# Supplementary material for: Crystal structure, Hirshfeld surface analysis of 2-(eth­oxy­carbon­yl)quinolinium tetra­chlorido(quinoline-2-carboxyl­ato-κ2N,O)stannate(IV) monohydrate
Source: Acta Crystallogr E Crystallogr Commun. 2026 Apr 29;82(Pt 5):500–4. doi: 10.1107/S2056989026003932 (PMC13148203; doi:10.1107/S2056989026003932)
Supplement: Supplementary file 1 [file e-82-00500-sup1.cif]

##############################################################################
#                                                                            #
# This CIF contains the data in a paper accepted for publication in          #
# Acta Crystallographica Section E. It conforms to the requirements of       #
# Notes for Authors for Acta Crystallographica Section E, and has been       #
# peer reviewed under the auspices of the IUCr Commission on Journals.       #
#                                                                            #
# Full details of the Crystallographic Information File format               #
# are given in the paper "The Crystallographic Information File (CIF):       #
# a New Standard Archive File for Crystallography" by S. R. Hall, F. H.      #
# Allen and I. D. Brown [Acta Cryst. (1991), A47, 655-685].                  #
#                                                                            #
# The current version of the core CIF dictionary is obtainable from          #
# ftp://ftp.iucr.org/pub/cif_core.dic.                                       #
#                                                                            #
# Software is freely available for graphical display of the structure(s)     #
# in this CIF. For information consult the CIF software page                 #
# http://www.iucr.org/resources/cif/software.                                #
#                                                                            #
# This file may be used for bona fide research purposes within the           #
# scientific community so long as proper attribution is given to the journal # 
# article from which it was obtained.                                        #
#                                                                            #
##############################################################################
data_I
_audit_creation_method
;
Olex2 1.5
(compiled 2025.07.13 svn.rb7424aed for OlexSys, GUI svn.r7314)
;
_journal_date_recd_electronic     2026-03-02
_journal_date_accepted     2026-04-14
_journal_name_full     'Acta Crystallographica, Section E'
_journal_year     2026
_journal_volume     82
_journal_issue      1
_journal_page_first     0
_journal_page_last     0
_journal_paper_category     GM
_journal_paper_doi     10.1107/S2056989026003932
_journal_coeditor_code     ZN2048
_publ_contact_author_name     'Benlatreche Tarek'
_publ_contact_author_address
;
Environmental and Structural Molecular Chemistry Research Unit,
URCHEMS, Faculty of Exact Sciences,
University of Constantine 1-Mentouri Brothers, 25000, Algeria.
National Higher School for Hydraulics Abdellah Arbaoui 29 Somaa road
BlidaAlgeria
;
_publ_contact_author_email     benlatreche.tarek.33@gmail.com
_publ_contact_author_fax     ?
_publ_contact_author_phone     '+213540746848'
_publ_section_title
;
Crystal structure, Hirshfeld surface analysis of 2-(ethoxycarbonyl)quinolinium
tetrachlorido(quinoline-2-carboxylato-\k^2^<i>N</i>,<i>O</i>)stannate(IV)
monohydrate
;
loop_
    _publ_author_name
    _publ_author_footnote
    _publ_author_address
    'Tarek, Benlatreche' .
;
Environmental and Structural Molecular Chemistry Research Unit,
URCHEMS, Faculty of Exact Sciences,
University of Constantine 1-Mentouri Brothers, 25000,
Algeria
National Higher School for Hydraulics, Abdellah Arbaoui, Blida,
Algeria
;
    'Boutheina, Boualia' .
;
Environmental and Structural Molecular Chemistry Research Unit,
URCHEMS, Faculty of Exact Sciences,
University of Constantine 1-Mentouri Brothers, 25000,
Algeria
;
    'Bensegueni, Mohamed Abdellatif' .
;
Environmental and Structural Molecular Chemistry Research Unit,
URCHEMS, Faculty of Exact Sciences,
University of Constantine 1-Mentouri Brothers, 25000,
Algeria
;
    'Golhen, St\'ephane' .
;
CNRS, Rennes Institute of Chemical Sciences --UMR 6226, University of Rennes,
France
;
_publ_section_synopsis
;
The asymmetric unit of the title hydrated complex salt,
(C~12~H~12~NO~2~)[Sn(C~10~H~6~NO~2~)Cl~4~]\\cdotH~2~O, consists of one
2-(ethoxycarbonyl)quinolinium cation, one
tetrachlorido(quinolinium-2-carboxylato)stannate(IV) anion and one water
molecule. The compound was obtained by reaction of quinaldic acid with tin(II)
chloride dihydrate in ethanol.
;
_chemical_name_systematic
;\
2-(Ethoxycarbonyl)quinolinium tetrachlorido(quinoline-2-carboxylato-\
\k^2^<i>N</i>,<i>O</i>)stannate(IV) monohydrate
;
_chemical_name_common     TB_3
_chemical_formula_moiety     'C12 H12 N O2 +, C10 H6 Cl4 N O2 Sn -, H2 O'
_chemical_formula_sum     'C22 H20 Cl4 N2 O5 Sn'
_chemical_formula_iupac     '(C12 H12 N O2) [Sn (C10 H6 N O2) Cl4], H2 O'
_chemical_formula_weight     652.89
_chemical_melting_point     ?
_space_group_crystal_system     monoclinic
_space_group_name_H-M_alt     'P 1 21/n 1'
_space_group_name_Hall     '-P 2yn'
loop_
    _space_group_symop_operation_xyz
    'x, y, z'
    '-x+1/2, y+1/2, -z+1/2'
    '-x, -y, -z'
    'x-1/2, -y-1/2, z-1/2'
_cell_length_a     9.0191(4)
_cell_length_b     17.3856(9)
_cell_length_c     16.0742(7)
_cell_angle_alpha     90
_cell_angle_beta     95.063(3)
_cell_angle_gamma     90
_cell_volume     2510.6(2)
_cell_formula_units_Z     4
_cell_measurement_reflns_used     8949
_cell_measurement_theta_min     2.3437
_cell_measurement_theta_max     27.5176
_cell_measurement_temperature     150.00
_exptl_crystal_description     prism
_exptl_crystal_colour     colourless
_exptl_crystal_size_max     0.41
_exptl_crystal_size_mid     0.35
_exptl_crystal_size_min     0.21
_exptl_crystal_density_diffrn     1.727
_exptl_crystal_density_meas     ?
_exptl_crystal_density_method     ?
_exptl_crystal_F_000     1296
_exptl_absorpt_coefficient_mu     1.480
_exptl_absorpt_correction_type     multi-scan
_exptl_absorpt_process_details
;
(SADABS; Krause <i>et al.</i>,  2015)
;
_exptl_absorpt_correction_T_min     ?
_exptl_absorpt_correction_T_max     ?
_diffrn_ambient_temperature     150.15
_diffrn_source     ?
_diffrn_radiation_type     MoK\a
_diffrn_radiation_wavelength     0.71073
_diffrn_measurement_device_type     'D8 VENTURE Bruker AXS'
_diffrn_measurement_method     'rotation images'
_diffrn_detector_area_resol_mean     10.4167
_diffrn_reflns_number     36638
_diffrn_reflns_av_R_equivalents     0.0374
_diffrn_reflns_av_unetI/netI     0.0258
_diffrn_reflns_theta_min     2.544
_diffrn_reflns_theta_max     27.516
_diffrn_reflns_theta_full     25.242
_diffrn_measured_fraction_theta_max     0.991
_diffrn_measured_fraction_theta_full     0.991
_diffrn_reflns_limit_h_min     -11
_diffrn_reflns_limit_h_max     11
_diffrn_reflns_limit_k_min     -22
_diffrn_reflns_limit_k_max     22
_diffrn_reflns_limit_l_min     -20
_diffrn_reflns_limit_l_max     20
_refine_special_details     ?
_reflns_number_total     5735
_reflns_number_gt     5120
_reflns_threshold_expression     'I > 2\s(I)'
_refine_ls_structure_factor_coef     Fsqd
_refine_ls_matrix_type     full
_refine_ls_R_factor_all     0.0324
_refine_ls_R_factor_gt     0.0269
_refine_ls_wR_factor_gt     0.0561
_refine_ls_wR_factor_ref     0.0586
_refine_ls_goodness_of_fit_ref     1.080
_refine_ls_restrained_S_all     1.080
_refine_ls_number_reflns     5735
_refine_ls_number_parameters     312
_refine_ls_number_restraints     0
_refine_ls_hydrogen_treatment     constr
_refine_ls_weighting_scheme     calc
_refine_ls_weighting_details
              'w=1/[\s^2^(Fo^2^)+(0.0057P)^2^+2.9951P] where P=(Fo^2^+2Fc^2^)/3'
_atom_sites_solution_hydrogens     mixed
_atom_sites_solution_primary     dual
_atom_sites_solution_secondary     ?
_refine_ls_shift/su_max     0.002
_refine_ls_shift/su_mean     0.000
_refine_diff_density_max     0.368
_refine_diff_density_min     -0.364
_refine_ls_extinction_method
;
SHELXL2018/3 (Sheldrick 2015b)
;
_refine_ls_extinction_coef     0.0039(2)
_refine_ls_extinction_expression
                                   'Fc^*^=kFc[1+0.001xFc^2^\l^3^/sin(2\q)]^-/4^'
loop_
    _atom_type_symbol
    _atom_type_description
    _atom_type_scat_dispersion_real
    _atom_type_scat_dispersion_imag
    _atom_type_scat_source
    'C' 'C' 0.0033 0.0016
                         'International Tables Vol C Tables 4.2.6.8 and 6.1.1.4'
    'H' 'H' 0.0000 0.0000
                         'International Tables Vol C Tables 4.2.6.8 and 6.1.1.4'
    'Cl' 'Cl' 0.1484 0.1585
                         'International Tables Vol C Tables 4.2.6.8 and 6.1.1.4'
    'N' 'N' 0.0061 0.0033
                         'International Tables Vol C Tables 4.2.6.8 and 6.1.1.4'
    'O' 'O' 0.0106 0.0060
                         'International Tables Vol C Tables 4.2.6.8 and 6.1.1.4'
    'Sn' 'Sn' -0.6537 1.4246
                         'International Tables Vol C Tables 4.2.6.8 and 6.1.1.4'
_computing_data_collection
;
APEX3 (Bruker, 2015)
;
_computing_cell_refinement
;
APEX3 (Bruker, 2015)
;
_computing_data_reduction
;
SAINT (Bruker, 2015)
;
_computing_structure_solution
;
<i>SHELXT2018/2</i> (Sheldrick, 2015a)
;
_computing_structure_refinement
;
<i>SHELXL2018/3</i> (Sheldrick, 2015b)
;
_computing_molecular_graphics
;
Olex2 1.5 (Dolomanov <i>et al.</i>,  2009)
;
_computing_publication_material
;
Olex2 1.5 (Dolomanov <i>et al.</i>,  2009)
;
loop_
    _atom_site_type_symbol
    _atom_site_label
    _atom_site_fract_x
    _atom_site_fract_y
    _atom_site_fract_z
    _atom_site_U_iso_or_equiv
    _atom_site_adp_type
    _atom_site_calc_flag
    _atom_site_occupancy
    _atom_site_disorder_assembly
    _atom_site_disorder_group
    Sn Sn1 0.87992(2) 0.85623(2) 0.63873(2) 0.02860(6) Uani d 1 . .
    Cl Cl3 1.02063(7) 0.95405(4) 0.71472(4) 0.04512(16) Uani d 1 . .
    Cl Cl4 0.76618(8) 0.82289(4) 0.76437(4) 0.04795(16) Uani d 1 . .
    Cl Cl2 0.96047(8) 0.89570(4) 0.50842(4) 0.04680(16) Uani d 1 . .
    Cl Cl1 1.06888(8) 0.76150(4) 0.66430(5) 0.05258(18) Uani d 1 . .
    O O1 0.74573(19) 0.77227(9) 0.57682(12) 0.0390(4) Uani d 1 . .
    O O3 0.4585(2) 0.36787(10) 0.30635(11) 0.0416(4) Uani d 1 . .
    O O4 0.5664(2) 0.44352(11) 0.40783(12) 0.0440(4) Uani d 1 . .
    N N1 0.6575(2) 0.91778(10) 0.60494(11) 0.0274(4) Uani d 1 . .
    O O2 0.5144(2) 0.73894(11) 0.53402(13) 0.0518(5) Uani d 1 . .
    O O5 0.5333(2) 0.62082(12) 0.41992(14) 0.0521(5) Uani d 1 . .
    H H5A 0.525233 0.660513 0.452171 0.078 Uiso d 1 . .
    H H5B 0.516495 0.638959 0.369527 0.078 Uiso d 1 . .
    N N2 0.2983(2) 0.51761(11) 0.41244(12) 0.0321(4) Uani d 1 . .
    H H2 0.382278 0.539846 0.431233 0.039 Uiso calc 1 . .
    C C6 0.6161(3) 0.99322(13) 0.61617(14) 0.0294(5) Uani d 1 . .
    C C16 0.1678(3) 0.55499(14) 0.42247(14) 0.0321(5) Uani d 1 . .
    C C7 0.7236(3) 1.05195(14) 0.62800(16) 0.0383(5) Uani d 1 . .
    H H7 0.826336 1.039946 0.628147 0.046 Uiso calc 1 . .
    C C11 0.4595(3) 0.41997(13) 0.36641(15) 0.0343(5) Uani d 1 . .
    C C2 0.5530(3) 0.86531(14) 0.58426(15) 0.0324(5) Uani d 1 . .
    C C13 0.1751(3) 0.41027(15) 0.34784(16) 0.0392(6) Uani d 1 . .
    H H13 0.179367 0.360714 0.323268 0.047 Uiso calc 1 . .
    C C15 0.0326(3) 0.51842(15) 0.39287(16) 0.0378(5) Uani d 1 . .
    C C12 0.3047(3) 0.44922(13) 0.37563(14) 0.0315(5) Uani d 1 . .
    C C5 0.4623(3) 1.01320(14) 0.61270(15) 0.0352(5) Uani d 1 . .
    C C1 0.6060(3) 0.78562(14) 0.56387(15) 0.0358(5) Uani d 1 . .
    C C4 0.3560(3) 0.95500(17) 0.59421(18) 0.0451(6) Uani d 1 . .
    H H4 0.252904 0.966580 0.592848 0.054 Uiso calc 1 . .
    C C17 0.1682(3) 0.62822(15) 0.45981(17) 0.0399(6) Uani d 1 . .
    H H17 0.258951 0.651817 0.480620 0.048 Uiso calc 1 . .
    C C20 -0.1023(3) 0.55863(18) 0.4016(2) 0.0507(7) Uani d 1 . .
    H H20 -0.194869 0.535698 0.382773 0.061 Uiso calc 1 . .
    C C8 0.6796(3) 1.12639(15) 0.63930(19) 0.0478(7) Uani d 1 . .
    H H8 0.752851 1.165614 0.647242 0.057 Uiso calc 1 . .
    C C14 0.0409(3) 0.44497(16) 0.35670(18) 0.0448(6) Uani d 1 . .
    H H14 -0.048396 0.418874 0.338021 0.054 Uiso calc 1 . .
    C C3 0.4009(3) 0.88209(16) 0.57827(18) 0.0424(6) Uani d 1 . .
    H H3 0.329691 0.843117 0.563270 0.051 Uiso calc 1 . .
    C C21 0.6063(3) 0.33869(19) 0.2895(2) 0.0525(7) Uani d 1 . .
    H H21A 0.649600 0.308108 0.337666 0.063 Uiso calc 1 . .
    H H21B 0.674041 0.382200 0.280822 0.063 Uiso calc 1 . .
    C C18 0.0352(3) 0.66467(17) 0.46549(18) 0.0487(7) Uani d 1 . .
    H H18 0.033961 0.714599 0.489433 0.058 Uiso calc 1 . .
    C C19 -0.0994(3) 0.6296(2) 0.4366(2) 0.0553(8) Uani d 1 . .
    H H19 -0.190331 0.656018 0.441600 0.066 Uiso calc 1 . .
    C C10 0.4233(3) 1.09112(17) 0.62584(18) 0.0483(7) Uani d 1 . .
    H H10 0.321222 1.104909 0.625091 0.058 Uiso calc 1 . .
    C C9 0.5285(4) 1.14585(16) 0.63936(18) 0.0497(7) Uani d 1 . .
    H H9 0.500479 1.197558 0.648930 0.060 Uiso calc 1 . .
    C C22 0.5889(4) 0.2902(2) 0.2140(2) 0.0696(10) Uani d 1 . .
    H H22A 0.544989 0.320784 0.166897 0.104 Uiso calc 1 . .
    H H22B 0.523579 0.246684 0.223677 0.104 Uiso calc 1 . .
    H H22C 0.686556 0.271021 0.201381 0.104 Uiso calc 1 . .
loop_
    _atom_site_aniso_label
    _atom_site_aniso_U_11
    _atom_site_aniso_U_22
    _atom_site_aniso_U_33
    _atom_site_aniso_U_12
    _atom_site_aniso_U_13
    _atom_site_aniso_U_23
    Sn1 0.02830(9) 0.02496(8) 0.03243(9) 0.00056(6) 0.00209(6) -0.00335(6)
    Cl3 0.0418(3) 0.0414(3) 0.0508(4) -0.0070(3) -0.0037(3) -0.0130(3)
    Cl4 0.0506(4) 0.0566(4) 0.0376(3) -0.0054(3) 0.0088(3) 0.0084(3)
    Cl2 0.0480(4) 0.0535(4) 0.0406(3) -0.0047(3) 0.0130(3) 0.0017(3)
    Cl1 0.0433(4) 0.0426(4) 0.0705(5) 0.0157(3) -0.0028(3) -0.0019(3)
    O1 0.0393(10) 0.0276(8) 0.0496(10) -0.0009(7) 0.0020(8) -0.0086(7)
    O3 0.0388(10) 0.0415(10) 0.0431(10) 0.0099(8) -0.0031(8) -0.0083(8)
    O4 0.0381(10) 0.0443(10) 0.0474(11) 0.0042(8) -0.0085(8) -0.0068(8)
    N1 0.0269(9) 0.0265(9) 0.0287(9) -0.0007(7) 0.0020(7) -0.0015(7)
    O2 0.0557(12) 0.0370(10) 0.0605(13) -0.0160(9) -0.0070(10) -0.0102(9)
    O5 0.0466(11) 0.0487(11) 0.0603(13) -0.0085(9) 0.0004(10) -0.0108(10)
    N2 0.0284(10) 0.0328(10) 0.0344(10) -0.0029(8) -0.0013(8) -0.0021(8)
    C6 0.0323(11) 0.0277(11) 0.0275(11) 0.0022(9) -0.0004(9) -0.0019(9)
    C16 0.0305(11) 0.0378(12) 0.0281(11) 0.0002(9) 0.0024(9) 0.0040(9)
    C7 0.0374(13) 0.0305(12) 0.0453(14) -0.0010(10) -0.0057(11) -0.0026(10)
    C11 0.0384(13) 0.0302(12) 0.0334(12) 0.0048(10) -0.0012(10) 0.0037(9)
    C2 0.0315(12) 0.0346(12) 0.0306(11) -0.0057(9) 0.0008(9) -0.0003(9)
    C13 0.0408(14) 0.0338(13) 0.0422(14) -0.0076(10) -0.0005(11) -0.0034(10)
    C15 0.0302(12) 0.0453(14) 0.0378(13) -0.0031(10) 0.0030(10) 0.0046(11)
    C12 0.0348(12) 0.0281(11) 0.0312(12) 0.0008(9) 0.0000(9) 0.0008(9)
    C5 0.0340(12) 0.0392(13) 0.0322(12) 0.0059(10) 0.0023(10) -0.0013(10)
    C1 0.0437(14) 0.0291(12) 0.0342(12) -0.0068(10) 0.0018(10) -0.0025(10)
    C4 0.0279(12) 0.0541(16) 0.0532(16) 0.0044(11) 0.0039(11) 0.0002(13)
    C17 0.0401(14) 0.0391(14) 0.0408(14) 0.0037(11) 0.0047(11) -0.0036(11)
    C20 0.0332(14) 0.0622(19) 0.0569(18) -0.0006(13) 0.0056(12) 0.0051(15)
    C8 0.0598(18) 0.0290(13) 0.0516(16) -0.0003(12) -0.0106(14) -0.0052(11)
    C14 0.0355(14) 0.0487(15) 0.0491(16) -0.0127(12) -0.0029(12) -0.0009(12)
    C3 0.0302(12) 0.0456(14) 0.0505(16) -0.0090(11) -0.0003(11) 0.0000(12)
    C21 0.0401(15) 0.0610(19) 0.0556(18) 0.0146(13) 0.0004(13) -0.0106(14)
    C18 0.0551(17) 0.0471(16) 0.0452(15) 0.0120(13) 0.0114(13) -0.0033(12)
    C19 0.0400(15) 0.070(2) 0.0577(18) 0.0152(14) 0.0123(14) 0.0062(15)
    C10 0.0485(16) 0.0501(16) 0.0455(15) 0.0212(13) 0.0003(12) -0.0033(13)
    C9 0.0653(19) 0.0350(14) 0.0473(16) 0.0158(13) -0.0049(14) -0.0078(12)
    C22 0.0492(18) 0.094(3) 0.067(2) 0.0049(18) 0.0096(16) -0.024(2)
_geom_special_details
;
 All esds (except the esd in the dihedral angle between two l.s. planes)
 are estimated using the full covariance matrix.  The cell esds are taken
 into account individually in the estimation of esds in distances, angles
 and torsion angles; correlations between esds in cell parameters are only
 used when they are defined by crystal symmetry.  An approximate (isotropic)
 treatment of cell esds is used for estimating esds involving l.s. planes.
;
loop_
    _geom_bond_atom_site_label_1
    _geom_bond_atom_site_label_2
    _geom_bond_site_symmetry_2
    _geom_bond_distance
    _geom_bond_publ_flag
    Sn1 Cl3 . 2.3919(6) yes
    Sn1 Cl4 . 2.4152(7) yes
    Sn1 Cl2 . 2.3779(7) yes
    Sn1 Cl1 . 2.3796(7) yes
    Sn1 O1 . 2.0912(17) yes
    Sn1 N1 . 2.2959(18) yes
    O1 C1 . 1.280(3) yes
    O3 C11 . 1.323(3) yes
    O3 C21 . 1.474(3) yes
    O4 C11 . 1.195(3) yes
    N1 C6 . 1.380(3) ?
    N1 C2 . 1.333(3) ?
    O2 C1 . 1.225(3) yes
    O5 H5A . 0.8700 ?
    O5 H5B . 0.8700 ?
    N2 H2 . 0.8800 ?
    N2 C16 . 1.366(3) ?
    N2 C12 . 1.332(3) ?
    C6 C7 . 1.409(3) ?
    C6 C5 . 1.426(3) ?
    C16 C15 . 1.419(3) ?
    C16 C17 . 1.407(3) ?
    C7 H7 . 0.9500 ?
    C7 C8 . 1.370(3) ?
    C11 C12 . 1.506(3) ?
    C2 C1 . 1.511(3) ?
    C2 C3 . 1.397(3) ?
    C13 H13 . 0.9500 ?
    C13 C12 . 1.390(3) ?
    C13 C14 . 1.370(4) ?
    C15 C20 . 1.421(4) ?
    C15 C14 . 1.408(4) ?
    C5 C4 . 1.407(4) ?
    C5 C10 . 1.420(4) ?
    C4 H4 . 0.9500 ?
    C4 C3 . 1.362(4) ?
    C17 H17 . 0.9500 ?
    C17 C18 . 1.367(4) ?
    C20 H20 . 0.9500 ?
    C20 C19 . 1.355(4) ?
    C8 H8 . 0.9500 ?
    C8 C9 . 1.404(4) ?
    C14 H14 . 0.9500 ?
    C3 H3 . 0.9500 ?
    C21 H21A . 0.9900 ?
    C21 H21B . 0.9900 ?
    C21 C22 . 1.474(4) ?
    C18 H18 . 0.9500 ?
    C18 C19 . 1.400(5) ?
    C19 H19 . 0.9500 ?
    C10 H10 . 0.9500 ?
    C10 C9 . 1.348(4) ?
    C9 H9 . 0.9500 ?
    C22 H22A . 0.9800 ?
    C22 H22B . 0.9800 ?
    C22 H22C . 0.9800 ?
loop_
    _geom_angle_atom_site_label_1
    _geom_angle_atom_site_label_2
    _geom_angle_atom_site_label_3
    _geom_angle_site_symmetry_1
    _geom_angle_site_symmetry_3
    _geom_angle
    _geom_angle_publ_flag
    Cl3 Sn1 Cl4 . . 89.37(3) ?
    Cl2 Sn1 Cl3 . . 93.16(3) ?
    Cl2 Sn1 Cl4 . . 172.39(3) ?
    Cl2 Sn1 Cl1 . . 94.71(3) ?
    Cl1 Sn1 Cl3 . . 93.68(3) ?
    Cl1 Sn1 Cl4 . . 92.29(3) ?
    O1 Sn1 Cl3 . . 176.38(5) yes
    O1 Sn1 Cl4 . . 87.69(5) ?
    O1 Sn1 Cl2 . . 89.50(5) ?
    O1 Sn1 Cl1 . . 88.55(5) ?
    O1 Sn1 N1 . . 75.87(7) yes
    N1 Sn1 Cl3 . . 101.68(5) ?
    N1 Sn1 Cl4 . . 83.28(5) ?
    N1 Sn1 Cl2 . . 89.17(5) ?
    N1 Sn1 Cl1 . . 163.93(5) ?
    C1 O1 Sn1 . . 118.09(15) ?
    C11 O3 C21 . . 114.9(2) ?
    C6 N1 Sn1 . . 130.78(15) ?
    C2 N1 Sn1 . . 108.91(15) ?
    C2 N1 C6 . . 119.29(19) ?
    H5A O5 H5B . . 104.5 ?
    C16 N2 H2 . . 118.4 ?
    C12 N2 H2 . . 118.4 ?
    C12 N2 C16 . . 123.3(2) ?
    N1 C6 C7 . . 121.0(2) ?
    N1 C6 C5 . . 120.0(2) ?
    C7 C6 C5 . . 118.9(2) ?
    N2 C16 C15 . . 118.1(2) ?
    N2 C16 C17 . . 120.7(2) ?
    C17 C16 C15 . . 121.2(2) ?
    C6 C7 H7 . . 120.0 ?
    C8 C7 C6 . . 119.9(2) ?
    C8 C7 H7 . . 120.0 ?
    O3 C11 C12 . . 110.9(2) ?
    O4 C11 O3 . . 126.5(2) ?
    O4 C11 C12 . . 122.6(2) ?
    N1 C2 C1 . . 116.8(2) ?
    N1 C2 C3 . . 122.9(2) ?
    C3 C2 C1 . . 120.3(2) ?
    C12 C13 H13 . . 120.8 ?
    C14 C13 H13 . . 120.8 ?
    C14 C13 C12 . . 118.5(2) ?
    C16 C15 C20 . . 117.7(2) ?
    C14 C15 C16 . . 118.0(2) ?
    C14 C15 C20 . . 124.4(3) ?
    N2 C12 C11 . . 115.0(2) ?
    N2 C12 C13 . . 120.6(2) ?
    C13 C12 C11 . . 124.4(2) ?
    C4 C5 C6 . . 118.3(2) ?
    C4 C5 C10 . . 123.0(2) ?
    C10 C5 C6 . . 118.7(2) ?
    O1 C1 C2 . . 117.2(2) ?
    O2 C1 O1 . . 124.3(2) ?
    O2 C1 C2 . . 118.5(2) ?
    C5 C4 H4 . . 120.0 ?
    C3 C4 C5 . . 120.1(2) ?
    C3 C4 H4 . . 120.0 ?
    C16 C17 H17 . . 120.7 ?
    C18 C17 C16 . . 118.6(3) ?
    C18 C17 H17 . . 120.7 ?
    C15 C20 H20 . . 119.9 ?
    C19 C20 C15 . . 120.2(3) ?
    C19 C20 H20 . . 119.9 ?
    C7 C8 H8 . . 119.3 ?
    C7 C8 C9 . . 121.3(3) ?
    C9 C8 H8 . . 119.3 ?
    C13 C14 C15 . . 121.5(2) ?
    C13 C14 H14 . . 119.3 ?
    C15 C14 H14 . . 119.3 ?
    C2 C3 H3 . . 120.4 ?
    C4 C3 C2 . . 119.2(2) ?
    C4 C3 H3 . . 120.4 ?
    O3 C21 H21A . . 110.0 ?
    O3 C21 H21B . . 110.0 ?
    O3 C21 C22 . . 108.4(2) ?
    H21A C21 H21B . . 108.4 ?
    C22 C21 H21A . . 110.0 ?
    C22 C21 H21B . . 110.0 ?
    C17 C18 H18 . . 119.5 ?
    C17 C18 C19 . . 121.0(3) ?
    C19 C18 H18 . . 119.5 ?
    C20 C19 C18 . . 121.3(3) ?
    C20 C19 H19 . . 119.4 ?
    C18 C19 H19 . . 119.4 ?
    C5 C10 H10 . . 119.4 ?
    C9 C10 C5 . . 121.1(3) ?
    C9 C10 H10 . . 119.4 ?
    C8 C9 H9 . . 120.0 ?
    C10 C9 C8 . . 120.0(2) ?
    C10 C9 H9 . . 120.0 ?
    C21 C22 H22A . . 109.5 ?
    C21 C22 H22B . . 109.5 ?
    C21 C22 H22C . . 109.5 ?
    H22A C22 H22B . . 109.5 ?
    H22A C22 H22C . . 109.5 ?
    H22B C22 H22C . . 109.5 ?
loop_
    _geom_torsion_atom_site_label_1
    _geom_torsion_atom_site_label_2
    _geom_torsion_atom_site_label_3
    _geom_torsion_atom_site_label_4
    _geom_torsion_site_symmetry_1
    _geom_torsion_site_symmetry_2
    _geom_torsion_site_symmetry_3
    _geom_torsion_site_symmetry_4
    _geom_torsion
    _geom_torsion_publ_flag
    Sn1 O1 C1 O2 . . . . -174.3(2) ?
    Sn1 O1 C1 C2 . . . . 7.9(3) ?
    Sn1 N1 C6 C7 . . . . 20.8(3) ?
    Sn1 N1 C6 C5 . . . . -161.67(16) ?
    Sn1 N1 C2 C1 . . . . -16.7(2) ?
    Sn1 N1 C2 C3 . . . . 165.6(2) ?
    O3 C11 C12 N2 . . . . -158.3(2) ?
    O3 C11 C12 C13 . . . . 20.9(3) ?
    O4 C11 C12 N2 . . . . 20.1(3) ?
    O4 C11 C12 C13 . . . . -160.7(3) ?
    N1 C6 C7 C8 . . . . -179.8(2) ?
    N1 C6 C5 C4 . . . . -2.6(3) ?
    N1 C6 C5 C10 . . . . 179.0(2) ?
    N1 C2 C1 O1 . . . . 7.5(3) ?
    N1 C2 C1 O2 . . . . -170.4(2) ?
    N1 C2 C3 C4 . . . . -0.1(4) ?
    N2 C16 C15 C20 . . . . -178.3(2) ?
    N2 C16 C15 C14 . . . . 1.5(3) ?
    N2 C16 C17 C18 . . . . 177.4(2) ?
    C6 N1 C2 C1 . . . . 173.7(2) ?
    C6 N1 C2 C3 . . . . -4.1(3) ?
    C6 C7 C8 C9 . . . . 0.0(4) ?
    C6 C5 C4 C3 . . . . -1.5(4) ?
    C6 C5 C10 C9 . . . . 1.6(4) ?
    C16 N2 C12 C11 . . . . 176.7(2) ?
    C16 N2 C12 C13 . . . . -2.6(4) ?
    C16 C15 C20 C19 . . . . 0.4(4) ?
    C16 C15 C14 C13 . . . . -1.9(4) ?
    C16 C17 C18 C19 . . . . 1.4(4) ?
    C7 C6 C5 C4 . . . . 175.0(2) ?
    C7 C6 C5 C10 . . . . -3.4(3) ?
    C7 C8 C9 C10 . . . . -1.8(5) ?
    C11 O3 C21 C22 . . . . -172.0(3) yes
    C2 N1 C6 C7 . . . . -172.2(2) ?
    C2 N1 C6 C5 . . . . 5.4(3) ?
    C15 C16 C17 C18 . . . . -1.5(4) ?
    C15 C20 C19 C18 . . . . -0.5(5) ?
    C12 N2 C16 C15 . . . . 0.7(3) ?
    C12 N2 C16 C17 . . . . -178.2(2) ?
    C12 C13 C14 C15 . . . . 0.1(4) ?
    C5 C6 C7 C8 . . . . 2.6(4) ?
    C5 C4 C3 C2 . . . . 2.9(4) ?
    C5 C10 C9 C8 . . . . 1.0(4) ?
    C1 C2 C3 C4 . . . . -177.8(2) ?
    C4 C5 C10 C9 . . . . -176.7(3) ?
    C17 C16 C15 C20 . . . . 0.6(4) ?
    C17 C16 C15 C14 . . . . -179.6(2) ?
    C17 C18 C19 C20 . . . . -0.4(5) ?
    C20 C15 C14 C13 . . . . 178.0(3) ?
    C14 C13 C12 N2 . . . . 2.1(4) ?
    C14 C13 C12 C11 . . . . -177.0(2) ?
    C14 C15 C20 C19 . . . . -179.4(3) ?
    C3 C2 C1 O1 . . . . -174.7(2) ?
    C3 C2 C1 O2 . . . . 7.4(4) ?
    C21 O3 C11 O4 . . . . -1.4(4) ?
    C21 O3 C11 C12 . . . . 176.9(2) ?
    C10 C5 C4 C3 . . . . 176.8(3) ?
loop_
    _geom_hbond_atom_site_label_d
    _geom_hbond_atom_site_label_h
    _geom_hbond_atom_site_label_a
    _geom_hbond_site_symmetry_d
    _geom_hbond_site_symmetry_h
    _geom_hbond_site_symmetry_a
    _geom_hbond_distance_dh
    _geom_hbond_distance_ha
    _geom_hbond_distance_da
    _geom_hbond_angle_dha
    _geom_hbond_publ_flag
    N2 H2 O4 . . . 0.88 2.41 2.746(3) 103 yes
    N2 H2 O5 . . 1_555 0.88 1.98 2.772(3) 149 yes
    O5 H5A O2 . . 1_555 0.87 1.90 2.769(3) 173 yes
    O5 H5B Cl4 . . 4_464 0.87 2.78 3.457(2) 136 yes
    C7 H7 Cl3 . . . 0.95 2.61 3.370(3) 137 yes
    C19 H19 O5 . . 1_455 0.95 2.56 3.303(3) 135 yes
    C21 H21B Cl1 . . 3_766 0.99 2.82 3.433(3) 121 yes
    C13 H13 O1 . . 3_666 0.95 2.86 3.449(3) 121 yes
    C18 H18 Cl1 . . 1_655 0.95 2.92 3.601(3) 130 yes
_shelx_space_group_comment
;
The symmetry employed for this shelxl refinement is uniquely defined
by the following loop, which should always be used as a source of
symmetry information in preference to the above space-group names.
They are only intended as comments.
;
_shelx_estimated_absorpt_T_min     0.582
_shelx_estimated_absorpt_T_max     0.746
_shelx_hkl_file
;
  -1   0   0    0.37    0.17
  -1   0   0    0.73    0.19
  -3   0   0    0.61    0.53
  -3   0   0    0.13    0.43
   3   0   0    1.87    0.53
   3   0   0    1.12    0.58
   4   0   0  210.46    9.45
   4   0   0  205.24    9.50
  -4   0   0  212.49    9.89
  -4   0   0  211.17    9.61
  -5   0   0    1.13    0.91
  -5   0   0   -0.30    0.81
   5   0   0    1.25    0.72
   5   0   0    3.51    0.95
   6   0   0  176.93    8.61
   6   0   0  172.98    8.47
  -6   0   0  182.72    9.50
  -6   0   0  172.21    9.09
  -7   0   0    0.67    1.65
  -7   0   0    2.95    1.70
   7   0   0    4.77    1.22
  -8   0   0  290.10   15.41
  -8   0   0  309.69   14.92
   8   0   0  259.05   13.03
   8   0   0  312.65   13.71
   9   0   0    0.13    1.34
  -9   0   0   -2.86    2.72
   9   0   0    1.23    1.47
  -9   0   0    3.42    2.73
 -10   0   0   -0.52    3.59
  10   0   0    1.41    1.67
  10   0   0   -0.33    1.35
 -10   0   0    2.79    3.92
 -11   0   0   -0.02    5.06
 -11   0   0    4.18    4.52
   1  -1   0  666.98   27.75
  -1  -1   0  693.19   27.74
  -1  -1   0  698.96   27.74
  -1   1   0  721.84   27.75
  -1   1   0  717.01   27.88
   1   1   0  654.49   27.69
   2  -1   0 1814.81   71.80
  -2  -1   0 1785.79   71.78
  -2   1   0 1745.65   71.73
   2   1   0 1781.35   71.76
  -2   1   0 1881.96   72.00
  -3  -1   0  527.51   21.75
   3  -1   0  517.32   21.69
  -3  -1   0  536.27   21.85
  -3   1   0  521.91   22.01
   3   1   0  521.38   21.71
   3   1   0  530.11   21.61
  -3   1   0  516.37   21.71
   4  -1   0  299.74   12.94
  -4  -1   0  300.06   13.18
  -4  -1   0  297.97   13.01
   4  -1   0  286.34   12.86
  -4   1   0  299.12   13.41
   4   1   0  291.42   12.79
   4   1   0  292.21   12.94
  -4   1   0  294.32   12.98
   5  -1   0   12.82    1.67
  -5  -1   0   15.85    2.14
   5  -1   0   15.14    1.70
  -5  -1   0   16.83    1.99
   5   1   0   15.09    1.82
   5   1   0   16.86    1.63
  -5   1   0   13.70    2.04
  -5   1   0   15.35    2.06
  -6  -1   0 1181.02   50.18
   6  -1   0 1189.18   49.20
   6  -1   0 1198.83   49.39
  -6  -1   0 1246.40   49.94
   6   1   0 1230.09   49.38
   6   1   0 1193.33   49.25
  -6   1   0 1194.39   49.75
  -6   1   0 1210.45   50.49
  -7  -1   0   12.50    2.31
   7  -1   0    8.65    1.30
  -7   1   0   11.16    2.49
   7   1   0   11.78    1.99
  -7   1   0   17.33    3.16
  -8  -1   0  173.24   10.70
   8  -1   0  184.13    9.11
  -8  -1   0  191.81   10.53
   8  -1   0  160.08    8.43
   8   1   0  189.49    9.06
   8   1   0  156.46    8.42
  -8   1   0  174.77   10.96
  -8   1   0  198.11   10.46
   9  -1   0  161.28    8.09
  -9  -1   0  151.08    9.80
  -9  -1   0  130.81    9.77
   9  -1   0  153.06    7.50
   9   1   0  147.42    7.49
  -9   1   0  142.64    9.97
   9   1   0  175.13    8.07
  -9   1   0  134.20    9.58
  10  -1   0  280.19   12.52
 -10  -1   0  262.45   15.47
  10  -1   0  270.32   11.86
 -10  -1   0  255.68   15.64
 -10   1   0  278.72   15.36
 -10   1   0  285.13   16.31
  10   1   0  263.41   12.31
 -11  -1   0   30.76    6.13
 -11  -1   0   20.51    5.46
 -11   1   0   28.32    5.91
 -11   1   0   21.37    5.92
  -1  -2   0 3165.08  129.95
   1  -2   0 2984.53  130.46
  -1   2   0 2970.21  129.86
  -2  -2   0  118.96    5.36
   2  -2   0  106.80    5.38
  -2  -2   0  112.91    5.37
   2  -2   0  108.67    5.29
  -2   2   0  120.35    5.38
  -2   2   0  114.32    5.58
   2   2   0  108.86    5.21
   2   2   0  117.19    5.38
   3  -2   0  984.33   39.90
  -3  -2   0  972.25   39.92
  -3  -2   0  955.08   39.93
   3  -2   0 1026.95   39.97
  -3   2   0  994.10   39.89
   3   2   0  960.85   39.89
  -3   2   0  994.01   40.35
   3   2   0  969.60   39.72
  -4  -2   0   52.70    3.32
   4  -2   0   47.31    3.15
  -4  -2   0   47.54    2.97
   4  -2   0   54.04    3.24
   4   2   0   50.87    3.02
  -4   2   0   52.63    3.65
  -4   2   0   46.63    2.95
   4   2   0   49.36    3.21
  -5  -2   0  311.35   14.46
  -5  -2   0  314.96   14.46
   5  -2   0  316.55   14.06
   5  -2   0  319.62   14.20
  -5   2   0  309.96   14.89
  -5   2   0  313.77   14.33
   5   2   0  329.18   14.26
   5   2   0  322.67   13.98
  -6  -2   0  547.12   24.02
  -6  -2   0  540.58   24.08
   6  -2   0  564.17   23.54
   6  -2   0  554.62   23.17
  -6   2   0  538.10   24.57
   6   2   0  533.22   23.23
   6   2   0  544.66   23.35
  -6   2   0  548.62   23.80
  -7  -2   0  761.41   33.80
  -7  -2   0  809.40   33.80
   7  -2   0  757.64   32.47
   7  -2   0  774.11   32.90
  -7   2   0  814.83   33.58
   7   2   0  792.25   32.76
   7   2   0  792.16   32.69
  -7   2   0  735.44   34.27
   8  -2   0   62.30    4.16
   8  -2   0   45.98    3.39
  -8  -2   0   58.36    5.60
  -8  -2   0   52.48    5.59
   8   2   0   51.60    3.89
  -8   2   0   57.70    6.16
  -8   2   0   57.87    5.35
   8   2   0   47.79    3.73
   9  -2   0  125.55    6.62
   9  -2   0   99.91    5.60
  -9  -2   0  112.85    8.19
   9   2   0   96.76    5.72
  -9   2   0   88.31    7.80
  -9   2   0  112.76    8.83
   9   2   0  126.97    6.44
  10  -2   0    2.57    1.83
 -10  -2   0   -0.63    3.60
 -10  -2   0    0.36    3.71
  10  -2   0    2.29    1.49
  10   2   0    2.32    1.63
 -10   2   0    5.58    4.06
 -10   2   0    2.92    3.49
 -11  -2   0   40.18    6.84
 -11  -2   0   34.29    6.58
 -11   2   0   35.59    7.11
 -11   2   0   35.36    6.14
   0  -3   0    0.97    0.50
   0   3   0    0.72    0.43
   0   3   0    1.01    0.50
  -1  -3   0 2310.80   94.27
   1  -3   0 2431.38   94.38
  -1  -3   0 2304.56   94.18
  -1   3   0 2414.10   94.20
  -2  -3   0 1913.39   77.01
  -2  -3   0 1899.24   77.08
   2  -3   0 2021.19   77.21
   2   3   0 1940.18   77.05
   2   3   0 1901.83   76.89
  -2   3   0 1891.74   77.33
  -2   3   0 1906.60   76.98
   3  -3   0  656.00   26.67
  -3  -3   0  624.13   26.66
  -3  -3   0  658.75   26.62
   3  -3   0  640.21   26.57
  -3   3   0  647.43   26.58
   3   3   0  619.08   26.35
   3   3   0  619.72   26.57
  -3   3   0  654.20   27.15
   4  -3   0  361.80   15.73
  -4  -3   0  362.68   15.79
  -4  -3   0  344.48   15.70
   4  -3   0  363.23   15.68
   4   3   0  361.99   15.44
  -4   3   0  357.07   16.37
   4   3   0  364.18   15.75
  -4   3   0  351.31   15.58
  -5  -3   0 1191.70   50.67
   5  -3   0 1216.63   50.49
   5  -3   0 1225.87   50.29
  -5  -3   0 1287.71   50.89
  -5   3   0 1270.54   50.62
  -5   3   0 1197.08   51.42
   5   3   0 1272.92   50.53
   5   3   0 1205.56   50.16
  -6  -3   0  199.56    9.91
   6  -3   0  195.60    9.37
   6  -3   0  184.61    8.89
   6   3   0  177.90    9.01
  -6   3   0  178.41   10.29
   6   3   0  194.77    9.14
   7  -3   0  128.16    6.83
   7  -3   0  140.31    7.27
  -7  -3   0  113.25    7.60
  -7  -3   0  133.17    8.19
  -7   3   0  138.04    7.84
   7   3   0  134.49    6.94
   7   3   0  127.51    7.23
   8  -3   0  122.15    6.61
   8  -3   0  124.54    6.98
  -8  -3   0  127.75    8.53
   8   3   0  120.45    7.11
  -8   3   0  100.15    7.96
   8   3   0  126.83    6.78
  -8   3   0  131.21    8.11
  -9  -3   0  307.80   15.69
  -9  -3   0  278.08   15.53
   9  -3   0  328.85   13.88
   9  -3   0  252.01   12.67
  -9   3   0  297.44   15.13
  -9   3   0  288.31   16.37
   9   3   0  257.92   12.89
   9   3   0  287.11   13.31
 -10  -3   0   11.69    5.04
 -10  -3   0   18.86    5.02
  10  -3   0   17.52    2.56
  10  -3   0   23.43    3.32
 -10   3   0   17.12    4.35
  10   3   0   26.88    3.04
 -10   3   0   29.35    6.38
 -11  -3   0  121.67   11.78
 -11  -3   0  109.63   10.91
 -11   3   0  113.53   12.50
 -11   3   0  118.52   10.77
   0   4   0 4169.04  165.70
   1  -4   0 2523.41  102.00
  -1  -4   0 2602.64  102.20
  -1  -4   0 2574.66  102.01
   1  -4   0 2498.51  102.17
  -1   4   0 2604.35  102.28
   1   4   0 2559.93  102.05
  -1   4   0 2543.70  101.98
   1   4   0 2537.86  102.02
   2  -4   0  109.25    5.87
  -2  -4   0  116.04    5.89
   2  -4   0  110.80    5.71
  -2  -4   0  115.67    5.73
   2   4   0  109.98    5.60
  -2   4   0  116.00    6.02
  -2   4   0  112.44    5.71
   2   4   0  114.86    5.80
  -3  -4   0    2.22    0.66
   3  -4   0    1.97    0.69
  -3  -4   0    2.00    0.65
   3  -4   0    2.36    0.86
  -3   4   0    0.75    0.86
  -3   4   0    0.82    0.61
   3   4   0    1.45    0.74
   3   4   0    1.27    0.58
   4  -4   0 1806.26   71.84
  -4  -4   0 1798.46   72.13
  -4  -4   0 1798.46   71.95
   4  -4   0 1770.07   71.87
   4   4   0 1743.47   71.87
  -4   4   0 1793.47   72.70
  -4   4   0 1772.86   71.83
   4   4   0 1730.24   71.47
   5  -4   0   -1.02    0.71
  -5  -4   0   -0.01    0.87
   5  -4   0   -0.62    0.83
   5   4   0    0.07    0.80
  -5   4   0    1.78    0.78
  -5   4   0   -1.68    1.19
   5   4   0    0.56    0.66
   6  -4   0    2.99    1.06
  -6  -4   0   -0.02    1.02
  -6  -4   0    2.65    1.67
   6  -4   0    2.45    0.96
   6   4   0    0.41    0.90
  -6   4   0    2.46    1.57
   6   4   0    2.27    1.27
  -6   4   0    1.91    1.32
  -7  -4   0  329.90   16.44
  -7  -4   0  330.89   16.09
   7  -4   0  330.24   15.44
   7  -4   0  327.32   15.13
   7   4   0  344.98   15.70
   7   4   0  332.88   15.03
  -7   4   0  345.68   16.03
  -7   4   0  316.73   16.99
   8  -4   0  290.38   13.41
   8  -4   0  284.26   13.70
  -8  -4   0  310.79   15.43
  -8  -4   0  270.47   14.60
  -8   4   0  272.88   15.62
   8   4   0  278.41   13.22
   8   4   0  287.55   13.92
  -8   4   0  291.95   14.54
   9  -4   0  102.35    6.07
   9  -4   0  123.48    6.94
  -9  -4   0  120.53    9.43
   9   4   0  112.39    6.83
  -9   4   0  126.01    8.57
   9   4   0  114.61    6.54
  10  -4   0    1.55    1.97
 -10  -4   0    4.06    4.32
 -10  -4   0    0.99    3.95
  10  -4   0    1.80    1.49
  10   4   0    2.36    1.77
 -10   4   0    2.94    4.93
 -10   4   0    0.09    3.43
 -11  -4   0  107.92   11.97
 -11  -4   0  107.13   10.72
 -11   4   0  100.27   12.35
 -11   4   0  108.25   10.18
   0  -5   0    0.54    0.60
   0  -5   0    2.00    0.65
   0   5   0    1.02    0.61
   0   5   0    0.91    0.60
   1  -5   0  254.93   11.99
   1  -5   0  273.03   11.86
  -1  -5   0  265.97   11.80
  -1  -5   0  256.07   11.98
  -1   5   0  250.94   11.70
   1   5   0  266.57   11.87
  -1   5   0  260.67   12.03
  -2   5   0 4296.08  171.42
  -3  -5   0 1161.77   47.51
  -3  -5   0 1134.21   47.26
   3  -5   0 1131.96   47.32
   3  -5   0 1166.78   47.45
   3   5   0 1142.36   47.05
  -3   5   0 1152.79   47.89
   3   5   0 1142.78   47.32
  -3   5   0 1192.72   47.27
   4  -5   0   69.47    4.38
  -4  -5   0   69.75    4.82
   4  -5   0   65.30    4.00
  -4  -5   0   70.95    4.40
   4   5   0   60.39    3.93
   4   5   0   66.35    4.07
  -4   5   0   72.40    4.60
  -4   5   0   67.62    4.87
   5  -5   0   23.26    2.48
  -5  -5   0   25.86    3.19
  -5  -5   0   21.11    2.40
   5  -5   0   23.05    2.34
  -5   5   0   22.35    2.79
   5   5   0   22.96    2.17
  -5   5   0   17.19    2.88
   5   5   0   24.43    2.66
  -6  -5   0  655.87   28.51
  -6  -5   0  616.73   28.03
   6  -5   0  651.79   27.61
   6  -5   0  674.36   28.00
  -6   5   0  617.90   29.13
   6   5   0  631.55   27.93
  -6   5   0  666.93   28.01
   6   5   0  643.83   27.32
  -7  -5   0   73.72    6.30
  -7  -5   0   68.51    5.37
   7  -5   0   66.50    4.77
   7  -5   0   68.68    4.85
  -7   5   0   57.42    6.07
   7   5   0   69.87    4.47
  -7   5   0   70.18    5.53
   7   5   0   64.78    4.95
  -8  -5   0   23.50    4.27
   8  -5   0   30.05    3.42
  -8  -5   0   21.27    3.74
   8  -5   0   25.69    3.27
  -8   5   0   25.74    4.31
   8   5   0   24.58    3.42
  -8   5   0   18.81    3.24
   8   5   0   28.25    2.89
   9  -5   0    1.53    1.71
   9  -5   0    0.90    1.89
  -9  -5   0   11.51    4.16
  -9   5   0   11.88    3.38
 -10  -5   0  263.33   15.90
 -10  -5   0  246.80   14.39
  10  -5   0  250.53   11.57
  10  -5   0  269.96   12.53
 -10   5   0  250.78   15.72
  10   5   0  271.34   12.09
 -10   5   0  259.30   14.72
  10   5   0  239.14   12.13
 -11  -5   0   54.11    8.57
 -11  -5   0   54.60    7.06
 -11   5   0   52.79    8.93
 -11   5   0   56.17    8.77
   0  -6   0   45.95    3.23
   0  -6   0   45.37    3.37
   0   6   0   48.31    3.18
   0   6   0   51.47    3.46
   1  -6   0  259.48   11.81
  -1  -6   0  258.77   11.78
   1  -6   0  243.20   11.86
  -1  -6   0  251.77   11.90
   1   6   0  249.76   11.85
  -1   6   0  252.26   11.62
  -1   6   0  275.98   12.20
   1   6   0  241.86   11.64
   2  -6   0  548.79   23.46
  -2  -6   0  530.40   23.38
   2  -6   0  538.82   23.28
  -2  -6   0  552.18   23.26
   2   6   0  531.82   23.19
   2   6   0  523.44   23.17
  -2   6   0  545.58   23.16
  -2   6   0  559.19   23.75
   3  -6   0  903.87   38.13
   3  -6   0  924.27   38.12
  -3  -6   0  913.49   38.43
  -3  -6   0  912.38   38.05
  -3   6   0  862.52   38.53
   3   6   0  938.69   37.89
   3   6   0  914.40   38.07
  -3   6   0  926.91   38.05
  -4  -6   0  427.39   19.36
  -4  -6   0  422.09   19.62
   4  -6   0  438.24   19.47
   4  -6   0  443.35   19.51
  -4   6   0  444.74   19.34
   4   6   0  434.12   19.53
   4   6   0  416.04   18.98
  -4   6   0  464.24   20.39
   5  -6   0  220.51   10.82
  -5  -6   0  210.62   10.77
   5  -6   0  228.21   10.89
  -5   6   0  202.13   11.47
   5   6   0  221.93   11.09
   5   6   0  206.05   10.25
  -6  -6   0   20.70    2.73
   6  -6   0   28.73    3.06
  -6  -6   0   27.28    4.00
   6  -6   0   28.48    2.89
   6   6   0   27.09    2.57
  -6   6   0   30.17    3.64
   6   6   0   30.73    3.12
  -6   6   0   20.34    3.57
   7  -6   0   49.17    4.14
  -7  -6   0   48.05    5.58
   7  -6   0   52.56    3.73
  -7  -6   0   46.87    4.84
   7   6   0   51.45    3.78
  -7   6   0   57.45    5.13
   7   6   0   47.98    4.07
  -7   6   0   53.80    6.37
  -8  -6   0  523.07   25.19
   8  -6   0  528.55   22.85
   8  -6   0  552.47   23.79
  -8  -6   0  523.29   24.33
   8   6   0  515.05   22.93
  -8   6   0  553.52   24.43
   8   6   0  520.52   23.40
  -8   6   0  491.01   25.54
   9  -6   0  118.13    6.87
  -9  -6   0  120.04   10.24
  -9  -6   0  110.68    9.32
   9  -6   0  115.03    7.28
  -9   6   0  120.36    9.01
  -9   6   0  111.83   11.14
   9   6   0  127.02    6.77
  10  -6   0   44.40    3.73
 -10  -6   0   38.53    6.73
  10  -6   0   54.19    4.61
 -10  -6   0   45.30    6.16
  10  -6   0   34.85    3.39
  10   6   0   40.90    3.94
  10   6   0   42.73    4.85
 -10   6   0   46.13    6.84
 -11  -6   0   81.74    8.94
 -11  -6   0   80.33   11.83
 -11   6   0   98.23   11.69
 -11   6   0   95.03   10.20
   0  -7   0    0.88    0.77
   0  -7   0    0.59    0.71
   0   7   0    1.07    0.68
   0   7   0    1.06    0.85
  -1  -7   0  141.55    7.74
   1  -7   0  134.53    7.42
   1  -7   0  147.32    7.47
  -1  -7   0  136.69    7.34
   1   7   0  137.78    7.35
  -1   7   0  147.63    7.48
   1   7   0  138.47    7.51
  -1   7   0  132.10    7.60
  -2  -7   0  199.34   10.15
   2  -7   0  208.37   10.55
  -2  -7   0  215.12   10.82
   2  -7   0  211.36   10.32
   2   7   0  196.35   10.16
  -2   7   0  213.87   10.74
  -2   7   0  215.14   10.40
   3  -7   0 2220.37   87.04
   3  -7   0 2134.44   86.72
  -3  -7   0 2145.95   87.07
  -3  -7   0 2089.81   86.59
   3   7   0 2176.17   86.81
  -3   7   0 2115.09   87.35
   3   7   0 2058.00   86.37
  -3   7   0 2163.29   86.64
  -4  -7   0    3.31    1.07
   4  -7   0    2.73    1.11
  -4  -7   0    1.53    1.62
   4  -7   0    2.77    1.52
   4   7   0    2.06    1.27
   4   7   0    2.05    1.02
  -4   7   0    0.75    1.28
  -4   7   0    2.33    1.32
   5  -7   0  698.31   30.08
  -5  -7   0  681.69   30.46
   5  -7   0  702.55   29.85
  -5  -7   0  681.44   29.99
   5   7   0  670.83   29.39
  -5   7   0  720.15   30.02
  -5   7   0  714.60   31.27
   5   7   0  672.70   29.95
   6  -7   0    0.59    1.34
   6  -7   0   -0.75    1.19
  -6  -7   0    2.57    1.53
  -6  -7   0    3.14    2.06
   6   7   0    0.96    1.06
  -6   7   0    5.23    2.36
   6   7   0   -0.15    1.54
  -6   7   0    1.77    1.73
  -7  -7   0  323.64   16.43
  -7  -7   0  282.52   14.86
   7  -7   0  308.44   14.87
   7  -7   0  302.65   14.46
   7   7   0  309.63   14.19
  -7   7   0  259.37   15.68
  -7   7   0  331.59   15.50
   7   7   0  311.02   15.15
  -8  -7   0   70.00    7.83
   8  -7   0   92.33    6.37
   8  -7   0   90.83    6.07
  -8  -7   0   88.20    6.88
   8   7   0   97.75    5.77
  -8   7   0   98.25    8.73
  -8   7   0   90.74    7.21
   9  -7   0  339.11   16.12
  -9  -7   0  346.97   18.90
  -9  -7   0  323.35   17.44
   9  -7   0  323.65   15.07
  -9   7   0  339.50   17.44
   9   7   0  341.61   15.40
  -9   7   0  315.99   19.15
 -10  -7   0   -0.05    4.93
  10  -7   0    3.49    2.04
 -10  -7   0    6.03    3.42
  10  -7   0    0.00    1.64
 -10   7   0    5.33    4.83
 -10   7   0    3.23    3.84
  10   7   0    7.00    2.02
  10   7   0    2.48    2.22
 -11  -7   0   32.97    7.84
 -11  -7   0    8.66    5.06
  11   7   0   20.64    2.12
 -11   7   0    7.61    6.85
 -11   7   0   31.01    6.33
   0  -8   0 1625.30   66.39
   0  -8   0 1671.70   66.90
   0   8   0 1582.94   66.66
   0   8   0 1609.11   66.39
  -1  -8   0  459.27   21.27
   1  -8   0  492.34   21.45
   1  -8   0  458.37   20.85
  -1  -8   0  466.70   20.87
  -1   8   0  458.47   21.25
   1   8   0  450.12   20.97
   1   8   0  487.32   21.05
  -1   8   0  486.71   20.95
  -2  -8   0  773.25   33.00
   2  -8   0  761.49   32.57
  -2  -8   0  753.61   32.47
   2  -8   0  745.43   32.83
   2   8   0  778.35   32.59
  -2   8   0  774.89   33.11
  -2   8   0  744.35   32.40
   2   8   0  759.92   32.54
   3  -8   0  563.71   25.20
  -3  -8   0  574.87   25.78
  -3  -8   0  582.67   25.19
   3  -8   0  573.38   25.40
  -3   8   0  584.91   25.21
  -3   8   0  565.10   25.79
   3   8   0  565.60   24.96
   4  -8   0  459.17   20.93
   4  -8   0  448.88   20.88
  -4  -8   0  480.89   21.51
  -4  -8   0  450.62   20.83
  -4   8   0  457.89   21.71
  -4   8   0  476.40   20.91
   4   8   0  469.24   20.98
   4   8   0  447.42   20.46
  -5  -8   0  263.69   13.85
  -5  -8   0  308.43   15.11
   5  -8   0  296.92   14.29
   5  -8   0  280.65   14.12
  -5   8   0  264.87   14.66
   5   8   0  288.89   14.39
  -5   8   0  312.92   14.45
   5   8   0  290.32   13.62
   6  -8   0    9.03    2.53
   6  -8   0    7.86    1.97
  -6  -8   0    8.77    2.25
  -6  -8   0    9.14    3.04
  -6   8   0   11.13    3.15
   6   8   0    7.04    1.63
  -6   8   0    8.67    2.53
  -7  -8   0  410.51   19.99
   7  -8   0  434.94   19.94
  -7  -8   0  452.42   21.53
  -7   8   0  432.11   20.27
  -7   8   0  399.95   21.41
   7   8   0  409.18   18.96
  -8  -8   0   47.16    4.44
  -8  -8   0   38.25    6.94
   8  -8   0   34.41    4.33
  -8   8   0   41.19    5.68
  -8   8   0   50.41    5.98
   8   8   0   32.51    3.65
  -9  -8   0    2.37    3.34
   9  -8   0    5.19    2.22
   9  -8   0    2.34    2.46
  -9  -8   0    3.36    4.45
   9   8   0    2.75    2.55
   9   8   0    5.72    1.91
  -9   8   0    2.10    3.32
  -9   8   0    6.53    5.16
  10  -8   0    5.53    2.24
  10  -8   0    3.38    2.24
 -10  -8   0    3.79    5.14
 -10  -8   0   -2.75    3.93
 -10   8   0   -1.35    6.00
 -10   8   0    1.00    4.02
  10   8   0   -5.22    2.70
   0  -9   0   -0.15    1.03
   0  -9   0   -2.16    1.33
   0   9   0   -0.50    1.17
   0   9   0    1.91    1.21
   1  -9   0   25.18    2.80
  -1  -9   0   28.05    3.40
  -1  -9   0   26.74    2.72
   1  -9   0   21.18    2.90
   1   9   0   16.93    2.79
  -1   9   0   24.95    3.11
   1   9   0   21.99    2.76
  -1   9   0   21.17    2.99
   2  -9   0 1177.01   47.47
   2  -9   0 1091.26   46.83
  -2  -9   0 1044.96   47.33
  -2  -9   0 1113.76   46.86
   2   9   0 1183.48   47.06
  -2   9   0 1081.96   46.81
   2   9   0 1132.81   46.98
  -2   9   0 1115.77   47.48
   3  -9   0  246.62   12.19
   3  -9   0  244.07   12.57
  -3  -9   0  229.49   12.49
  -3  -9   0  240.59   12.08
  -3   9   0  238.58   12.05
  -3   9   0  240.81   12.71
   3   9   0  235.36   12.16
   3   9   0  231.30   11.87
   4  -9   0  130.92    8.45
  -4  -9   0  137.88    8.90
  -4  -9   0  118.45    7.52
   4  -9   0  139.72    8.08
  -4   9   0  126.99    8.39
  -4   9   0  152.94    8.37
   4   9   0  135.74    7.65
   5  -9   0   35.21    4.61
  -5  -9   0   42.87    5.22
  -5  -9   0   44.30    4.24
  -5   9   0   55.83    5.42
  -5   9   0   48.40    4.50
   6  -9   0 1630.51   65.46
   6  -9   0 1561.14   65.74
  -6  -9   0 1536.55   65.65
  -6  -9   0 1626.95   66.97
   6   9   0 1539.42   64.85
  -6   9   0 1536.30   67.13
  -6   9   0 1618.78   65.83
   7  -9   0   17.03    3.13
  -7  -9   0   24.98    5.14
  -7  -9   0   25.82    3.91
   7   9   0   15.64    2.70
  -7   9   0   25.59    4.77
  -7   9   0   22.54    4.08
   8  -9   0   81.01    5.77
  -8  -9   0   96.19    7.89
  -8  -9   0  105.47    9.79
   8  -9   0   94.03    7.10
  -8   9   0  104.06    8.12
  -8   9   0   93.57   10.12
   8   9   0   92.38    7.33
   8   9   0   88.09    6.07
   9  -9   0   88.76    6.95
  -9  -9   0   98.51   10.48
  -9  -9   0  125.54    8.52
   9  -9   0  104.19    7.17
  -9   9   0  127.63    9.25
  -9   9   0  118.99   10.35
   9   9   0  107.43    7.93
 -10  -9   0   98.13   12.36
  10  -9   0  112.33    6.31
 -10  -9   0  107.22    9.58
  10  -9   0  106.51    6.84
 -10   9   0   89.95   12.14
 -10   9   0   98.53    9.84
  10   9   0  108.74    6.55
   0 -10   0 2945.82  132.01
   0 -10   0 3614.85  132.11
   0  10   0 2928.74  131.51
   0  10   0 3570.47  132.55
  -1 -10   0    4.50    1.58
   1 -10   0    6.82    1.80
  -1 -10   0    7.83    2.15
   1  10   0    5.58    1.67
  -1  10   0    5.44    1.97
  -1  10   0    6.77    1.87
   1  10   0    2.63    1.87
   2 -10   0  146.90    8.46
  -2 -10   0  156.67    8.57
   2 -10   0  122.75    8.73
  -2 -10   0  155.27    8.98
  -2  10   0  150.94    8.98
   2  10   0  153.83    8.76
  -2  10   0  141.91    8.12
   2  10   0  133.61    8.26
   3 -10   0   11.50    2.24
  -3 -10   0   10.16    2.78
   3 -10   0   10.65    2.47
   3  10   0    8.30    2.03
  -3  10   0   10.45    2.49
   3  10   0    9.08    2.07
  -4 -10   0  478.30   22.12
  -4 -10   0  465.70   21.04
   4 -10   0  467.88   21.16
   4 -10   0  448.21   21.05
  -4  10   0  448.89   21.88
   4  10   0  426.07   20.84
   4  10   0  434.29   20.56
  -4  10   0  439.70   20.98
   5 -10   0  134.72    8.23
  -5 -10   0  111.54    7.65
  -5 -10   0  139.20    9.26
   5 -10   0  104.39    7.29
  -5  10   0  130.75    8.27
   5  10   0  116.31    7.09
  -5  10   0  117.97    8.70
   5  10   0  126.45    8.17
  -6 -10   0    4.99    2.12
   6 -10   0    7.47    2.25
  -6 -10   0    5.56    3.36
   6 -10   0    5.95    2.65
  -6  10   0    7.01    3.28
   6  10   0    9.89    1.95
  -6  10   0    5.92    2.79
   6  10   0    2.62    2.32
   7 -10   0   19.01    3.25
  -7 -10   0   21.43    4.76
  -7  10   0   19.94    3.83
   7  10   0   16.90    3.71
  -7  10   0   13.01    3.45
  -8 -10   0  268.36   15.08
  -8 -10   0  292.51   17.06
   8 -10   0  275.58   14.03
  -8  10   0  275.09   15.25
   8  10   0  283.25   13.55
   8  10   0  269.85   14.78
  -8  10   0  270.45   16.92
  -9 -10   0   10.06    3.18
  -9 -10   0   26.00    6.11
   9 -10   0   14.79    2.91
  -9  10   0   14.01    4.15
   9  10   0   14.86    2.61
   9  10   0   21.60    3.91
  -9  10   0    7.57    4.76
 -10 -10   0    9.74    4.20
  10 -10   0    7.91    2.66
  10 -10   0    8.71    2.79
 -10 -10   0    8.70    6.35
  10  10   0    8.27    2.47
 -10  10   0   12.71    6.01
 -10  10   0   11.22    4.86
  10  10   0    7.50    3.03
   0 -11   0   -0.37    1.97
   0 -11   0    0.21    1.38
   0  11   0    1.62    1.76
   0  11   0   -0.37    1.40
  -1 -11   0 1398.76   57.72
   1 -11   0 1400.27   57.58
   1 -11   0 1369.74   56.90
  -1 -11   0 1331.24   56.71
  -1  11   0 1336.21   57.29
   1  11   0 1341.18   56.90
  -1  11   0 1327.18   56.79
   1  11   0 1344.17   57.07
  -2 -11   0  151.06    8.87
   2 -11   0  146.87    9.42
  -2 -11   0  153.43    9.66
   2 -11   0  141.36    8.65
  -2  11   0  152.67    9.38
   2  11   0  151.01    9.03
   2  11   0  127.94    8.34
  -2  11   0  154.39    9.01
  -3 -11   0   35.43    4.93
   3 -11   0   37.27    4.64
  -3 -11   0   38.59    4.05
  -3  11   0   36.62    4.43
  -3  11   0   34.40    3.95
   3  11   0   39.25    4.36
  -4 -11   0    1.58    1.62
   4 -11   0    5.89    2.25
   4 -11   0    2.43    1.85
  -4 -11   0    1.53    2.58
  -4  11   0    3.06    2.05
   4  11   0    4.72    2.34
  -4  11   0   -0.27    2.26
   4  11   0    2.45    1.66
   5 -11   0  438.53   20.62
   5 -11   0  424.45   20.83
  -5 -11   0  412.75   20.38
  -5 -11   0  443.98   21.98
  -5  11   0  441.54   20.88
   5  11   0  427.62   20.88
  -5  11   0  418.80   21.66
   5  11   0  440.75   20.07
   6 -11   0  284.69   14.58
   6 -11   0  293.71   14.50
  -6 -11   0  269.94   14.30
  -6 -11   0  234.84   15.34
  -6  11   0  281.41   16.09
   6  11   0  284.08   14.80
   6  11   0  262.01   13.44
  -6  11   0  242.38   14.38
   7 -11   0  160.59    9.80
  -7 -11   0  151.72   10.30
  -7 -11   0  156.98   12.04
   7  11   0  149.73   10.23
   7  11   0  161.78    9.15
  -7  11   0  152.04   10.41
  -7  11   0  158.36   12.52
   8 -11   0   15.17    2.96
   8 -11   0   13.30    3.34
  -8 -11   0   11.17    3.16
  -8 -11   0   12.62    5.12
  -8  11   0    6.83    4.36
   8  11   0   15.46    2.71
   8  11   0   14.86    3.83
  -8  11   0    9.66    3.78
   9 -11   0   85.99    7.25
  -9 -11   0   76.55   11.37
   9 -11   0   86.86    6.81
  -9 -11   0   68.43    7.80
   9  11   0   91.71    8.06
   9  11   0   90.38    6.66
  -9  11   0   85.52    8.97
  -9  11   0   82.34   10.96
 -10 -11   0   64.06    8.50
  10 -11   0   74.56    6.40
 -10 -11   0   74.42   13.06
 -10  11   0   80.88   11.82
  10  11   0   86.23    7.45
 -10  11   0   76.18    9.96
  10  11   0   80.91    6.08
   0 -12   0  151.61    9.32
   0 -12   0  170.15   10.45
   0  12   0  157.48    9.77
   0  12   0  158.85    9.84
  -1 -12   0  152.10    9.07
  -1 -12   0  143.13    9.90
   1 -12   0  160.50   10.14
   1 -12   0  146.37    9.08
  -1  12   0  146.67    9.59
  -1  12   0  169.91    9.68
   1  12   0  157.06    9.51
   1  12   0  151.64    9.36
  -2 -12   0   47.54    5.76
   2 -12   0   49.83    5.64
  -2 -12   0   48.92    4.82
   2 -12   0   46.18    4.60
   2  12   0   52.49    4.80
   2  12   0   53.99    5.26
  -2  12   0   48.88    5.41
  -2  12   0   51.16    5.25
  -3 -12   0  134.31    8.75
  -3 -12   0  156.04   10.60
   3 -12   0  179.80    9.77
   3 -12   0  164.74   10.36
   3  12   0  170.44    9.47
  -3  12   0  151.21    9.50
   3  12   0  167.13   10.00
  -3  12   0  141.68    9.61
   4 -12   0   13.66    3.38
  -4 -12   0   10.84    2.29
  -4 -12   0   17.41    4.05
   4 -12   0   10.38    2.37
   4  12   0   14.74    3.25
   4  12   0   12.88    2.82
  -4  12   0   12.21    2.88
  -4  12   0   11.64    2.57
   5 -12   0 1002.34   41.73
   5 -12   0  993.93   42.03
  -5 -12   0  894.01   42.62
  -5 -12   0  982.47   41.58
  -5  12   0  957.75   42.90
   5  12   0  928.62   41.64
  -5  12   0  935.05   41.54
   5  12   0  901.11   40.71
   6 -12   0   24.19    4.65
   6 -12   0   38.11    5.52
  -6 -12   0   43.85    5.19
  -6 -12   0   37.40    6.87
  -6  12   0   51.39    6.05
   6  12   0   40.30    5.69
  -6  12   0   41.12    6.87
   7 -12   0  498.15   25.51
  -7 -12   0  566.49   26.70
   7 -12   0  580.29   26.24
  -7 -12   0  563.98   28.50
  -7  12   0  549.29   28.88
   7  12   0  549.32   26.48
   7  12   0  586.45   25.40
  -7  12   0  604.15   27.02
  -8 -12   0   18.73    3.23
  -8 -12   0   20.16    5.45
   8 -12   0   18.77    3.89
  -8  12   0   14.99    4.08
   8  12   0   17.28    2.39
   8  12   0   14.39    4.17
  -8  12   0   10.65    4.64
  -9 -12   0   13.73    6.90
   9 -12   0   22.47    4.04
   9 -12   0   13.96    3.82
  -9 -12   0   13.88    4.56
   9  12   0   22.07    3.28
  -9  12   0   19.71    5.23
  -9  12   0   22.32    6.61
   9  12   0   22.46    4.45
   0 -13   0    0.40    1.83
   0 -13   0   -2.17    2.15
   0  13   0   -1.81    1.91
   0  13   0    0.59    2.09
   1 -13   0   84.09    7.11
  -1 -13   0   60.74    5.04
  -1 -13   0   84.00    7.37
   1 -13   0   89.38    6.64
  -1  13   0   90.90    6.82
   1  13   0   73.99    6.54
   1  13   0   77.10    6.49
  -1  13   0   62.39    5.70
  -2 -13   0  520.92   24.29
   2 -13   0  524.86   25.19
  -2 -13   0  527.73   25.56
   2 -13   0  495.52   24.16
   2  13   0  535.77   24.69
   2  13   0  479.68   24.05
  -2  13   0  545.06   24.61
  -2  13   0  520.74   25.09
   3 -13   0  321.18   16.95
   3 -13   0  348.74   18.29
  -3 -13   0  355.29   17.60
  -3 -13   0  350.48   18.79
   3  13   0  304.44   16.77
  -3  13   0  354.00   17.72
   3  13   0  354.82   17.88
  -3  13   0  369.40   18.74
   4 -13   0  131.11    8.64
   4 -13   0  145.08   10.06
  -4 -13   0  135.90    8.90
  -4 -13   0  116.12   10.35
  -4  13   0  123.81    9.12
   4  13   0  134.39    8.58
  -4  13   0  146.55    9.72
   4  13   0  139.66    9.57
  -5 -13   0  525.74   24.20
   5 -13   0  501.85   24.05
  -5 -13   0  521.13   25.91
   5 -13   0  529.73   24.91
  -5  13   0  521.35   24.53
   5  13   0  474.13   24.30
   5  13   0  488.46   23.34
  -5  13   0  499.43   25.43
  -6 -13   0  395.04   21.75
   6 -13   0  402.14   19.51
   6 -13   0  391.66   20.07
  -6 -13   0  383.10   19.67
   6  13   0  398.77   20.19
  -6  13   0  396.52   21.47
  -6  13   0  398.01   20.20
   6  13   0  396.00   19.04
  -7 -13   0    6.32    4.93
   7 -13   0   10.00    3.15
   7 -13   0   13.10    3.56
   7  13   0    6.07    2.27
   7  13   0   11.34    3.96
  -7  13   0    5.24    3.40
  -8 -13   0   17.33    6.03
   8 -13   0   23.86    4.35
   8 -13   0   25.52    4.26
  -8 -13   0   16.91    3.84
  -8  13   0   15.05    5.73
   8  13   0   25.05    5.04
  -8  13   0   20.03    4.71
   8  13   0   19.52    3.05
   9 -13   0   46.79    6.46
  -9 -13   0   38.70    5.48
   9 -13   0   48.16    6.55
  -9 -13   0   46.21    9.08
  -9  13   0   46.68    7.32
   9  13   0   32.60    5.31
  -9  13   0   40.15    7.60
   9  13   0   46.91    7.48
   0 -14   0  432.57   22.13
   0 -14   0  428.51   21.01
   0  14   0  432.38   21.54
   0  14   0  428.95   21.17
   1 -14   0  148.31   10.72
  -1 -14   0  149.52    9.54
  -1 -14   0  163.28   11.11
   1 -14   0  157.74    9.63
   1  14   0  149.81   10.02
   1  14   0  151.83    9.72
  -1  14   0  143.87   10.16
  -1  14   0  159.11   10.18
   2 -14   0   -1.69    2.53
   2 -14   0    0.59    2.03
  -2 -14   0   -1.81    2.81
  -2 -14   0    0.01    1.88
  -2  14   0    2.45    2.13
   2  14   0    2.37    2.53
   2  14   0    0.30    2.07
  -2  14   0    2.33    2.29
   3 -14   0    7.37    3.34
   3 -14   0    3.71    2.20
   3  14   0    4.54    2.81
   3  14   0    6.52    2.69
  -3  14   0    0.75    2.65
   4 -14   0 1313.83   56.51
   4 -14   0 1360.26   57.44
  -4 -14   0 1334.21   56.69
  -4 -14   0 1325.10   58.21
  -4  14   0 1342.52   56.72
   4  14   0 1277.22   56.72
   4  14   0 1317.47   56.08
  -4  14   0 1285.72   57.91
  -5 -14   0   19.58    5.23
  -5 -14   0   17.79    3.65
   5 -14   0   18.10    4.53
  -5  14   0   13.41    3.96
  -5  14   0   16.16    4.07
   5  14   0   17.71    3.17
   5  14   0   21.82    4.62
   6 -14   0   19.91    3.89
   6 -14   0   22.65    5.00
  -6 -14   0   23.97    5.43
   6  14   0   25.06    4.45
   6  14   0   25.43    4.31
  -6  14   0   29.07    4.95
  -6  14   0   18.10    4.15
  -7 -14   0   -0.20    3.20
   7 -14   0   -0.66    3.31
  -7 -14   0    4.88    5.01
   7 -14   0    3.01    3.41
  -7  14   0   -1.59    3.45
  -7  14   0    1.84    4.97
  -8 -14   0  191.03   15.68
   8 -14   0  177.80   11.43
  -8 -14   0  166.56   11.02
   8 -14   0  190.06   11.78
  -8  14   0  180.90   12.88
  -8  14   0  169.19   13.20
   8  14   0  160.31    9.63
   9 -14   0   35.85    4.81
   9 -14   0   46.05    6.88
  -9 -14   0   48.63    9.67
  -9 -14   0   42.61    6.43
  -9  14   0   34.05    8.54
  -9  14   0   37.77    7.08
   9  14   0   32.67    6.53
   0 -15   0   -2.40    2.41
   0 -15   0    0.89    3.56
   0  15   0    2.20    2.69
   0  15   0   -1.73    2.77
   1 -15   0   13.04    2.82
  -1 -15   0    8.07    2.22
   1 -15   0    9.96    3.73
  -1  15   0    3.53    3.11
   1  15   0   10.70    3.63
   1  15   0   11.00    3.65
  -1  15   0    4.16    2.52
  -2 -15   0  264.02   14.76
   2 -15   0  292.79   15.42
   2 -15   0  295.85   16.69
  -2 -15   0  281.48   16.76
  -2  15   0  294.11   15.80
   2  15   0  259.10   15.52
  -2  15   0  291.95   15.95
   2  15   0  286.88   15.53
  -3 -15   0  117.37    8.98
   3 -15   0   93.42    9.21
   3 -15   0  109.93    8.28
  -3 -15   0  120.71   10.39
   3  15   0  114.28    8.42
  -3  15   0  101.29   10.03
  -3  15   0  124.54    9.24
  -4 -15   0   -0.24    2.37
  -4 -15   0    0.18    3.86
   4 -15   0    3.65    2.42
  -4  15   0    5.55    3.14
   4  15   0   -3.20    2.81
  -4  15   0    4.86    3.38
  -5 -15   0   61.95    6.17
   5 -15   0   57.26    7.88
  -5 -15   0   79.30    9.56
   5 -15   0   45.14    5.41
  -5  15   0   54.20    6.79
  -5  15   0   70.87    7.23
   5  15   0   66.90    7.61
   6 -15   0  137.26    8.90
  -6 -15   0  105.55    7.95
   6 -15   0  121.77   10.08
  -6 -15   0  127.47   11.86
  -6  15   0  114.32    9.47
   6  15   0  130.20   10.07
  -6  15   0   95.36    8.98
   6  15   0  117.13    8.78
  -7 -15   0   44.49    8.32
  -7 -15   0   38.49    6.42
   7 -15   0   55.37    7.39
   7 -15   0   35.62    5.98
  -7  15   0   42.77    7.25
   7  15   0   45.24    6.00
  -7  15   0   53.13    8.82
   8 -15   0   -1.80    4.20
  -8 -15   0   -2.70    3.97
   8 -15   0   -0.24    4.54
  -8  15   0    0.83    4.73
  -8  15   0    0.16    6.17
   0 -16   0    3.02    2.90
   0 -16   0   14.76    4.46
   0  16   0   -0.92    3.24
   0  16   0   11.65    3.67
   1 -16   0  381.03   20.56
  -1 -16   0  368.77   19.47
   1 -16   0  382.23   19.64
  -1 -16   0  361.38   20.56
  -1  16   0  384.95   20.51
   1  16   0  365.22   19.51
   1  16   0  384.45   20.17
  -1  16   0  345.80   19.30
   2 -16   0    2.75    3.34
  -2 -16   0   -2.69    3.48
   2 -16   0    5.89    3.78
  -2 -16   0   -0.80    2.62
   2  16   0    6.32    3.54
  -2  16   0    5.38    3.10
  -2  16   0   -2.69    2.88
   2  16   0    0.03    3.05
  -3 -16   0  640.08   31.79
  -3 -16   0  635.78   30.11
   3 -16   0  617.68   30.15
   3 -16   0  608.24   30.87
  -3  16   0  662.15   30.40
   3  16   0  636.13   30.21
  -3  16   0  664.51   31.63
   3  16   0  610.20   30.22
   4 -16   0   72.73    7.57
   4 -16   0   88.46    8.94
  -4 -16   0   56.90    8.57
  -4 -16   0   62.71    6.04
  -4  16   0   63.68    7.44
  -4  16   0   64.35    7.87
   4  16   0   62.29    7.02
  -5 -16   0  132.06   12.46
   5 -16   0  143.87   11.34
   5 -16   0  137.97   10.27
  -5 -16   0  119.68    8.54
  -5  16   0  117.76    9.38
  -5  16   0  139.32   10.71
   5  16   0  145.59    9.36
   5  16   0  137.74   10.88
   6 -16   0    0.27    4.43
  -6 -16   0   -1.89    3.23
  -6 -16   0   -3.97    5.71
   6 -16   0   -4.86    3.56
  -6  16   0   -4.18    4.48
   6  16   0    4.71    3.43
   6  16   0    1.71    4.13
  -6  16   0    1.64    4.03
   7 -16   0   81.90    8.48
  -7 -16   0   89.51   12.22
  -7 -16   0   64.90    7.64
   7 -16   0   75.00    9.73
   7  16   0   82.20    7.85
  -7  16   0  106.14   10.79
  -7  16   0   91.43    9.89
   7  16   0   97.95    9.91
   8 -16   0   39.49    6.77
   8 -16   0   41.45    5.52
  -8 -16   0   46.17    9.96
  -8 -16   0   34.34    6.09
  -8  16   0   37.11    6.88
   8  16   0   39.06    6.63
   8  16   0   39.35    6.85
  -8  16   0   72.42   12.77
   0 -17   0   -0.15    3.92
   0 -17   0   -0.30    3.19
   0  17   0    0.96    3.09
   0  17   0   -6.47    3.54
   1 -17   0   52.01    7.81
   1 -17   0   52.12    6.02
  -1 -17   0   49.23    8.31
  -1 -17   0   53.15    6.50
   1  17   0   48.99    6.36
   1  17   0   40.47    6.93
  -1  17   0   51.29    6.98
  -1  17   0   33.91    5.75
   2 -17   0   16.02    3.82
  -2 -17   0   11.18    4.73
   2 -17   0   13.08    4.89
  -2 -17   0    5.77    2.62
   2  17   0   10.14    4.28
  -2  17   0    6.82    3.16
  -2  17   0   15.58    4.02
   2  17   0    6.10    3.88
   3 -17   0  307.24   16.77
  -3 -17   0  292.18   18.58
   3 -17   0  282.67   17.68
  -3 -17   0  273.52   15.10
  -3  17   0  288.93   16.87
   3  17   0  292.16   16.71
   3  17   0  306.17   17.27
  -3  17   0  298.58   16.38
   4 -17   0   36.20    6.65
   4 -17   0   35.28    5.59
  -4 -17   0   36.00    6.95
  -4 -17   0   25.66    3.93
  -4  17   0   26.19    5.19
  -4  17   0   35.85    6.39
   4  17   0   41.90    7.36
   4  17   0   47.11    6.10
   5 -17   0  229.09   13.75
  -5 -17   0  222.97   13.61
  -5 -17   0  214.92   15.97
   5 -17   0  216.38   14.74
   5  17   0  220.48   14.49
  -5  17   0  224.92   14.51
   5  17   0  192.08   12.26
  -5  17   0  220.82   15.32
   6 -17   0   40.08    7.05
  -6 -17   0   46.15    6.68
  -6 -17   0   62.70   11.37
   6 -17   0   52.44    8.91
  -6  17   0   58.57    8.31
  -6  17   0   33.52    6.45
   7 -17   0   91.45    8.85
  -7 -17   0   91.06    9.60
  -7 -17   0   88.75   13.74
   7 -17   0   87.33   10.39
   7  17   0   97.28   10.58
   7  17   0   99.10    7.25
  -7  17   0   91.17   10.61
  -7  17   0   93.14   12.33
   0 -18   0  117.03    8.02
   0 -18   0  122.37   11.21
   0  18   0   89.67    7.42
   0  18   0  106.67    9.27
  -1 -18   0   13.92    3.22
   1 -18   0   15.24    3.39
  -1 -18   0   10.23    4.89
   1 -18   0   14.73    5.28
  -1  18   0    7.44    3.87
  -1  18   0   14.37    4.50
   1  18   0   14.10    4.40
   2 -18   0   15.21    3.44
  -2 -18   0    1.74    2.99
  -2 -18   0    3.07    4.81
   2 -18   0    7.17    4.67
  -2  18   0    2.03    3.65
  -2  18   0    1.13    3.51
   2  18   0    6.05    4.24
   3 -18   0  321.61   19.23
   3 -18   0  321.13   16.93
  -3 -18   0  307.54   19.93
  -3 -18   0  310.69   17.51
   3  18   0  287.19   16.01
   3  18   0  328.70   18.34
  -3  18   0  317.50   18.75
  -3  18   0  313.62   18.29
   4 -18   0  230.30   13.73
  -4 -18   0  240.44   17.69
  -4 -18   0  246.72   14.64
   4 -18   0  261.30   16.61
  -4  18   0  253.34   16.29
   4  18   0  250.93   15.76
  -4  18   0  258.62   16.02
   4  18   0  240.62   13.61
  -5 -18   0   14.78    6.65
  -5 -18   0    8.76    4.24
   5 -18   0   18.51    5.79
   5 -18   0   11.12    4.08
  -5  18   0    6.25    5.07
  -5  18   0   11.28    5.25
   5  18   0    7.80    3.54
   5  18   0   13.36    5.10
  -6 -18   0   -2.52    4.13
  -6 -18   0    4.61    7.01
   6 -18   0   -2.65    5.35
   6 -18   0    1.02    4.26
   6  18   0   -1.75    5.28
   6  18   0   -1.20    3.78
  -6  18   0   -0.95    5.95
  -6  18   0    4.20    4.97
  -7 -18   0   37.85    6.99
   7 -18   0   42.87    5.47
   7 -18   0   45.21    7.68
  -7 -18   0   21.72   10.66
  -7  18   0   47.24    9.24
   7  18   0   41.37    5.67
  -7  18   0   38.42    8.32
   7  18   0   53.69    9.89
   0 -19   0   -3.97    3.68
   0 -19   0    1.44    5.02
   0  19   0    0.86    4.31
   0  19   0   -5.94    3.97
   1 -19   0    2.71    4.92
   1 -19   0    0.90    3.69
  -1 -19   0   -6.16    3.45
  -1 -19   0    5.88    5.49
   1  19   0    7.49    4.26
   1  19   0    2.24    4.18
  -1  19   0    0.49    3.96
  -1  19   0    6.87    4.29
   2 -19   0  293.15   17.05
   2 -19   0  301.08   19.16
  -2 -19   0  295.77   19.87
  -2 -19   0  302.82   17.14
   2  19   0  325.87   18.39
  -2  19   0  303.90   18.16
   2  19   0  278.80   17.35
  -2  19   0  285.34   17.81
  -3 -19   0   -1.65    5.80
  -3 -19   0    3.96    3.49
   3 -19   0    8.98    5.72
   3 -19   0    3.92    4.01
   3  19   0    1.88    4.42
   3  19   0   -1.05    3.84
  -3  19   0    7.42    4.49
  -3  19   0    3.66    4.32
  -4 -19   0    8.26    3.94
  -4 -19   0    8.94    6.24
   4 -19   0    6.38    5.63
   4 -19   0   -3.99    4.17
  -4  19   0    4.18    5.12
  -4  19   0    5.80    4.82
   4  19   0    5.49    4.04
   4  19   0   10.59    5.08
  -5 -19   0    1.29    7.32
   5 -19   0    8.29    6.05
   5 -19   0    4.99    4.60
  -5  19   0   23.36    6.31
  -5  19   0    7.62    5.39
   5  19   0    5.22    5.21
   5  19   0   10.36    4.44
   6 -19   0  219.59   14.01
  -6 -19   0  213.74   20.65
   6 -19   0  204.77   16.08
  -6 -19   0  177.83   14.36
   6  19   0  196.93   15.19
   6  19   0  222.82   13.12
  -6  19   0  192.58   16.12
  -6  19   0  200.01   17.70
   0 -20   0  175.34   12.02
   0 -20   0  178.71   15.02
   0  20   0  181.93   12.61
   0  20   0  182.56   14.07
  -1 -20   0   31.15    7.68
   1 -20   0   26.25    4.89
   1 -20   0   31.99    7.05
  -1 -20   0   17.30    3.94
  -1  20   0   26.22    6.00
  -1  20   0   19.78    5.08
   1  20   0   23.63    6.09
   1  20   0   20.98    5.35
   2 -20   0   47.81    7.25
  -2 -20   0   52.93    9.53
  -2 -20   0   38.09    5.55
   2 -20   0   42.20    7.81
   2  20   0   56.72    8.96
  -2  20   0   35.33    5.68
  -2  20   0   68.23    9.52
   2  20   0   51.06    7.92
   3 -20   0   -2.76    5.77
   3 -20   0   -6.67    4.21
  -3 -20   0    2.93    3.88
  -3 -20   0   -6.05    6.10
  -3  20   0    1.70    5.13
   3  20   0    4.56    5.14
   3  20   0   -0.35    4.14
  -3  20   0    6.44    5.12
  -4 -20   0   70.57    8.34
   4 -20   0   71.21    8.52
  -4 -20   0   80.50   13.56
   4 -20   0   82.52   12.17
  -4  20   0   84.66    9.87
   4  20   0   88.56   10.97
  -4  20   0   99.88   11.73
   4  20   0   81.58    8.15
  -5 -20   0   86.34   10.69
   5 -20   0   60.45    9.82
   5 -20   0   50.88    8.61
  -5 -20   0   88.51   15.91
   5  20   0   65.56   10.63
  -5  20   0   73.43   13.24
   5  20   0   49.16    8.12
  -5  20   0   64.54   11.81
   0 -21   0   -2.68    6.83
   0 -21   0    3.74    4.13
   0  21   0    6.74    5.68
   0  21   0   13.76    5.21
  -1 -21   0  278.20   19.45
   1 -21   0  258.89   19.76
   1 -21   0  283.26   15.96
  -1 -21   0  245.96   15.12
  -1  21   0  237.66   17.06
   1  21   0  273.96   17.84
  -1  21   0  234.32   16.27
   1  21   0  266.58   15.57
   2 -21   0   17.27    5.05
  -2 -21   0   18.59    7.50
   2 -21   0   18.47    7.66
  -2 -21   0   18.19    5.17
  -2  21   0   18.28    6.67
   2  21   0   28.47    5.43
  -2  21   0   22.38    6.45
   2  21   0   14.56    6.38
   3 -21   0   23.63    7.86
   3 -21   0   23.67    5.28
  -3 -21   0   22.20    5.80
  -3 -21   0   20.50    8.82
   3  21   0   29.44    6.79
  -3  21   0   27.11    7.14
  -3  21   0   29.33    7.80
   3  21   0   22.71    5.08
   4 -21   0    9.08    7.51
   4 -21   0   20.48    5.40
  -4 -21   0    8.42    6.64
  -4  21   0    5.56    9.11
   4  21   0    8.85    5.17
  -4  21   0   19.39    8.49
   4  21   0   11.48    6.68
   0 -22   0  206.51   15.14
   0 -22   0  222.68   19.41
   0  22   0  236.43   16.90
   0  22   0  216.89   16.84
  -1 -22   0   43.32   11.26
  -1 -22   0   32.37    7.14
   1 -22   0   42.13    9.02
   1 -22   0   41.50    6.82
  -1  22   0   34.57    8.50
   1  22   0   38.95    8.27
  -1  22   0   34.76    8.56
  -2 -22   0   -0.40    6.69
  -2 -22   0    6.28    8.85
   2 -22   0   -2.96    7.91
  -2  22   0   -0.03    7.80
  -2  22   0    5.10    7.65
   2  22   0    7.09    6.68
   2  22   0    3.79    6.09
  11   0  -1  123.86    6.79
  11   0  -1  128.14    7.47
 -11   0   1  110.14   11.66
 -11   0   1  154.64   11.69
  10   0  -1    0.13    1.99
 -10   0   1    0.23    3.50
 -10   0   1    1.31    4.32
  10   0  -1    0.90    2.00
  -9   0   1   45.04    6.11
  -9   0   1   36.74    5.94
   9   0  -1   37.85    3.99
   9   0  -1   48.52    4.15
   8   0  -1   -0.02    1.40
  -8   0   1   -2.56    1.98
   8   0  -1    2.94    1.37
  -8   0   1    1.89    2.26
   7   0  -1  771.67   31.94
  -7   0   1  737.11   33.08
   7   0  -1  738.23   31.88
  -7   0   1  750.86   32.47
  -6   0   1    3.35    1.33
   6   0  -1    1.36    1.20
   6   0  -1    2.04    1.01
   5   0  -1   19.83    1.96
  -5   0   1   20.69    2.23
   5   0  -1   15.48    1.70
  -5   0   1   20.05    2.27
   4   0  -1   -0.15    0.62
  -4   0   1    0.71    0.49
   4   0  -1   -0.07    0.59
   3   0  -1  217.78    9.72
  -3   0   1  217.32    9.91
  -3   0   1  210.56    9.63
   2   0  -1    1.85    0.49
  -2   0  -1    1.23    0.37
   2   0   1    0.91    0.23
   2   0   1    0.55    0.25
  -3   0  -1 1029.72   43.07
   3   0   1 1078.61   42.81
  -3   0  -1 1100.08   43.03
   4   0   1    0.08    0.56
   4   0   1   -0.40    0.42
  -4   0  -1    0.05    0.53
  -4   0  -1    0.88    0.58
  -5   0  -1 1851.62   73.54
   5   0   1 1849.56   73.06
  -5   0  -1 1770.96   73.83
  -6   0  -1    1.51    1.13
   6   0   1    0.23    0.95
   6   0   1    2.09    0.75
  -6   0  -1    0.51    0.85
   7   0   1   29.24    2.42
  -7   0  -1   26.93    3.35
  -7   0  -1   26.40    2.82
   7   0   1   27.02    2.49
  -8   0  -1    5.38    2.26
  -8   0  -1    0.92    1.96
   8   0   1    0.48    1.03
   8   0   1    1.53    1.04
  -9   0  -1  322.59   17.75
  -9   0  -1  343.27   17.25
   9   0   1  359.45   14.55
 -10   0  -1   -3.69    3.26
 -10   0  -1    0.11    4.20
 -11   0  -1   35.53    5.88
 -11   0  -1   32.17    6.02
 -11  -1   1    9.57    5.08
  11  -1  -1    8.69    2.02
  11  -1  -1   11.90    2.59
 -11  -1   1   -1.86    4.99
 -11   1   1    4.26    4.80
  11   1  -1   11.32    2.42
  11   1  -1    7.84    2.09
 -11   1   1    5.76    5.43
  10  -1  -1   51.52    4.73
 -10  -1   1   57.65    7.43
  10  -1  -1   54.39    4.71
 -10  -1   1   61.83    8.45
 -10   1   1   50.44    7.61
 -10   1   1   49.83    7.06
  10   1  -1   63.82    4.78
  10   1  -1   55.07    4.79
   9  -1  -1  391.72   17.92
   9  -1  -1  387.54   17.68
  -9  -1   1  343.17   19.62
  -9  -1   1  421.13   19.80
   9   1  -1  395.46   17.86
  -9   1   1  347.91   19.98
   9   1  -1  384.11   17.81
  -9   1   1  431.78   19.70
   8  -1  -1  660.10   28.13
  -8  -1   1  682.07   29.46
  -8  -1   1  591.68   29.28
   8  -1  -1  657.17   28.36
   8   1  -1  664.88   28.31
   8   1  -1  652.34   28.26
  -8   1   1  707.07   29.38
  -8   1   1  606.45   29.63
  -7  -1   1   62.42    5.56
   7  -1  -1   70.35    4.70
  -7  -1   1   69.03    5.52
   7  -1  -1   68.22    4.63
  -7   1   1   72.49    5.46
   7   1  -1   68.81    4.56
   7   1  -1   68.02    4.77
  -7   1   1   59.81    5.64
  -6  -1   1  225.89   11.86
   6  -1  -1  239.13   11.32
   6  -1  -1  246.67   11.39
   6   1  -1  238.28   11.46
   6   1  -1  241.43   11.24
  -6   1   1  217.75   11.99
   5  -1  -1  109.95    5.90
   5  -1  -1  102.79    5.59
  -5  -1   1  110.01    6.25
  -5  -1   1  107.78    6.01
   5   1  -1  114.86    5.84
  -5   1   1  107.42    5.93
   5   1  -1   97.89    5.55
  -5   1   1  109.82    6.45
   4  -1  -1  271.87   12.46
  -4  -1   1  279.42   12.43
  -4  -1   1  273.31   12.68
  -4   1   1  277.10   12.35
   4   1  -1  267.17   12.45
   4   1  -1  282.25   12.34
  -4   1   1  289.52   13.02
  -3  -1   1  201.55    9.37
   3  -1  -1  217.48    9.51
  -3  -1   1  208.91    9.51
   3  -1  -1  198.28    9.26
   3   1  -1  206.01    9.40
  -3   1   1  210.65    9.36
  -3   1   1  211.65    9.75
   3   1  -1  202.96    9.24
  -2  -1   1   49.39    2.73
   2  -1  -1   48.58    2.85
  -2  -1   1   47.09    2.72
  -2   1   1   45.33    2.83
  -2   1   1   46.41    2.66
   2   1  -1   48.63    2.61
   2   1  -1   46.15    2.72
   1  -1  -1 2753.81  111.95
   1   1  -1 2465.25  111.35
  -1  -1  -1    0.67    0.19
   1   1   1    0.39    0.09
  -1   1  -1    0.53    0.19
   2  -1   1  542.60   21.94
  -2  -1  -1  549.11   22.13
   2  -1   1  524.30   22.03
  -2  -1  -1  573.04   22.10
   2   1   1  551.52   22.01
  -2   1  -1  558.20   22.15
  -2   1  -1  526.72   22.17
   3  -1   1 1493.04   59.34
  -3  -1  -1 1506.74   59.62
   3  -1   1 1510.00   59.46
  -3  -1  -1 1455.91   59.56
  -3   1  -1 1494.96   59.59
  -3   1  -1 1470.71   59.76
   3   1   1 1491.06   59.42
   4  -1   1  528.50   22.20
  -4  -1  -1  548.19   22.68
  -4  -1  -1  579.82   22.64
   4  -1   1  553.39   22.36
   4   1   1  525.42   22.20
   4   1   1  520.42   22.28
  -4   1  -1  540.54   22.86
  -4   1  -1  528.67   22.53
  -5  -1  -1   49.29    3.35
   5  -1   1   62.12    3.36
   5  -1   1   59.50    3.31
  -5  -1  -1   53.41    3.69
   5   1   1   54.18    3.37
  -5   1  -1   52.31    3.33
  -5   1  -1   56.06    3.83
   5   1   1   55.35    3.20
  -6  -1  -1  551.68   25.15
  -6  -1  -1  575.63   24.91
   6  -1   1  593.91   24.34
   6  -1   1  595.20   24.20
   6   1   1  595.80   24.26
  -6   1  -1  583.20   24.86
   6   1   1  590.79   24.28
  -6   1  -1  552.75   25.37
  -7  -1  -1  159.51    8.70
   7  -1   1  178.04    8.16
  -7  -1  -1  161.08    9.18
   7  -1   1  172.90    7.97
   7   1   1  168.29    8.01
  -7   1  -1  162.17    8.64
   7   1   1  169.91    8.06
  -7   1  -1  161.18    9.39
  -8  -1  -1    8.42    2.56
  -8  -1  -1   10.01    2.39
   8  -1   1    8.83    1.41
   8  -1   1    9.13    1.45
   8   1   1   10.31    1.73
  -8   1  -1   12.98    2.78
   8   1   1    7.40    1.41
  -9  -1  -1    0.17    2.85
  -9  -1  -1   -1.49    2.61
   9  -1   1   -0.38    1.03
  -9   1  -1   -0.24    2.59
   9   1   1   -1.09    1.00
  -9   1  -1    0.67    2.97
 -10  -1  -1   20.32    5.17
 -10  -1  -1   26.95    5.14
 -10   1  -1   18.85    5.33
 -10   1  -1   19.19    4.68
 -11  -1  -1  170.52   12.68
 -11  -1  -1  155.17   11.98
 -11   1  -1  180.23   12.23
 -11   1  -1  170.78   12.42
 -11  -2   1   22.51    5.48
  11  -2  -1   32.66    3.50
 -11  -2   1   35.41    6.42
 -11   2   1   37.92    6.44
 -11   2   1   24.81    6.35
  11   2  -1   23.69    3.54
 -10  -2   1  295.73   16.80
  10  -2  -1  262.92   12.91
  10  -2  -1  269.38   13.36
 -10  -2   1  278.13   16.00
  10   2  -1  265.56   13.07
 -10   2   1  290.60   15.67
  10   2  -1  270.32   13.18
 -10   2   1  263.69   17.17
  -9  -2   1  101.79    8.47
   9  -2  -1   98.75    6.31
   9  -2  -1  105.80    6.48
  -9   2   1  109.79    8.11
   9   2  -1   92.07    6.59
   9   2  -1   99.15    6.28
   8  -2  -1 1004.61   42.70
  -8  -2   1  981.87   43.91
   8  -2  -1 1024.60   42.40
  -8  -2   1 1060.41   43.89
   8   2  -1 1022.55   42.69
   8   2  -1 1025.47   42.49
  -8   2   1  935.75   44.35
  -8   2   1 1053.36   43.51
   7  -2  -1    4.59    1.28
  -7  -2   1    3.39    1.88
  -7  -2   1    3.88    2.15
   7  -2  -1    3.97    1.30
   7   2  -1    2.87    1.21
  -7   2   1    3.42    2.06
  -7   2   1    2.68    2.04
   7   2  -1    2.23    1.31
  -6  -2   1  213.89   11.00
   6  -2  -1  219.96   10.57
   6  -2  -1  211.52   10.49
  -6  -2   1  208.99   10.98
  -6   2   1  213.92   10.78
   6   2  -1  215.88   10.78
   6   2  -1  211.56   10.29
  -6   2   1  210.60   11.41
  -5  -2   1  208.43   10.00
   5  -2  -1  205.10    9.84
   5  -2  -1  190.22    9.49
  -5  -2   1  207.26   10.14
  -5   2   1  193.50   10.47
   5   2  -1  194.63    9.60
   5   2  -1  207.91    9.65
  -5   2   1  214.23    9.86
  -4  -2   1  316.33   13.78
   4  -2  -1  298.90   13.71
  -4  -2   1  309.20   13.89
   4  -2  -1  315.05   13.74
  -4   2   1  298.97   13.56
   4   2  -1  299.93   13.51
   4   2  -1  301.34   13.70
  -4   2   1  316.98   14.40
  -3  -2   1  132.46    6.74
  -3  -2   1  151.03    6.87
   3  -2  -1  131.69    6.78
  -3   2   1  134.37    6.66
   3   2  -1  140.01    6.77
  -3   2   1  144.42    7.22
  -2  -2   1 1140.72   45.31
   2  -2  -1 1092.90   45.40
  -2  -2   1 1120.59   45.23
  -2   2   1 1171.24   45.69
  -2   2   1 1090.78   45.14
   2   2  -1 1101.19   45.15
   2   2  -1 1127.60   45.27
  -1  -2   1   71.45    3.53
  -1  -2   1   75.52    3.69
   1  -2  -1   70.58    3.74
   1  -2  -1   72.20    3.55
   1   2  -1   70.07    3.59
  -1   2   1   73.82    3.55
  -1   2   1   70.80    3.74
   1   2  -1   70.95    3.57
   1  -2   1   88.16    4.04
   1  -2   1   94.64    4.17
   1   2   1   83.86    4.02
  -1   2  -1   93.05    4.21
   1   2   1   83.51    3.99
  -1   2  -1   92.44    4.15
  -2  -2  -1 2331.40   92.22
   2  -2   1 2345.35   92.19
   2   2   1 2295.05   92.15
  -2   2  -1 2309.05   92.41
   3  -2   1  903.44   36.42
  -3  -2  -1  896.38   36.52
  -3  -2  -1  923.67   36.53
   3  -2   1  917.24   36.30
   3   2   1  900.94   36.38
   3   2   1  857.24   36.17
  -3   2  -1  892.17   36.80
  -3   2  -1  904.24   36.53
   4  -2   1 1188.44   48.70
  -4  -2  -1 1218.27   48.94
   4  -2   1 1185.90   48.51
  -4  -2  -1 1225.98   48.97
  -4   2  -1 1225.90   49.37
   4   2   1 1183.71   48.66
  -4   2  -1 1210.82   48.90
  -5  -2  -1   59.79    3.95
  -5  -2  -1   63.25    3.95
   5  -2   1   62.83    3.58
   5  -2   1   64.29    3.62
  -5   2  -1   57.19    4.14
   5   2   1   59.73    3.41
   5   2   1   62.52    3.76
  -5   2  -1   62.30    3.89
   6  -2   1    0.93    0.87
   6  -2   1    2.10    0.82
  -6  -2  -1   -0.57    1.09
   6   2   1    0.69    0.77
   6   2   1    0.55    0.97
  -6   2  -1   -0.96    1.18
  -7  -2  -1  156.26    8.96
  -7  -2  -1  155.97    8.83
   7  -2   1  167.73    7.84
   7  -2   1  173.98    8.14
   7   2   1  170.86    7.91
   7   2   1  163.22    8.00
  -7   2  -1  167.15    8.77
  -7   2  -1  153.18    9.31
   8  -2   1  356.34   15.29
   8  -2   1  342.75   14.82
  -8  -2  -1  345.40   17.02
  -8  -2  -1  348.58   16.99
   8   2   1  340.11   14.96
   8   2   1  354.31   15.09
  -8   2  -1  331.23   17.40
  -8   2  -1  348.33   16.69
  -9  -2  -1  117.89    8.60
   9  -2   1  121.86    5.73
  -9  -2  -1  111.12    8.30
  -9   2  -1  115.87    8.10
  -9   2  -1  109.54    9.02
   9   2   1  108.10    5.46
 -10  -2  -1  102.42    9.89
 -10  -2  -1  118.62    9.64
 -10   2  -1  115.61    9.06
 -10   2  -1   94.89   10.72
 -11  -2  -1    3.58    4.86
 -11  -2  -1    3.59    4.51
 -11   2  -1    4.31    4.99
 -11   2  -1    6.37    4.53
 -11  -3   1    9.36    5.07
  11  -3  -1    6.92    1.89
 -11  -3   1   10.09    5.66
 -11   3   1    8.71    6.15
 -11   3   1    7.37    4.79
  11   3  -1    5.91    2.39
 -10  -3   1  167.18   12.07
  10  -3  -1  175.67    9.38
 -10  -3   1  145.59   11.28
  10  -3  -1  168.55    8.62
 -10   3   1  159.88   12.31
 -10   3   1  186.31   11.44
  10   3  -1  166.36    8.99
  10   3  -1  156.87    8.91
  -9  -3   1  154.53   10.04
   9  -3  -1  172.61    9.55
  -9  -3   1  208.02   11.99
   9  -3  -1  169.59    9.44
   9   3  -1  183.11    9.43
  -9   3   1  199.96   11.16
   9   3  -1  176.52   10.03
  -9   3   1  154.12   10.58
   8  -3  -1  110.50    6.71
   8  -3  -1  110.08    6.65
  -8  -3   1  112.35    7.86
  -8  -3   1  117.25    8.32
  -8   3   1  122.51    8.64
   8   3  -1  104.15    6.46
   8   3  -1   96.86    7.04
  -8   3   1  107.54    7.56
  -7  -3   1  228.20   12.40
  -7  -3   1  228.82   12.23
   7  -3  -1  230.78   11.54
   7  -3  -1  234.30   11.23
  -7   3   1  232.55   12.98
   7   3  -1  236.23   11.29
  -7   3   1  233.55   12.06
   7   3  -1  228.82   11.47
  -6  -3   1   59.69    4.64
   6  -3  -1   67.03    4.54
   6  -3  -1   67.50    4.71
  -6  -3   1   63.98    4.78
   6   3  -1   65.11    4.88
  -6   3   1   64.49    4.45
   6   3  -1   64.82    4.29
  -6   3   1   62.59    5.18
   5  -3  -1  109.63    6.03
  -5  -3   1   98.43    6.02
   5  -3  -1  107.38    5.91
  -5  -3   1  104.36    6.10
  -5   3   1  108.00    5.94
   5   3  -1  106.38    5.72
   5   3  -1  104.99    6.03
  -5   3   1  105.43    6.73
   4  -3  -1 1004.79   42.05
   4  -3  -1 1019.68   42.06
  -4  -3   1 1023.28   42.24
  -4  -3   1 1034.82   42.16
  -4   3   1 1022.53   41.99
  -4   3   1 1054.99   42.91
   4   3  -1 1030.46   42.12
   4   3  -1  979.34   41.76
   3  -3  -1 1676.07   66.24
  -3  -3   1 1640.27   66.18
  -3  -3   1 1621.51   66.01
   3   3  -1 1627.63   66.11
  -3   3   1 1623.52   66.64
  -3   3   1 1664.75   65.96
   3   3  -1 1605.28   65.88
   2  -3  -1  935.92   37.99
  -2  -3   1  926.92   37.85
   2  -3  -1  924.26   37.73
  -2  -3   1  932.07   37.69
   2   3  -1  903.14   37.64
   2   3  -1  920.19   37.78
  -2   3   1  951.08   38.18
  -2   3   1  908.65   37.63
  -1  -3   1  344.75   14.60
   1  -3  -1  344.74   14.45
   1  -3  -1  342.98   14.70
  -1  -3   1  342.86   14.43
   1   3  -1  343.27   14.50
  -1   3   1  337.45   14.69
  -1   3   1  334.87   14.38
   1   3  -1  335.06   14.49
   0  -3  -1 1938.60   78.80
   0  -3   1 1999.63   78.81
   0   3   1 1971.15   78.80
   0   3   1 1972.16   78.60
   0   3  -1 1980.67   78.80
  -1  -3  -1   33.49    2.25
   1  -3   1   36.27    2.32
   1  -3   1   36.76    2.13
   1   3   1   33.08    2.10
  -1   3  -1   33.86    2.19
   1   3   1   36.36    2.18
  -1   3  -1   37.13    2.29
  -2  -3  -1  884.32   36.13
   2  -3   1  890.24   36.12
  -2  -3  -1  891.59   36.17
   2  -3   1  892.99   36.10
   2   3   1  847.23   35.88
  -2   3  -1  896.89   36.38
  -2   3  -1  926.69   36.18
   3  -3   1 1348.22   53.60
   3  -3   1 1299.11   53.65
  -3  -3  -1 1345.49   53.83
  -3  -3  -1 1353.87   53.79
  -3   3  -1 1324.43   53.75
  -3   3  -1 1319.03   54.16
   3   3   1 1332.46   53.66
  -4  -3  -1  362.33   15.79
   4  -3   1  382.85   15.73
  -4  -3  -1  345.28   15.72
   4  -3   1  363.22   15.48
   4   3   1  365.38   15.63
  -4   3  -1  350.30   16.24
  -4   3  -1  370.88   15.72
   4   3   1  355.65   15.31
   5  -3   1    7.58    1.37
  -5  -3  -1    7.70    1.68
  -5  -3  -1    5.88    1.25
   5  -3   1    6.41    1.20
  -5   3  -1    8.11    1.55
   5   3   1    8.42    1.43
   5   3   1    8.98    1.22
  -5   3  -1    6.97    1.64
   6  -3   1  605.00   24.76
   6  -3   1  574.87   24.29
  -6  -3  -1  580.05   25.38
  -6  -3  -1  565.13   25.24
  -6   3  -1  537.46   25.83
  -6   3  -1  591.11   25.13
   6   3   1  593.33   24.62
   6   3   1  602.54   24.37
  -7  -3  -1   69.20    5.30
   7  -3   1   73.98    4.45
   7  -3   1   76.47    4.24
  -7  -3  -1   72.18    5.64
   7   3   1   75.29    4.48
  -7   3  -1   65.90    5.77
  -7   3  -1   75.99    5.35
   7   3   1   72.66    4.24
  -8  -3  -1   27.33    4.48
   8  -3   1   27.83    2.47
  -8  -3  -1   26.61    4.21
  -8   3  -1   24.21    3.94
  -8   3  -1   23.69    3.92
   8   3   1   26.60    2.41
  -9  -3  -1   51.65    5.27
  -9  -3  -1   55.05    6.43
   9  -3   1   57.31    3.47
   9   3   1   54.85    3.22
   9   3   1   44.38    3.31
  -9   3  -1   54.40    5.92
  -9   3  -1   52.24    6.23
 -10  -3  -1  423.71   21.39
 -10  -3  -1  426.79   21.64
 -10   3  -1  390.39   22.20
 -10   3  -1  425.42   20.88
 -11  -3  -1    5.35    4.60
 -11  -3  -1   19.53    5.85
 -11   3  -1   25.37    5.25
 -11   3  -1   11.58    5.77
  11  -4  -1   59.07    5.50
 -11  -4   1   59.76    9.18
 -11  -4   1   72.65   10.23
  11   4  -1   61.00    5.04
 -11   4   1   69.55    9.02
 -11   4   1   53.90    8.32
  10  -4  -1    4.58    2.05
 -10  -4   1    9.32    4.45
  10  -4  -1    8.25    2.51
 -10  -4   1    9.91    4.32
 -10   4   1    4.55    3.48
  10   4  -1    4.68    2.09
  10   4  -1    6.85    2.72
   9  -4  -1   29.54    4.06
  -9  -4   1   34.76    6.35
  -9  -4   1   30.54    5.41
   9  -4  -1   28.79    3.98
   9   4  -1   28.42    3.47
  -9   4   1   25.99    5.41
  -9   4   1   39.54    5.46
   9   4  -1   21.61    3.83
   8  -4  -1   17.43    2.85
  -8  -4   1    8.53    3.32
   8  -4  -1   11.73    2.49
  -8  -4   1    9.90    2.96
   8   4  -1   10.48    1.90
  -8   4   1   11.68    2.86
  -8   4   1    8.19    3.20
   8   4  -1   10.24    2.83
   7  -4  -1  342.88   15.70
  -7  -4   1  335.26   16.55
   7  -4  -1  336.23   15.94
  -7  -4   1  369.97   17.15
   7   4  -1  335.63   15.53
   7   4  -1  329.36   16.02
  -7   4   1  314.11   17.34
  -7   4   1  347.39   16.38
   6  -4  -1  750.15   31.88
  -6  -4   1  719.04   32.08
  -6  -4   1  766.57   32.43
   6  -4  -1  759.22   31.65
  -6   4   1  774.03   31.97
   6   4  -1  742.92   31.90
  -6   4   1  735.21   33.19
   6   4  -1  705.21   31.32
  -5  -4   1   69.54    5.11
   5  -4  -1   72.06    4.64
  -5  -4   1   66.74    4.62
   5  -4  -1   72.29    4.89
   5   4  -1   70.88    4.93
   5   4  -1   75.83    4.44
  -5   4   1   69.26    4.73
  -5   4   1   68.82    5.31
  -4  -4   1   18.60    2.44
   4  -4  -1   15.69    1.90
  -4  -4   1   19.06    2.02
  -4   4   1   15.82    2.32
  -4   4   1   16.25    2.32
   4   4  -1   18.43    1.82
  -3  -4   1 3856.67  154.77
  -3  -4   1 3847.23  154.56
   3  -4  -1 3842.09  154.61
   3  -4  -1 4074.23  154.93
   3   4  -1 3876.09  154.67
  -3   4   1 3934.09  155.29
   3   4  -1 3683.99  154.35
  -3   4   1 3915.47  154.50
  -2  -4   1   99.27    5.16
   2  -4  -1   92.99    5.39
   2  -4  -1  107.61    5.29
  -2  -4   1   93.16    5.29
   2   4  -1   99.68    5.18
   2   4  -1   97.45    5.24
  -2   4   1   96.90    5.12
  -2   4   1  100.73    5.54
  -1  -4   1  118.63    6.14
   1  -4  -1  121.42    5.95
  -1  -4   1  123.18    5.94
   1  -4  -1  115.05    6.17
  -1   4   1  121.18    6.21
   1   4  -1  125.48    6.08
   1   4  -1  126.56    6.09
  -1   4   1  117.67    5.90
   0  -4  -1  838.32   34.15
   0  -4   1  814.46   34.09
   0  -4  -1  858.59   34.41
   0  -4   1  842.32   34.35
   0   4  -1  818.09   34.16
   0   4   1  844.37   34.34
   0   4  -1  837.08   34.33
   0   4   1  830.33   34.06
   1  -4   1 3586.28  140.29
   1   4   1 3461.73  140.11
   2  -4   1 1947.30   76.43
  -2  -4  -1 1873.44   76.33
  -2  -4  -1 1880.29   76.43
   2  -4   1 1965.23   76.35
  -2   4  -1 1945.12   76.67
   2   4   1 1834.46   76.11
  -2   4  -1 1956.08   76.37
   2   4   1 1822.75   76.19
  -3  -4  -1  173.99    8.43
  -3  -4  -1  170.74    8.52
   3  -4   1  190.85    8.47
   3  -4   1  184.59    8.47
  -3   4  -1  174.21    8.46
  -3   4  -1  178.66    8.83
   3   4   1  176.17    8.12
   3   4   1  179.03    8.43
   4  -4   1  159.61    7.40
  -4  -4  -1  136.99    7.22
   4  -4   1  149.97    7.20
  -4  -4  -1  152.53    7.43
   4   4   1  146.65    6.95
  -4   4  -1  141.35    7.13
   4   4   1  138.39    7.22
  -4   4  -1  153.82    8.00
  -5  -4  -1  219.62   10.51
  -5  -4  -1  208.48   10.19
   5  -4   1  217.30   10.04
   5  -4   1  215.19    9.76
  -5   4  -1  212.85   10.19
  -5   4  -1  197.47   10.81
   5   4   1  208.94    9.60
   5   4   1  208.81    9.97
  -6  -4  -1   44.17    4.57
   6  -4   1   57.12    3.74
   6  -4   1   62.00    3.62
  -6  -4  -1   58.20    4.16
   6   4   1   54.01    3.91
   6   4   1   57.73    3.47
  -6   4  -1   54.01    4.68
  -6   4  -1   43.07    4.14
   7  -4   1   40.39    3.14
  -7  -4  -1   42.51    4.44
  -7  -4  -1   27.81    3.28
   7  -4   1   34.26    2.75
   7   4   1   34.54    3.11
  -7   4  -1   24.56    4.06
  -7   4  -1   41.09    4.01
   7   4   1   33.46    2.71
  -8  -4  -1   17.55    3.32
  -8  -4  -1   20.70    3.69
   8  -4   1   23.93    2.60
   8  -4   1   22.68    2.33
  -8   4  -1   18.58    3.79
  -8   4  -1   21.23    3.94
   8   4   1   22.72    2.34
  -9  -4  -1  402.88   20.54
  -9  -4  -1  425.86   20.18
   9   4   1  454.57   17.49
  -9   4  -1  394.79   21.13
  -9   4  -1  396.74   19.71
   9   4   1  375.43   17.34
 -10  -4  -1   22.16    5.16
 -10  -4  -1   15.55    4.56
 -10   4  -1   23.62    4.51
 -10   4  -1   24.53    5.56
 -11  -4  -1   -0.33    5.25
 -11  -4  -1   -3.04    5.02
 -11   4  -1   -8.26    5.97
 -11   4  -1    4.09    4.16
  11  -5  -1    0.08    2.00
  11  -5  -1    7.57    2.85
 -11  -5   1    0.84    5.81
 -11  -5   1   -0.97    4.65
  11   5  -1   -1.29    2.39
 -11   5   1    0.58    5.99
 -11   5   1    2.08    4.48
  10  -5  -1    3.05    2.61
 -10  -5   1    4.67    4.76
  10  -5  -1    7.60    2.47
  10   5  -1    7.52    2.20
 -10   5   1    6.47    3.56
  10   5  -1    1.82    2.93
   9  -5  -1  365.67   17.44
  -9  -5   1  384.95   19.61
  -9  -5   1  365.16   19.10
  -9   5   1  350.04   20.64
   9   5  -1  325.89   17.40
  -9   5   1  373.86   18.47
   9   5  -1  363.81   16.76
  -8  -5   1    5.91    3.22
   8  -5  -1    2.58    1.87
  -8  -5   1    1.89    2.35
   8   5  -1    3.58    1.56
  -8   5   1    3.23    2.48
  -8   5   1    0.86    2.96
   7  -5  -1    8.64    2.23
   7  -5  -1    8.48    1.83
  -7  -5   1    7.06    2.60
  -7  -5   1   10.27    3.06
   7   5  -1    5.61    2.31
  -7   5   1   10.56    3.60
   7   5  -1    5.94    1.46
  -7   5   1    8.21    2.54
   6  -5  -1  196.23    9.71
   6  -5  -1  186.73    9.94
  -6  -5   1  179.86    9.96
  -6  -5   1  205.73   10.92
  -6   5   1  165.97   10.67
  -6   5   1  204.89   10.26
   6   5  -1  194.53    9.98
   6   5  -1  189.86    9.52
  -5  -5   1  765.88   32.33
   5  -5  -1  801.98   32.37
  -5  -5   1  645.02   32.33
   5  -5  -1  776.24   32.37
   5   5  -1  773.28   32.44
  -5   5   1  785.31   33.51
   5   5  -1  751.22   31.86
  -4  -5   1  515.58   22.41
   4  -5  -1  501.34   22.11
   4  -5  -1  516.86   22.28
  -4  -5   1  513.84   22.10
  -4   5   1  501.79   22.92
   4   5  -1  500.03   21.76
  -4   5   1  504.63   21.94
   4   5  -1  495.08   22.18
   3  -5  -1  108.89    5.97
  -3  -5   1  102.87    5.81
  -3  -5   1  108.26    6.16
   3  -5  -1  102.85    5.82
  -3   5   1  113.26    5.97
  -3   5   1  110.30    6.50
   3   5  -1  111.01    5.84
   3   5  -1   99.73    5.63
   2  -5  -1   49.60    3.26
  -2  -5   1   46.93    3.03
   2  -5  -1   44.20    3.30
  -2  -5   1   45.99    3.15
   2   5  -1   50.40    3.25
  -2   5   1   42.45    2.85
   2   5  -1   48.20    3.24
  -2   5   1   46.03    3.52
  -1  -5   1  729.27   30.31
   1  -5  -1  750.29   30.71
  -1  -5   1  710.08   30.57
   1  -5  -1  764.02   30.45
   1   5  -1  750.12   30.50
   1   5  -1  736.21   30.44
  -1   5   1  710.01   30.65
  -1   5   1  690.57   30.21
   0  -5  -1  126.40    6.12
   0  -5   1  122.86    6.06
   0  -5  -1  121.53    6.30
   0  -5   1  105.31    6.12
   0   5  -1  119.10    6.22
   0   5   1  124.58    6.29
   0   5  -1  122.17    6.14
   0   5   1  113.92    5.98
  -1  -5  -1  178.72    8.63
   1  -5   1  187.33    8.41
   1  -5   1  165.74    8.50
  -1  -5  -1  174.66    8.39
   1   5   1  181.03    8.48
  -1   5  -1  174.27    8.57
  -1   5  -1  172.60    8.40
   1   5   1  179.39    8.38
  -2  -5  -1  586.02   25.03
   2  -5   1  588.84   24.96
  -2  -5  -1  592.83   24.88
   2  -5   1  596.39   24.81
  -2   5  -1  594.62   25.21
   2   5   1  583.16   24.75
  -2   5  -1  576.73   24.84
   2   5   1  600.77   24.73
   3  -5   1 5695.57  226.25
  -4  -5  -1  753.28   31.18
   4  -5   1  782.70   30.74
   4  -5   1  703.37   30.70
  -4  -5  -1  720.62   30.83
   4   5   1  726.48   30.72
   4   5   1  703.08   30.29
  -4   5  -1  722.19   31.51
  -4   5  -1  752.90   30.90
   5  -5   1  157.67    8.02
   5  -5   1  157.79    7.76
  -5  -5  -1  159.13    8.32
  -5  -5  -1  153.67    8.16
   5   5   1  154.09    7.80
   5   5   1  154.40    7.56
  -5   5  -1  161.51    8.98
  -5   5  -1  159.34    8.09
   6  -5   1   34.92    2.56
  -6  -5  -1   38.12    3.93
   6  -5   1   45.81    3.24
  -6  -5  -1   39.39    3.48
  -6   5  -1   35.42    3.97
  -6   5  -1   41.10    3.63
   6   5   1   35.27    2.69
   6   5   1   42.01    2.89
   7  -5   1  569.30   24.12
   7  -5   1  595.59   24.88
  -7  -5  -1  595.04   26.18
  -7  -5  -1  547.99   25.47
   7   5   1  581.66   24.30
  -7   5  -1  581.86   25.48
  -7   5  -1  538.69   26.64
   8  -5   1   15.74    2.15
   8  -5   1   20.33    2.66
  -8  -5  -1   11.51    3.27
   8   5   1   16.19    2.10
  -8   5  -1   13.98    3.02
  -8   5  -1   23.49    3.92
   9  -5   1   82.33    4.36
   9  -5   1   85.85    4.29
  -9  -5  -1   92.78    8.44
   9   5   1   73.39    4.78
  -9   5  -1   79.85    7.08
   9   5   1   89.47    4.73
 -10  -5  -1    0.31    4.33
 -10  -5  -1    1.27    3.72
 -10   5  -1   -0.52    3.43
 -10   5  -1    1.06    4.97
 -11  -5  -1   78.22   11.35
 -11  -5  -1   58.41    9.11
 -11   5  -1   69.81   11.15
 -11   5  -1   77.16    9.30
 -11  -6   1   22.54    5.62
 -11  -6   1   36.13    7.33
  11  -6  -1   27.91    4.17
 -11   6   1   19.79    6.77
  11   6  -1   31.00    4.36
  11   6  -1   22.51    3.98
 -11   6   1   31.37    5.84
 -10  -6   1  114.13    9.16
 -10  -6   1  136.59   11.60
 -10   6   1  134.50   10.11
  10   6  -1  124.61    7.47
 -10   6   1  123.68   10.95
   9  -6  -1   25.84    3.80
  -9  -6   1   28.89    5.33
  -9  -6   1   39.10    5.60
  -9   6   1   33.04    5.51
  -9   6   1   26.13    5.29
   8  -6  -1   58.16    5.22
   8  -6  -1   59.91    5.07
  -8  -6   1   71.02    6.04
   8   6  -1   59.14    5.18
   8   6  -1   68.08    4.76
  -8   6   1   55.68    7.01
  -7  -6   1  628.88   28.64
   7  -6  -1  651.75   28.58
  -7  -6   1  687.93   29.74
  -7   6   1  688.02   28.84
   7   6  -1  663.03   27.87
   7   6  -1  586.25   28.49
  -7   6   1  605.29   29.79
  -6  -6   1  247.42   12.72
   6  -6  -1  228.43   11.70
   6  -6  -1  225.44   11.64
  -6  -6   1  221.76   11.83
   6   6  -1  229.16   12.07
  -6   6   1  249.69   12.04
  -6   6   1  222.00   12.89
   6   6  -1  222.76   11.16
   5  -6  -1  251.23   12.71
   5  -6  -1  281.78   12.84
  -5  -6   1  257.24   13.12
  -5  -6   1  257.06   12.74
  -5   6   1  265.47   12.68
  -5   6   1  264.84   13.82
   5   6  -1  262.24   12.84
   5   6  -1  258.90   12.39
  -4  -6   1  169.64    8.88
  -4  -6   1  173.72    9.45
   4  -6  -1  165.80    8.85
   4  -6  -1  176.69    9.31
  -4   6   1  162.06    9.54
   4   6  -1  186.97    9.32
   4   6  -1  168.80    8.61
  -4   6   1  167.06    8.86
  -3  -6   1 1182.30   48.48
   3  -6  -1 1108.66   48.04
  -3  -6   1 1144.06   47.99
   3  -6  -1 1193.64   48.44
   3   6  -1 1137.46   47.88
  -3   6   1 1230.30   48.93
  -3   6   1 1164.94   48.00
   3   6  -1 1150.63   48.22
   2  -6  -1 1704.55   65.68
   2  -6  -1 1647.69   65.34
  -2  -6   1 1577.37   65.51
  -2  -6   1 1610.70   65.17
   2   6  -1 1553.21   65.16
   2   6  -1 1572.04   65.25
  -2   6   1 1551.22   65.04
  -2   6   1 1609.62   65.76
  -1  -6   1  494.52   20.56
  -1  -6   1  447.98   20.65
   1  -6  -1  478.51   20.83
   1  -6  -1  472.34   20.57
  -1   6   1  485.41   20.93
   1   6  -1  467.18   20.63
   1   6  -1  469.75   20.54
  -1   6   1  479.51   20.40
   0  -6   1   11.35    1.37
   0  -6  -1    7.94    1.40
   0  -6  -1   11.06    1.49
   0   6   1    9.94    1.33
   0   6  -1    9.61    1.48
   0   6  -1    9.03    1.30
   1  -6   1 1674.06   67.71
  -1  -6  -1 1639.18   67.47
  -1  -6  -1 1679.90   67.77
   1  -6   1 1657.33   67.42
  -1   6  -1 1700.94   67.53
  -1   6  -1 1641.99   67.76
   1   6   1 1660.03   67.40
   1   6   1 1668.54   67.57
  -2  -6  -1 1936.39   74.66
  -2  -6  -1 1837.78   74.33
   2  -6   1 1810.28   74.45
   2  -6   1 1821.57   74.21
   2   6   1 1822.48   74.22
   2   6   1 1836.11   74.21
  -2   6  -1 1810.90   74.26
  -2   6  -1 1817.61   74.70
   3  -6   1  155.29    7.99
   3  -6   1  153.35    7.92
  -3  -6  -1  158.66    8.38
  -3  -6  -1  163.63    8.12
  -3   6  -1  157.84    8.11
  -3   6  -1  159.28    8.51
   3   6   1  147.32    7.70
   3   6   1  161.37    7.81
   4  -6   1 2463.75  100.62
   4  -6   1 2444.84  100.74
  -4  -6  -1 2605.55  101.31
  -4  -6  -1 2432.69  100.81
  -4   6  -1 2493.45  101.64
   4   6   1 2466.92  100.28
  -4   6  -1 2606.23  100.91
  -5  -6  -1    9.56    2.12
  -5  -6  -1   11.39    2.03
   5  -6   1   14.32    2.00
   5   6   1   10.48    1.64
  -5   6  -1   13.07    2.26
  -5   6  -1   10.90    2.22
   6  -6   1    1.62    1.14
  -6  -6  -1    2.59    1.82
   6  -6   1    0.95    0.89
  -6  -6  -1    0.71    1.31
  -6   6  -1    2.74    1.63
   6   6   1    1.28    0.92
  -6   6  -1    2.75    1.83
   7  -6   1   12.67    2.10
  -7  -6  -1   14.41    3.44
  -7  -6  -1   16.65    3.03
  -7   6  -1   11.86    3.37
   7   6   1   11.24    1.74
  -7   6  -1   14.19    2.91
   8  -6   1   78.74    5.20
   8  -6   1   69.74    4.25
  -8  -6  -1   73.37    5.85
  -8  -6  -1   91.83    7.69
  -8   6  -1   93.38    6.81
   8   6   1   74.92    5.14
  -8   6  -1   76.25    6.97
   8   6   1   82.47    4.74
   9  -6   1  152.60    7.63
  -9  -6  -1  163.35   10.20
   9  -6   1  164.03    7.64
  -9  -6  -1  185.20   11.59
   9   6   1  135.78    7.87
   9   6   1  165.77    7.97
  -9   6  -1  175.81   11.96
  -9   6  -1  177.68   10.36
 -10  -6  -1   22.97    4.47
 -10  -6  -1   35.17    6.08
 -10   6  -1   31.63    5.32
 -11  -6  -1   14.27    5.22
 -11  -6  -1    9.68    6.57
 -11   6  -1    9.55    5.18
 -11   6  -1    0.48    6.77
  11  -7  -1   14.26    2.81
  11  -7  -1   14.54    2.80
 -11  -7   1    7.37    4.99
 -11  -7   1    4.41    6.63
 -11   7   1   14.38    5.38
  11   7  -1   14.35    2.74
  11   7  -1   -1.44    3.60
 -11   7   1    8.21    6.65
 -10  -7   1   27.29    6.49
  10  -7  -1   23.49    4.42
 -10  -7   1   28.47    4.94
 -10   7   1   39.16    6.94
 -10   7   1   20.33    5.99
  -9  -7   1    2.01    3.29
   9  -7  -1    4.57    2.70
   9  -7  -1    0.30    2.17
  -9  -7   1    2.92    4.10
  -9   7   1    2.51    5.09
   9   7  -1    3.53    3.06
  -9   7   1    2.56    3.26
   9   7  -1    3.82    2.04
  -8  -7   1  237.99   14.07
   8  -7  -1  217.47   12.22
   8  -7  -1  235.69   11.74
   8   7  -1  230.78   12.69
  -8   7   1  231.50   12.77
   8   7  -1  218.92   11.53
   7  -7  -1   20.57    3.51
  -7  -7   1   25.88    3.49
  -7  -7   1   28.38    4.92
   7  -7  -1   21.66    3.09
   7   7  -1   20.29    3.31
   7   7  -1   22.34    2.88
  -7   7   1   20.78    3.90
  -7   7   1   18.56    3.44
  -6  -7   1  267.05   13.24
   6  -7  -1  265.07   13.20
  -6  -7   1  263.06   14.09
   6   7  -1  245.19   12.45
  -6   7   1  278.61   13.37
   6   7  -1  238.62   13.29
  -6   7   1  257.33   14.33
  -5  -7   1    1.84    1.23
   5  -7  -1    2.17    1.63
   5  -7  -1    3.14    1.33
  -5  -7   1   -0.96    1.86
   5   7  -1    2.47    1.63
   5   7  -1    1.41    1.12
  -5   7   1    2.42    1.63
  -5   7   1    0.97    1.66
   4  -7  -1 1174.69   49.55
  -4  -7   1 1193.22   49.32
   4  -7  -1 1192.39   49.51
   4   7  -1 1201.84   49.55
   4   7  -1 1148.28   49.01
  -4   7   1 1201.33   50.42
   3  -7  -1   18.51    2.71
  -3  -7   1   15.96    2.20
   3  -7  -1   17.11    2.23
  -3  -7   1   14.27    2.21
   3   7  -1   16.80    2.35
  -3   7   1   16.41    2.01
  -3   7   1   15.72    2.68
   3   7  -1   18.00    2.15
  -2  -7   1 1012.60   42.48
  -2  -7   1 1019.05   42.00
   2  -7  -1 1009.32   42.09
   2  -7  -1 1003.03   42.45
   2   7  -1 1010.29   42.20
   2   7  -1 1005.88   42.07
  -2   7   1 1019.71   41.98
  -2   7   1  987.34   42.54
  -1  -7   1  293.66   13.99
  -1  -7   1  293.26   13.51
   1  -7  -1  294.03   13.65
   1  -7  -1  283.69   13.89
  -1   7   1  300.93   14.02
   1   7  -1  291.42   13.69
  -1   7   1  288.13   13.50
   1   7  -1  292.45   13.72
   0  -7  -1  507.25   22.47
   0  -7  -1  524.17   22.22
   0  -7   1  498.79   22.37
   0  -7   1  517.53   22.16
   0   7  -1  499.61   22.40
   0   7  -1  501.76   22.17
   0   7   1  484.11   21.94
   0   7   1  544.15   22.60
  -1  -7  -1  319.90   14.61
  -1  -7  -1  305.85   14.21
   1  -7   1  315.96   14.21
   1  -7   1  296.61   14.18
   1   7   1  301.85   14.26
  -1   7  -1  310.61   14.51
  -1   7  -1  325.49   14.35
   1   7   1  291.61   13.87
  -2  -7  -1 2892.21  120.07
   2  -7   1 3054.65  119.99
   2  -7   1 3035.43  119.71
  -2  -7  -1 2988.09  119.78
  -2   7  -1 3016.02  120.28
  -2   7  -1 2875.29  119.69
   2   7   1 3066.51  119.73
   2   7   1 2923.78  119.62
   3  -7   1  217.84   10.66
   3  -7   1  208.11   10.61
  -3  -7  -1  214.64   10.71
  -3  -7  -1  227.52   11.13
  -3   7  -1  215.40   10.69
   3   7   1  220.42   10.64
  -3   7  -1  207.16   11.12
   3   7   1  234.83   10.60
  -4  -7  -1  329.44   15.04
  -4  -7  -1  311.34   15.38
   4  -7   1  319.25   14.90
   4  -7   1  324.57   14.91
   4   7   1  320.74   14.87
  -4   7  -1  311.61   14.95
   4   7   1  325.20   14.50
  -4   7  -1  315.47   15.62
   5  -7   1  846.16   34.42
  -5  -7  -1  801.96   34.63
   5  -7   1  830.96   34.58
  -5  -7  -1  826.20   35.29
  -5   7  -1  837.63   34.73
   5   7   1  786.97   33.90
   5   7   1  782.43   34.40
  -5   7  -1  784.99   35.60
  -6  -7  -1  287.77   14.72
   6  -7   1  321.02   14.40
   6  -7   1  331.79   14.75
  -6  -7  -1  314.04   15.64
  -6   7  -1  275.14   15.60
  -6   7  -1  313.58   14.99
   6   7   1  301.60   13.92
   6   7   1  307.85   14.54
   7  -7   1  225.70   11.02
   7  -7   1  214.56   10.59
  -7  -7  -1  209.73   11.59
  -7  -7  -1  216.93   12.48
  -7   7  -1  220.30   11.67
   7   7   1  207.50   10.81
  -7   7  -1  211.95   13.06
   7   7   1  217.84   10.35
  -8  -7  -1   54.67    6.88
   8  -7   1   51.99    4.02
   8  -7   1   47.81    3.54
  -8  -7  -1   46.68    4.83
  -8   7  -1   61.24    5.89
  -8   7  -1   46.23    6.11
   8   7   1   58.14    4.90
   8   7   1   57.05    3.83
  -9  -7  -1  226.65   13.77
  -9  -7  -1  249.21   15.02
   9  -7   1  243.14   10.84
   9  -7   1  226.33   10.58
   9   7   1  235.09   10.90
  -9   7  -1  236.85   13.49
  -9   7  -1  230.26   15.70
 -10  -7  -1  128.00   11.97
 -10  -7  -1  141.74    9.25
 -10   7  -1  146.12   10.54
 -10   7  -1  153.04   10.89
 -11  -7  -1    8.96    6.82
 -11  -7  -1    7.99    4.70
 -11   7  -1    4.78    4.90
 -11   7  -1   12.06    6.37
 -10  -8   1   39.09    7.26
 -10  -8   1   43.52    7.76
  10  -8  -1   47.84    5.04
 -10   8   1   37.72    6.09
 -10   8   1   32.20    7.19
  10   8  -1   50.01    4.96
  -9  -8   1    3.99    2.99
  -9  -8   1   10.41    4.84
   9  -8  -1    6.50    2.57
   9  -8  -1    7.50    2.85
  -9   8   1    5.99    4.23
  -9   8   1    7.31    3.40
   9   8  -1   10.68    2.53
   8  -8  -1  109.97    7.45
  -8  -8   1  118.69    9.61
   8  -8  -1   98.28    7.21
  -8  -8   1  100.02    8.24
   8   8  -1  107.62    6.70
  -8   8   1   96.25   10.17
  -8   8   1  116.36    8.25
   8   8  -1  110.08    8.06
   7  -8  -1   45.18    4.90
  -7  -8   1   36.58    5.90
   7  -8  -1   41.34    4.65
  -7  -8   1   37.54    4.18
   7   8  -1   42.12    3.95
  -7   8   1   47.49    5.19
   7   8  -1   44.70    5.37
  -7   8   1   38.09    5.79
   6  -8  -1  377.51   17.71
   6  -8  -1  352.21   17.92
  -6  -8   1  383.66   19.18
  -6  -8   1  389.48   18.14
   6   8  -1  377.33   18.15
  -6   8   1  399.73   18.26
   6   8  -1  389.14   17.43
  -6   8   1  342.41   19.19
  -5  -8   1    1.04    1.37
   5  -8  -1   -1.18    1.66
   5  -8  -1    3.23    1.44
  -5  -8   1    3.29    2.16
  -5   8   1    0.10    1.89
   5   8  -1    0.66    1.86
   5   8  -1    1.96    1.17
  -5   8   1    1.22    1.68
  -4  -8   1  470.04   20.80
  -4  -8   1  462.63   21.34
   4  -8  -1  473.86   21.30
   4  -8  -1  453.21   20.90
  -4   8   1  427.78   21.52
   4   8  -1  445.46   21.06
   4   8  -1  433.97   20.39
  -4   8   1  489.41   20.78
  -3  -8   1 1634.41   65.49
  -3  -8   1 1548.05   66.02
   3  -8  -1 1619.54   65.64
   3  -8  -1 1617.29   65.94
  -3   8   1 1585.57   66.27
   3   8  -1 1608.05   65.39
  -3   8   1 1495.30   65.23
   3   8  -1 1626.91   65.74
   2  -8  -1  880.11   37.03
  -2  -8   1  868.40   37.38
   2  -8  -1  900.74   37.39
  -2  -8   1  877.74   36.88
   2   8  -1  872.63   36.99
   2   8  -1  845.49   36.95
  -2   8   1  849.09   36.74
  -2   8   1  879.64   37.56
  -1  -8   1    4.56    1.07
   1  -8  -1    5.95    1.42
   1  -8  -1    6.05    1.65
  -1  -8   1    7.26    1.71
  -1   8   1    5.48    1.60
  -1   8   1    6.73    1.42
   1   8  -1    4.56    1.24
   0  -8  -1 1389.23   57.92
   0  -8   1 1427.77   57.99
   0  -8   1 1427.83   57.50
   0   8  -1 1375.53   57.79
   0   8  -1 1373.00   57.53
   0   8   1 1400.52   57.83
   0   8   1 1380.97   57.40
   1  -8   1  123.16    7.43
  -1  -8  -1  123.33    6.90
   1  -8   1  122.01    6.88
  -1  -8  -1  123.88    7.23
   1   8   1  122.31    7.02
  -1   8  -1  115.90    7.07
  -1   8  -1  121.87    6.89
   1   8   1  121.49    7.01
  -2  -8  -1  535.02   23.36
  -2  -8  -1  495.11   22.82
   2  -8   1  517.24   23.24
   2  -8   1  513.49   22.81
   2   8   1  517.45   22.85
  -2   8  -1  511.58   23.32
  -2   8  -1  529.67   22.92
   2   8   1  531.13   22.94
  -3  -8  -1   50.20    3.95
   3  -8   1   54.98    4.00
  -3  -8  -1   49.94    4.58
   3  -8   1   53.60    4.54
  -3   8  -1   53.85    4.29
  -3   8  -1   53.84    4.43
   3   8   1   51.57    4.13
   3   8   1   49.59    3.76
   4  -8   1   34.95    3.11
  -4  -8  -1   23.02    3.85
  -4  -8  -1   31.01    3.11
   4   8   1   33.70    3.03
   4   8   1   33.15    2.87
  -4   8  -1   31.04    3.46
  -5  -8  -1  790.54   34.07
   5  -8   1  805.17   33.95
  -5  -8  -1  802.95   34.88
   5  -8   1  774.09   33.65
  -5   8  -1  836.89   34.31
   5   8   1  779.56   33.25
  -5   8  -1  747.55   34.95
   5   8   1  786.45   33.77
   6  -8   1  609.43   26.58
   6  -8   1  613.39   26.13
  -6  -8  -1  617.27   27.85
  -6  -8  -1  599.46   26.86
   6   8   1  581.95   25.77
  -6   8  -1  631.09   27.08
  -6   8  -1  606.24   28.21
   6   8   1  565.12   26.28
   7  -8   1   16.20    2.66
  -7  -8  -1   14.85    3.68
  -7  -8  -1   14.51    2.95
   7   8   1   21.39    2.50
  -7   8  -1   20.04    3.56
  -7   8  -1   13.12    4.26
  -8  -8  -1  418.46   20.95
   8  -8   1  396.04   17.94
  -8  -8  -1  356.29   19.05
   8  -8   1  406.77   17.72
   8   8   1  385.11   17.93
  -8   8  -1  366.71   20.84
  -8   8  -1  413.76   19.55
   8   8   1  410.38   17.62
  -9  -8  -1   72.01    7.32
  -9  -8  -1   70.42    9.07
   9  -8   1   65.43    4.13
   9  -8   1   73.95    4.82
   9   8   1   76.44    4.76
   9   8   1   76.95    5.60
  -9   8  -1   80.28    7.40
  -9   8  -1   74.68    9.61
 -10  -8  -1    4.75    5.49
 -10  -8  -1    2.52    3.84
 -10   8  -1    0.94    5.69
 -10   8  -1    0.24    3.99
  10   8   1    0.52    1.22
 -10  -9   1    4.15    4.46
  10  -9  -1    4.89    3.57
  10  -9  -1    0.57    2.70
 -10  -9   1   -5.61    5.62
  10   9  -1    5.80    3.77
 -10   9   1    0.59    4.40
  10   9  -1    6.47    3.01
 -10   9   1    4.24    6.41
   9  -9  -1  212.98   11.57
  -9  -9   1  197.14   11.65
  -9  -9   1  206.68   14.60
   9   9  -1  197.88   10.96
  -9   9   1  228.24   13.10
  -9   9   1  210.37   13.46
   8  -9  -1  225.21   12.53
   8  -9  -1  212.54   11.82
  -8  -9   1  204.59   13.93
  -8  -9   1  221.40   12.57
  -8   9   1  223.08   12.78
   8   9  -1  205.20   12.46
  -8   9   1  212.25   14.39
   8   9  -1  216.09   11.37
   7  -9  -1   44.66    5.09
  -7  -9   1   50.68    5.09
  -7  -9   1   31.90    6.05
   7  -9  -1   51.39    5.13
   7   9  -1   46.30    5.69
  -7   9   1   44.84    6.99
   7   9  -1   51.33    4.29
   6  -9  -1  360.95   17.91
  -6  -9   1  378.98   19.15
   6  -9  -1  371.14   18.02
  -6  -9   1  358.78   17.77
   6   9  -1  361.46   18.28
  -6   9   1  388.86   19.56
   6   9  -1  358.34   17.13
  -6   9   1  369.48   18.02
   5  -9  -1  742.96   32.14
  -5  -9   1  767.51   33.10
  -5  -9   1  733.63   31.89
   5  -9  -1  662.56   31.69
  -5   9   1  750.55   31.97
   5   9  -1  743.02   32.34
  -5   9   1  726.09   33.20
   5   9  -1  681.11   31.17
  -4  -9   1   10.74    2.62
   4  -9  -1   10.26    2.45
   4  -9  -1   11.59    2.20
  -4  -9   1   10.74    2.81
  -4   9   1    8.49    2.80
   4   9  -1   12.80    2.36
   4   9  -1   13.69    2.75
  -4   9   1   15.31    2.74
   3  -9  -1   -1.20    1.93
  -3  -9   1    0.84    1.28
  -3  -9   1    4.32    1.55
   3  -9  -1    5.17    1.54
  -3   9   1    5.77    1.85
   3   9  -1    3.47    1.41
  -3   9   1    3.16    1.13
   2  -9  -1  422.27   19.99
   2  -9  -1  427.62   19.53
  -2  -9   1  422.79   19.36
   2   9  -1  411.96   19.44
  -2   9   1  428.80   20.02
   1  -9  -1 1280.44   53.17
  -1  -9   1 1275.12   53.20
   1  -9  -1 1232.78   52.60
  -1  -9   1 1252.34   52.50
   1   9  -1 1240.30   52.69
  -1   9   1 1263.81   53.11
  -1   9   1 1296.12   52.61
   1   9  -1 1269.30   52.86
   0  -9   1  477.00   21.26
   0  -9  -1  464.74   21.29
   0  -9   1  465.38   21.62
   0  -9  -1  487.67   21.87
   0   9   1  481.38   21.70
   0   9   1  454.10   21.12
   0   9  -1  468.08   21.37
   0   9  -1  484.60   21.70
  -1  -9  -1  739.27   32.46
   1  -9   1  754.30   32.81
  -1  -9  -1  776.55   33.11
   1  -9   1  766.82   32.43
   1   9   1  752.75   32.62
  -1   9  -1  757.43   32.59
   1   9   1  737.44   32.30
  -1   9  -1  751.87   32.90
  -2  -9  -1   17.14    2.41
  -2  -9  -1   15.89    3.03
   2  -9   1   16.56    2.32
   2  -9   1   16.15    2.26
   2   9   1   14.20    2.24
   2   9   1   22.93    2.67
  -2   9  -1   21.07    3.05
  -2   9  -1   17.15    2.78
  -3  -9  -1  522.79   23.74
   3  -9   1  515.09   22.89
   3  -9   1  525.19   23.18
  -3  -9  -1  514.48   22.98
   3   9   1  521.60   22.80
  -3   9  -1  530.57   23.11
  -3   9  -1  477.11   23.46
   3   9   1  490.99   22.83
  -4  -9  -1  123.34    8.09
  -4  -9  -1  115.12    7.23
   4  -9   1  122.79    7.11
   4  -9   1  126.05    7.45
  -4   9  -1  121.28    7.51
   4   9   1  112.48    6.73
   4   9   1  106.85    7.25
  -4   9  -1  130.91    8.09
   5  -9   1   45.37    3.83
  -5  -9  -1   46.44    5.32
  -5  -9  -1   43.15    4.01
   5  -9   1   47.05    4.46
  -5   9  -1   44.90    4.78
   5   9   1   41.92    3.51
  -5   9  -1   45.44    4.59
   5   9   1   45.65    4.42
  -6  -9  -1    3.36    2.80
   6  -9   1    6.04    2.08
   6  -9   1    3.34    1.68
  -6  -9  -1    4.18    1.93
  -6   9  -1    3.22    2.69
   6   9   1    2.45    2.21
   6   9   1    3.75    1.26
  -6   9  -1    6.15    2.48
   7  -9   1  693.01   30.05
   7  -9   1  711.12   30.36
  -7  -9  -1  771.77   32.80
  -7  -9  -1  698.78   31.00
  -7   9  -1  681.24   32.56
   7   9   1  698.04   29.70
   7   9   1  592.87   30.21
  -7   9  -1  724.28   31.30
   8  -9   1    5.04    1.56
   8  -9   1    4.95    1.97
  -8  -9  -1    1.02    3.02
  -8  -9  -1   15.29    4.21
  -8   9  -1    6.03    4.59
   8   9   1    2.94    2.40
   8   9   1    6.35    1.70
  -9  -9  -1    3.68    2.89
  -9  -9  -1   13.85    5.07
   9  -9   1    6.94    2.02
   9  -9   1    7.78    1.80
  -9   9  -1    3.92    4.37
  -9   9  -1    6.30    3.47
   9   9   1    6.53    1.83
   9   9   1    4.57    2.08
 -10  -9  -1   -5.99    4.12
 -10  -9  -1    2.98    6.32
 -10   9  -1   -5.45    5.93
  10   9   1   -0.48    1.61
 -10   9  -1    0.64    4.25
  10   9   1    3.04    1.57
 -10 -10   1   47.66    8.93
  10 -10  -1   39.98    5.80
 -10 -10   1   25.11    5.30
  10 -10  -1   35.58    6.60
  10  10  -1   47.32    7.26
 -10  10   1   36.13    7.78
 -10  10   1   38.06    6.33
  10  10  -1   37.67    5.34
  -9 -10   1   34.76    6.81
   9 -10  -1   35.78    5.35
   9 -10  -1   28.55    3.76
  -9  10   1   22.56    6.25
   9  10  -1   33.37    6.18
   9  10  -1   29.76    4.50
  -9  10   1   26.96    5.19
   8 -10  -1   34.16    5.14
   8 -10  -1   27.94    5.21
  -8 -10   1   34.46    5.37
  -8 -10   1   41.07    7.53
  -8  10   1   33.49    5.68
   8  10  -1   30.87    4.01
  -8  10   1   30.18    6.59
  -7 -10   1  472.28   22.50
  -7 -10   1  488.79   24.11
   7 -10  -1  451.12   21.92
   7 -10  -1  446.95   22.20
  -7  10   1  469.32   24.23
  -7  10   1  481.20   22.53
   7  10  -1  449.95   21.22
   6 -10  -1   98.69    7.70
   6 -10  -1   98.87    7.19
  -6 -10   1  115.68    8.87
  -6 -10   1   94.39    6.85
  -6  10   1   87.44    7.75
   6  10  -1  114.23    6.84
   6  10  -1  107.04    8.04
  -6  10   1  104.32    7.73
   5 -10  -1   38.88    4.70
   5 -10  -1   34.00    3.82
  -5  10   1   37.44    4.27
   5  10  -1   32.39    3.58
   5  10  -1   36.70    4.78
   4 -10  -1  215.05   12.25
  -4 -10   1  242.66   12.27
   4 -10  -1  234.40   12.95
  -4 -10   1  239.78   13.43
  -4  10   1  254.09   12.64
   4  10  -1  240.25   12.90
   4  10  -1  219.04   11.89
  -4  10   1  230.32   13.08
  -3 -10   1  922.79   41.26
   3 -10  -1  981.77   41.09
  -3 -10   1  953.48   40.49
   3 -10  -1  935.17   40.66
   3  10  -1  941.50   40.47
  -3  10   1  959.07   40.47
  -3  10   1  925.19   41.35
   2 -10  -1  775.08   33.22
   2 -10  -1  756.86   32.76
  -2 -10   1  718.34   32.43
  -2 -10   1  769.00   33.38
   2  10  -1  729.80   32.59
   2  10  -1  777.68   32.82
  -2  10   1  715.57   33.14
  -2  10   1  742.69   32.48
   1 -10  -1    1.21    2.17
   1 -10  -1    1.57    1.26
  -1 -10   1    0.42    1.11
  -1 -10   1   -0.20    1.65
  -1  10   1   -1.13    1.35
  -1  10   1    0.73    1.43
   1  10  -1    1.92    1.81
   1  10  -1    0.02    1.26
   0 -10   1  406.21   18.24
   0 -10  -1  399.97   18.33
   0 -10  -1  367.00   18.70
   0  10  -1  386.29   18.56
   0  10  -1  367.08   18.22
   0  10   1  399.68   18.69
  -1 -10  -1  944.26   39.70
   1 -10   1  815.89   39.75
   1 -10   1  939.69   39.57
  -1 -10  -1  965.11   40.36
   1  10   1  928.26   39.80
  -1  10  -1  973.49   40.28
  -1  10  -1  925.19   39.69
   2 -10   1    4.43    1.55
   2 -10   1    0.22    2.03
  -2 -10  -1   -0.22    1.34
  -2 -10  -1   -1.39    1.12
   2  10   1    3.25    1.24
  -2  10  -1    1.24    1.40
  -2  10  -1    1.41    1.19
  -3 -10  -1  115.13    7.88
  -3 -10  -1  104.50    6.61
   3 -10   1  100.81    6.52
  -3  10  -1   97.53    6.97
   3  10   1   96.27    6.37
  -3  10  -1  112.14    7.11
  -4 -10  -1  207.08   12.03
  -4 -10  -1  211.80   11.09
   4 -10   1  209.20   10.92
  -4  10  -1  216.83   11.41
   4  10   1  199.86   10.55
   4  10   1  189.83   11.00
  -4  10  -1  201.62   11.67
  -5 -10  -1 1148.92   49.53
   5 -10   1 1194.95   49.30
   5 -10   1 1104.11   49.25
  -5 -10  -1 1213.74   50.70
   5  10   1 1154.97   49.28
   5  10   1 1162.78   48.72
  -5  10  -1 1161.43   50.82
  -5  10  -1 1197.43   49.65
   6 -10   1    4.94    1.74
   6 -10   1    3.21    2.41
  -6 -10  -1    7.66    2.95
  -6 -10  -1    3.81    1.82
   6  10   1   -0.71    1.71
  -6  10  -1    7.90    2.63
   6  10   1    6.33    1.76
  -6  10  -1    2.26    2.45
   7 -10   1   45.75    5.02
  -7 -10  -1   48.25    5.32
  -7 -10  -1   38.82    7.05
   7 -10   1   53.38    4.65
  -7  10  -1   52.29    6.92
   7  10   1   47.64    4.42
  -7  10  -1   45.72    5.85
   7  10   1   52.09    4.21
  -8 -10  -1    3.17    3.98
  -8 -10  -1    6.01    3.04
   8 -10   1    3.17    2.05
   8 -10   1    1.94    2.20
  -8  10  -1    2.65    3.16
  -8  10  -1    2.19    4.24
   8  10   1    1.66    1.73
   8  10   1    2.25    2.49
  -9 -10  -1  171.18   13.40
  -9 -10  -1  163.69    9.93
   9 -10   1  160.37    8.50
   9 -10   1  164.98    8.78
  -9  10  -1  154.90   11.58
  -9  10  -1  174.13   11.43
   9  10   1  149.83    9.47
   9  10   1  169.80    8.57
 -10 -10  -1   -6.61    5.98
 -10 -10  -1   -1.84    4.15
 -10  10  -1   -9.21    6.26
  10  10   1   -0.67    1.79
 -10  10  -1    1.28    4.64
 -10 -11   1    3.85    4.68
 -10 -11   1    9.79    7.13
  10 -11  -1   10.92    3.86
  10 -11  -1   14.24    3.61
 -10  11   1    4.70    5.08
  10  11  -1   14.52    4.43
  10  11  -1   17.40    3.49
 -10  11   1    9.75    6.62
   9 -11  -1    1.88    3.42
  -9 -11   1    9.66    6.12
  -9 -11   1   11.18    4.06
   9 -11  -1   10.48    3.63
   9  11  -1   11.10    3.99
  -9  11   1   13.81    4.62
   9  11  -1    9.04    2.79
  -9  11   1   25.57    6.19
   8 -11  -1  176.69   11.00
   8 -11  -1  169.20   11.30
  -8 -11   1  182.05   13.54
  -8 -11   1  187.29   10.68
  -8  11   1  177.60   11.70
   8  11  -1  180.96   11.60
   8  11  -1  194.09   10.34
  -8  11   1  182.69   12.26
  -7 -11   1   66.76    6.34
   7 -11  -1   62.98    6.42
  -7 -11   1   68.63    8.48
   7 -11  -1   58.15    5.93
  -7  11   1   70.06    7.10
   7  11  -1   64.02    5.17
  -7  11   1   59.87    7.82
  -6 -11   1  421.54   21.44
   6 -11  -1  353.54   19.07
   6 -11  -1  426.77   20.10
  -6  11   1  423.84   20.05
   6  11  -1  380.64   18.54
   5 -11  -1  796.18   35.56
   5 -11  -1  821.26   35.79
  -5 -11   1  815.19   36.66
  -5 -11   1  768.94   35.09
   5  11  -1  795.43   34.79
  -5  11   1  800.52   36.75
  -5  11   1  785.08   35.27
  -4 -11   1   58.06    6.21
   4 -11  -1   53.88    5.84
   4 -11  -1   58.17    4.91
  -4  11   1   51.38    5.18
   4  11  -1   55.66    4.69
   3 -11  -1   51.72    5.26
   3 -11  -1   52.70    4.79
  -3 -11   1   60.19    5.95
  -3 -11   1   54.47    4.66
  -3  11   1   49.24    4.68
   3  11  -1   44.36    4.48
  -3  11   1   55.35    4.98
   3  11  -1   52.70    5.07
  -2 -11   1  580.04   26.35
   2 -11  -1  584.65   26.49
  -2 -11   1  597.08   27.39
   2 -11  -1  607.91   27.29
  -2  11   1  594.17   26.46
   2  11  -1  564.92   26.40
   2  11  -1  592.72   26.75
  -2  11   1  564.00   27.01
   1 -11  -1  400.91   18.98
  -1 -11   1  400.48   18.88
   1 -11  -1  405.92   19.87
  -1 -11   1  425.42   20.12
  -1  11   1  371.45   19.18
  -1  11   1  423.96   19.28
   1  11  -1  425.91   19.50
   1  11  -1  362.17   18.87
   0 -11   1  275.10   14.14
   0 -11   1  289.20   15.01
   0 -11  -1  259.95   14.00
   0 -11  -1  302.97   15.28
   0  11  -1  269.26   14.43
   0  11   1  284.35   14.67
   0  11  -1  294.51   14.71
   0  11   1  290.00   14.29
  -1 -11  -1   31.65    4.35
   1 -11   1   30.75    4.08
   1 -11   1   28.54    3.51
   1  11   1   32.27    3.60
   1  11   1   38.25    3.92
  -1  11  -1   34.26    4.26
   2 -11   1   71.83    5.71
  -2 -11  -1   80.45    5.79
   2 -11   1   76.26    5.45
  -2 -11  -1   63.77    5.93
   2  11   1   70.86    5.40
  -2  11  -1   73.50    6.21
  -2  11  -1   71.90    5.58
   2  11   1   72.24    5.55
  -3 -11  -1    3.68    2.59
   3 -11   1    9.53    2.02
  -3 -11  -1    4.06    1.52
   3 -11   1    6.39    2.15
   3  11   1   10.21    2.46
  -3  11  -1    5.02    1.81
   3  11   1    2.04    1.56
  -3  11  -1    5.70    2.09
  -4 -11  -1  390.39   18.86
   4 -11   1  382.30   18.56
  -4 -11  -1  383.56   19.85
   4 -11   1  418.23   19.24
  -4  11  -1  404.23   19.07
   4  11   1  369.46   18.12
  -4  11  -1  378.40   19.77
   4  11   1  400.49   18.94
  -5 -11  -1    8.35    3.44
  -5 -11  -1   12.66    2.93
   5 -11   1   10.52    2.72
   5  11   1    9.85    2.95
   5  11   1   12.22    2.67
  -5  11  -1    9.95    3.13
  -5  11  -1   12.35    3.15
   6 -11   1 1068.37   47.28
  -6 -11  -1 1143.38   47.89
  -6 -11  -1 1031.74   48.92
   6 -11   1 1156.72   47.59
  -6  11  -1 1089.83   49.28
   6  11   1 1176.87   46.94
   6  11   1 1157.71   47.81
  -6  11  -1 1089.89   47.96
  -7 -11  -1  113.32    9.47
  -7 -11  -1   87.23    7.80
   7 -11   1   89.73    6.71
   7  11   1   79.79    6.87
  -7  11  -1   91.52    9.75
   7  11   1   83.25    5.87
  -8 -11  -1   72.37    7.09
   8 -11   1   66.44    5.17
   8 -11   1   72.12    6.01
  -8 -11  -1   95.44    9.65
   8  11   1   69.31    5.49
  -8  11  -1   81.62    9.34
   8  11   1   74.10    6.87
  -8  11  -1   89.12    7.84
  -9 -11  -1   22.76    6.17
  -9 -11  -1   13.97    4.52
   9 -11   1   16.84    2.87
   9 -11   1   15.00    2.81
  -9  11  -1   22.03    5.03
  -9  11  -1   12.17    6.06
   9  11   1   21.60    3.48
   9  11   1   12.13    3.40
 -10 -11  -1   42.55    5.88
  10 -11   1   51.11    3.51
 -10 -11  -1   41.86    8.79
  10 -11   1   47.51    3.54
 -10  11  -1   45.97    7.20
  10  11   1   40.77    4.75
 -10  11  -1   41.28    7.94
  10  11   1   53.56    4.07
  -9 -12   1   47.66    8.38
  -9 -12   1   38.69    6.21
   9 -12  -1   36.23    4.96
   9 -12  -1   39.79    6.41
  -9  12   1   46.41    7.81
   9  12  -1   50.11    8.18
  -9  12   1   56.64    8.95
   9  12  -1   43.65    5.55
   8 -12  -1   43.63    6.48
  -8 -12   1   31.52    4.75
   8 -12  -1   51.81    6.46
  -8 -12   1   38.76    6.85
   8  12  -1   45.53    7.08
  -8  12   1   44.34    6.85
  -8  12   1   46.96    7.01
   8  12  -1   40.90    5.07
   7 -12  -1   41.99    5.96
  -7 -12   1   52.48    8.12
  -7 -12   1   48.18    5.90
   7 -12  -1   36.43    5.30
   7  12  -1   51.84    6.77
   7  12  -1   36.23    4.41
  -7  12   1   58.29    8.21
  -7  12   1   59.17    6.58
  -6 -12   1  390.92   19.49
   6 -12  -1  389.81   19.67
  -6 -12   1  407.18   21.32
   6 -12  -1  366.20   19.23
  -6  12   1  388.79   21.50
  -6  12   1  409.31   19.72
   6  12  -1  368.61   18.40
   6  12  -1  361.23   19.43
   5 -12  -1    6.16    2.60
  -5 -12   1   -0.55    2.34
   5 -12  -1    2.40    2.90
  -5  12   1    6.26    3.23
   5  12  -1    6.30    2.76
   5  12  -1    4.54    2.42
  -4 -12   1 1597.68   67.36
   4 -12  -1 1526.45   67.36
   4 -12  -1 1646.35   68.18
  -4 -12   1 1707.73   68.97
  -4  12   1 1653.07   68.96
   4  12  -1 1541.76   67.58
   4  12  -1 1590.20   67.01
  -4  12   1 1604.59   67.39
   3 -12  -1   92.74    7.04
   3 -12  -1   95.26    7.74
  -3 -12   1   97.39    7.88
   3  12  -1   88.64    7.26
   3  12  -1   89.03    6.74
  -3  12   1   93.35    7.02
   2 -12  -1  533.38   24.82
  -2 -12   1  503.12   23.83
  -2 -12   1  517.09   24.97
  -2  12   1  522.90   24.00
   2  12  -1  507.48   24.18
  -2  12   1  515.73   24.75
   2  12  -1  508.28   24.04
   1 -12  -1    5.28    2.85
  -1 -12   1    6.77    2.20
   1 -12  -1    5.98    1.94
  -1 -12   1    2.91    2.44
  -1  12   1    8.04    2.48
   1  12  -1    8.69    2.76
   1  12  -1    8.18    2.11
  -1  12   1    7.40    2.52
   0 -12   1  496.72   24.36
   0 -12  -1  525.80   23.81
   0 -12  -1  503.13   24.41
   0 -12   1  491.37   23.47
   0  12   1  518.85   24.11
   0  12  -1  524.49   23.94
   0  12  -1  516.98   24.16
   0  12   1  501.41   23.57
  -1 -12  -1   -0.84    2.01
  -1 -12  -1   -2.05    1.76
   1 -12   1   -0.88    1.97
   1 -12   1   -1.07    1.60
   1  12   1    0.75    1.75
   1  12   1    1.33    1.70
  -1  12  -1    0.49    1.95
  -1  12  -1   -1.39    2.06
   2 -12   1   82.86    6.80
  -2 -12  -1   76.91    6.08
  -2 -12  -1   75.54    7.03
   2 -12   1   74.27    5.63
   2  12   1   79.88    6.31
  -2  12  -1   72.81    6.23
  -2  12  -1   82.24    6.43
   2  12   1   75.22    5.74
   3 -12   1    6.76    2.49
   3 -12   1    7.30    1.92
  -3 -12  -1    9.73    2.55
  -3 -12  -1    4.97    2.82
   3  12   1    5.52    2.41
   3  12   1    7.42    2.00
  -3  12  -1    9.12    2.91
  -3  12  -1    6.96    2.47
  -4 -12  -1  234.28   13.55
   4 -12   1  204.07   11.67
   4 -12   1  222.24   12.61
  -4 -12  -1  213.13   11.83
   4  12   1  217.82   12.24
   4  12   1  211.21   11.50
  -4  12  -1  221.25   12.34
  -4  12  -1  211.43   12.63
  -5 -12  -1    6.52    3.38
   5 -12   1    8.03    2.07
  -5 -12  -1    8.06    2.21
   5 -12   1    3.71    2.66
   5  12   1    8.60    2.92
   5  12   1    8.03    2.21
  -5  12  -1    4.20    2.41
  -5  12  -1    6.28    2.92
  -6 -12  -1  165.38   11.86
   6 -12   1  161.09   10.16
   6 -12   1  174.10    9.91
  -6 -12  -1  152.35    9.52
   6  12   1  152.84    9.13
  -6  12  -1  177.13   10.72
  -6  12  -1  165.52   10.57
   6  12   1  160.08   10.19
  -7 -12  -1   27.06    6.02
   7 -12   1   31.87    4.62
  -7 -12  -1   22.79    4.22
   7 -12   1   32.08    4.89
  -7  12  -1   24.17    5.00
   7  12   1   32.46    5.25
   7  12   1   26.61    4.06
  -7  12  -1   36.45    5.84
   8 -12   1  161.91    9.79
  -8 -12  -1  158.92    9.86
   8 -12   1  164.66    9.83
  -8 -12  -1  163.03   13.28
   8  12   1  174.87    9.27
   8  12   1  168.12   10.54
  -8  12  -1  169.97   11.56
  -8  12  -1  181.38   11.81
   9 -12   1   -3.98    2.63
  -9 -12  -1    1.00    3.95
   9 -12   1    1.77    2.72
  -9 -12  -1    8.80    6.67
   9  12   1    2.83    2.68
  -9  12  -1   -4.81    4.06
   9  12   1    0.67    3.25
  -9  12  -1    2.70    5.92
  -9 -13   1   92.42    8.67
  -9 -13   1  104.18   13.77
  -9  13   1   80.47   11.26
  -9  13   1   89.71   10.34
   9  13  -1  107.46    8.23
   9  13  -1  110.40   10.19
  -8 -13   1   14.70    4.11
  -8 -13   1   11.45    6.12
  -8  13   1   15.68    4.71
   8  13  -1   11.34    4.45
  -8  13   1   26.62    6.24
   7 -13  -1    7.55    3.24
  -7 -13   1    4.98    2.70
   7 -13  -1    3.35    2.87
  -7 -13   1   -1.13    4.69
  -7  13   1    5.46    3.93
  -7  13   1   -0.72    3.46
  -6 -13   1    7.64    4.03
   6 -13  -1    5.79    3.49
  -6 -13   1    0.66    3.29
  -6  13   1    5.60    4.88
  -6  13   1    5.06    3.04
   6  13  -1    5.23    2.35
   6  13  -1    7.26    3.41
   5 -13  -1  145.70    9.32
  -5 -13   1  161.18   11.88
   5 -13  -1  144.03   10.50
  -5 -13   1  154.28   10.07
  -5  13   1  154.13   10.02
   5  13  -1  149.43   10.43
  -5  13   1  144.29   11.22
   5  13  -1  146.16    8.77
  -4 -13   1  331.94   17.11
   4 -13  -1  346.44   18.24
   4 -13  -1  322.33   17.10
  -4  13   1  349.92   18.48
   4  13  -1  335.89   17.71
   4  13  -1  326.95   16.72
  -3 -13   1   29.82    4.14
  -3 -13   1   37.65    6.00
   3 -13  -1   31.39    5.40
   3  13  -1   31.78    4.38
   3  13  -1   35.88    4.99
  -3  13   1   37.95    5.05
  -3  13   1   38.75    5.09
  -2 -13   1  214.56   13.21
  -2 -13   1  222.10   12.06
   2 -13  -1  224.68   13.22
   2 -13  -1  201.38   11.65
  -2  13   1  232.56   12.38
   2  13  -1  218.09   12.66
   2  13  -1  184.16   11.51
  -2  13   1  222.74   12.90
   1 -13  -1  315.69   16.62
   1 -13  -1  284.97   15.12
  -1 -13   1  323.67   16.78
  -1 -13   1  269.74   14.63
   1  13  -1  325.32   16.13
   1  13  -1  266.51   14.95
  -1  13   1  324.30   15.79
  -1  13   1  277.96   15.32
   0 -13   1  218.93   12.90
   0 -13  -1  183.72   11.15
   0 -13   1  221.16   12.02
   0 -13  -1  219.26   12.97
   0  13  -1  212.47   12.27
   0  13   1  207.05   12.06
   0  13   1  219.87   12.07
   0  13  -1  192.53   11.48
  -1 -13  -1    1.18    1.50
   1 -13   1    1.78    2.41
  -1 -13  -1   -0.01    2.31
   1 -13   1    1.07    2.36
  -1  13  -1   -0.68    1.79
   1  13   1   -1.13    2.17
   1  13   1    3.18    2.12
  -1  13  -1    0.99    2.13
   2 -13   1   10.63    2.86
  -2 -13  -1    9.19    2.92
   2 -13   1    9.00    3.12
  -2 -13  -1   10.80    3.52
   2  13   1   12.01    2.73
  -2  13  -1    9.16    3.14
  -2  13  -1    8.12    2.88
   2  13   1   10.04    2.96
   3 -13   1  225.41   13.02
  -3 -13  -1  211.08   13.25
  -3 -13  -1  208.44   12.10
   3 -13   1  224.92   12.32
  -3  13  -1  204.74   12.72
   3  13   1  204.50   11.86
   3  13   1  220.36   12.40
  -3  13  -1  217.89   12.39
  -4 -13  -1  185.71   12.54
   4 -13   1  195.54   11.81
  -4 -13  -1  180.30   10.69
   4 -13   1  185.15   10.86
  -4  13  -1  182.15   11.36
  -4  13  -1  173.62   11.55
   4  13   1  180.42   11.24
  -5 -13  -1   33.22    4.06
  -5 -13  -1   24.12    5.59
   5 -13   1   25.02    4.57
   5 -13   1   22.58    3.66
  -5  13  -1   20.59    4.03
   5  13   1   20.30    3.99
  -5  13  -1   29.21    4.81
  -6 -13  -1  160.37   10.34
   6 -13   1  135.37    9.23
   6 -13   1  169.42   10.62
  -6 -13  -1  159.72   12.32
   6  13   1  151.39    9.10
   6  13   1  158.24   10.51
  -6  13  -1  162.42   11.93
  -6  13  -1  178.91   11.15
  -7 -13  -1  597.39   29.08
   7 -13   1  581.64   26.05
  -7 -13  -1  561.70   26.35
   7 -13   1  503.02   25.41
  -7  13  -1  544.81   27.90
   7  13   1  562.80   25.17
  -7  13  -1  575.84   27.05
   7  13   1  554.52   26.24
  -8 -13  -1   56.47    7.35
   8 -13   1   74.24    6.67
  -8 -13  -1   76.11   10.94
   8 -13   1   76.27    7.17
   8  13   1   58.88    5.36
  -8  13  -1   66.71    8.26
   8  13   1   76.84    7.61
  -8  13  -1   63.37   10.22
  -9 -13  -1   53.82    7.48
   9 -13   1   53.21    6.00
  -9 -13  -1   60.86    9.72
   9 -13   1   57.12    6.40
   9  13   1   64.07    5.77
   9  13   1   60.86    6.90
  -9  13  -1   58.28    8.96
  -9  13  -1   43.06    7.86
  -9 -14   1   22.10    5.41
   9 -14  -1    9.95    4.97
  -9 -14   1    6.52    7.46
  -9  14   1    6.65    7.83
  -9  14   1   15.91    5.60
   9  14  -1   13.82    5.83
   9  14  -1   11.71    3.71
   8 -14  -1    0.32    4.23
  -8 -14   1    2.04    5.84
  -8 -14   1    3.09    3.41
   8 -14  -1    7.50    4.10
   8  14  -1    0.16    3.13
  -8  14   1   -1.32    3.99
   8  14  -1    1.64    4.53
  -8  14   1   -0.82    5.50
   7 -14  -1  156.27   11.06
  -7 -14   1  138.20   10.17
  -7 -14   1  156.61   13.35
   7 -14  -1  150.83   10.60
   7  14  -1  160.13   10.07
  -7  14   1  129.73   12.76
  -7  14   1  160.72   11.17
   6 -14  -1   16.09    4.58
   6 -14  -1   25.81    4.87
  -6 -14   1   37.41    4.98
  -6 -14   1   23.81    5.49
  -6  14   1   22.49    4.56
   6  14  -1   34.59    4.62
  -5 -14   1   14.18    4.87
   5 -14  -1   11.31    3.50
  -5 -14   1   14.07    2.92
   5 -14  -1   15.12    4.97
  -5  14   1   11.19    3.73
  -5  14   1   12.74    3.98
   4 -14  -1   73.74    8.01
   4 -14  -1   75.82    6.60
  -4 -14   1   73.27    7.35
   4  14  -1   95.98    8.13
   4  14  -1   85.76    6.51
  -4  14   1   79.13    8.64
   3 -14  -1 1877.76   77.34
  -3 -14   1 1921.69   77.83
  -3 -14   1 1627.21   75.63
   3 -14  -1 1886.85   76.44
  -3  14   1 1530.49   76.44
   3  14  -1 1888.94   76.85
  -3  14   1 1951.31   76.44
   3  14  -1 1866.51   76.26
  -2 -14   1  163.70   11.29
   2 -14  -1  161.48   11.26
   2 -14  -1  153.01   10.07
  -2 -14   1  150.19    9.42
   2  14  -1  151.57    9.95
  -2  14   1  172.74   10.71
   2  14  -1  162.82   10.74
  -2  14   1  149.62    9.88
   1 -14  -1  142.21   10.24
  -1 -14   1  122.78    8.92
   1 -14  -1  133.61    9.08
  -1 -14   1  137.88   10.37
  -1  14   1  127.99    9.38
  -1  14   1  150.64    9.43
   1  14  -1  131.29    9.24
   1  14  -1  142.95    9.45
   0 -14  -1   26.96    4.44
   0 -14  -1   27.54    4.95
   0 -14   1   25.33    4.98
   0 -14   1   23.72    3.62
   0  14  -1   30.42    4.74
   0  14   1   21.81    4.02
   0  14   1   32.18    4.49
   0  14  -1   23.54    4.26
   1 -14   1  307.95   16.65
  -1 -14  -1  272.74   15.11
   1 -14   1  284.78   15.12
  -1 -14  -1  298.32   16.72
  -1  14  -1  265.40   15.52
   1  14   1  303.45   15.63
  -1  14  -1  299.82   15.89
   1  14   1  302.33   15.72
  -2 -14  -1    2.21    1.89
  -2 -14  -1    0.09    3.09
   2 -14   1   -3.49    2.65
   2 -14   1    1.44    1.96
   2  14   1   -1.22    1.91
   2  14   1    1.34    2.57
  -2  14  -1   -0.68    2.34
  -2  14  -1    2.40    2.62
  -3 -14  -1   65.70    8.34
   3 -14   1  101.55    8.24
   3 -14   1   80.82    6.35
  -3 -14  -1   86.90    6.97
  -3  14  -1   73.14    6.99
  -3  14  -1   91.62    7.55
   3  14   1   79.76    7.27
   3  14   1   85.64    6.37
  -4 -14  -1  158.71    9.70
  -4 -14  -1  140.98   11.38
   4 -14   1  144.52   10.52
   4 -14   1  147.61    9.17
  -4  14  -1  164.60   10.57
   4  14   1  144.14    9.98
  -4  14  -1  154.24   10.41
   4  14   1  136.83    9.16
  -5 -14  -1  427.45   22.94
   5 -14   1  391.02   20.27
   5 -14   1  435.35   21.54
  -5 -14  -1  431.82   21.17
   5  14   1  411.31   20.20
  -5  14  -1  421.34   22.55
  -5  14  -1  419.44   21.32
   5  14   1  430.00   21.09
  -6 -14  -1   18.51    3.21
   6 -14   1   28.33    5.00
   6 -14   1   27.79    4.89
  -6  14  -1   23.59    4.45
   6  14   1   24.47    4.17
   6  14   1   33.50    5.77
  -6  14  -1   21.46    4.77
  -7 -14  -1   -0.53    4.92
   7 -14   1    7.02    3.54
   7 -14   1    5.64    3.02
  -7 -14  -1   -3.26    3.03
  -7  14  -1    1.91    4.16
   7  14   1    3.24    2.41
   7  14   1   13.94    3.73
  -7  14  -1    5.22    3.65
  -8 -14  -1   22.99    7.48
  -8 -14  -1   16.33    4.25
   8 -14   1   13.74    3.93
   8 -14   1   13.84    3.67
  -8  14  -1   17.67    6.13
   8  14   1   16.82    4.15
   8  14   1   14.82    3.31
  -8  14  -1   18.90    5.12
  -9 -14  -1  258.49   19.48
   9 -14   1  232.72   12.79
  -9 -14  -1  232.86   14.46
   9 -14   1  249.09   13.25
  -9  14  -1  209.63   17.13
  -9  14  -1  246.74   15.76
   9  14   1  243.39   12.34
   9  14   1  234.58   13.63
  -8 -15   1   75.78   13.12
  -8 -15   1   50.20    7.41
   8 -15  -1   69.78    9.07
   8 -15  -1   70.32    9.18
   8  15  -1   80.71    9.77
  -8  15   1   52.52    7.40
  -8  15   1   60.93    9.46
   8  15  -1   73.37    7.20
  -7 -15   1   10.67    6.75
   7 -15  -1   11.65    3.88
  -7 -15   1   10.40    3.59
   7 -15  -1    8.47    5.05
   7  15  -1   11.60    4.61
  -7  15   1   14.21    4.79
  -7  15   1   21.73    5.95
   7  15  -1    8.13    3.87
  -6 -15   1   43.64    5.91
   6 -15  -1   60.02    7.32
  -6 -15   1   66.27    9.69
   6  15  -1   57.35    7.95
  -6  15   1   42.05    7.70
   6  15  -1   55.93    6.15
  -6  15   1   62.22    7.53
   5 -15  -1  515.63   25.61
   5 -15  -1  505.35   25.07
  -5 -15   1  505.03   24.15
  -5 -15   1  496.68   26.63
  -5  15   1  477.80   25.28
  -5  15   1  499.64   24.70
   5  15  -1  524.72   24.49
   5  15  -1  492.24   25.17
  -4 -15   1  251.96   16.09
  -4 -15   1  246.71   14.13
   4 -15  -1  236.12   15.26
   4 -15  -1  256.18   14.17
   4  15  -1  252.09   15.07
  -4  15   1  250.98   15.44
   4  15  -1  259.21   14.07
  -4  15   1  234.17   14.38
   3 -15  -1    9.84    4.15
  -3 -15   1    8.06    4.23
  -3 -15   1   11.99    3.65
  -3  15   1   12.35    3.44
  -3  15   1   11.87    4.31
   3  15  -1   13.98    4.00
   2 -15  -1  195.91   12.17
  -2 -15   1  213.90   11.77
  -2 -15   1  224.13   13.95
   2 -15  -1  167.61   12.61
   2  15  -1  180.10   12.46
  -2  15   1  204.09   12.20
  -2  15   1  220.69   12.56
   1 -15  -1  340.71   20.02
  -1 -15   1  408.37   20.97
  -1 -15   1  357.46   19.14
   1  15  -1  438.11   20.51
  -1  15   1  422.11   19.99
   1  15  -1  341.42   19.51
   0 -15   1    4.37    2.42
   0 -15  -1    5.33    2.58
   0 -15   1    4.69    3.36
   0 -15  -1   -4.78    2.88
   0  15   1    1.54    2.77
   0  15  -1    2.89    2.32
   0  15   1    2.47    3.00
  -1 -15  -1  140.10   10.73
   1 -15   1  151.52   11.10
   1 -15   1  154.58    9.56
  -1  15  -1  131.93    9.89
   1  15   1  151.20    9.81
   1  15   1  155.45   10.18
  -2 -15  -1  119.50    7.88
  -2 -15  -1  115.47   10.04
   2 -15   1  121.61    9.63
   2 -15   1  100.49    7.57
   2  15   1  110.69    8.68
  -2  15  -1  113.70    8.94
   2  15   1  111.49    8.00
  -2  15  -1  111.98    8.17
  -3 -15  -1  832.33   39.64
  -3 -15  -1  843.51   38.35
   3 -15   1  827.76   37.72
   3 -15   1  871.25   39.06
  -3  15  -1  804.60   39.23
   3  15   1  855.01   38.23
   3  15   1  877.95   38.06
  -3  15  -1  871.37   38.53
  -4 -15  -1    1.98    2.77
  -4 -15  -1    5.30    3.80
   4 -15   1    1.39    3.66
   4 -15   1   -1.26    2.56
  -4  15  -1    1.34    3.15
  -4  15  -1    0.19    3.18
   4  15   1    5.68    2.93
   4  15   1    6.05    2.89
  -5 -15  -1   35.42    6.35
  -5 -15  -1   25.18    4.22
   5 -15   1   27.38    5.05
   5 -15   1   23.73    3.74
  -5  15  -1   32.23    5.53
   5  15   1   31.40    5.43
  -5  15  -1   26.60    5.27
   5  15   1   35.65    4.78
  -6 -15  -1   19.52    3.59
   6 -15   1   24.79    4.37
   6 -15   1   27.32    4.84
  -6 -15  -1   25.06    6.06
  -6  15  -1   26.08    5.09
  -6  15  -1   26.91    4.62
  -7 -15  -1  210.92   13.38
   7 -15   1  223.04   13.37
  -7 -15  -1  195.57   16.20
   7 -15   1  228.42   12.94
  -7  15  -1  215.97   15.65
  -7  15  -1  221.91   14.33
  -8 -15  -1   16.96    4.17
   8 -15   1   22.27    4.60
  -8 -15  -1   27.16    8.18
   8 -15   1   24.58    4.04
   8  15   1   19.68    3.39
  -8  15  -1   17.53    6.21
  -8  15  -1   24.69    5.83
   8  15   1   20.77    4.67
  -8 -16   1   24.25    9.30
  -8 -16   1    8.51    5.36
   8 -16  -1   17.37    5.59
  -8  16   1   19.62    7.47
   8  16  -1   11.65    3.70
   8  16  -1   26.44    6.33
  -8  16   1   12.34    6.65
   7 -16  -1   10.86    5.20
  -7 -16   1    7.53    3.85
   7 -16  -1    5.19    3.98
  -7 -16   1    2.02    6.69
   7  16  -1   21.76    5.51
  -7  16   1   10.89    5.84
  -7  16   1   10.08    4.78
  -6 -16   1  133.00   13.64
   6 -16  -1  156.02   11.79
  -6 -16   1  133.59   10.08
   6 -16  -1  141.35   10.77
   6  16  -1  139.79   11.50
  -6  16   1  129.00   10.59
  -6  16   1  125.05   11.33
   6  16  -1  114.54    8.88
   5 -16  -1    2.57    4.07
   5 -16  -1    5.94    3.84
  -5 -16   1    3.25    5.11
  -5 -16   1   -0.85    2.86
   5  16  -1    8.42    4.06
  -5  16   1    5.71    3.67
  -5  16   1    2.58    3.85
   5  16  -1    2.27    3.51
   4 -16  -1  292.54   17.90
   4 -16  -1  311.77   16.75
  -4 -16   1  291.99   18.43
  -4 -16   1  288.49   15.69
  -4  16   1  300.13   17.22
   4  16  -1  283.38   17.11
   4  16  -1  312.27   16.23
  -4  16   1  283.30   16.67
  -3 -16   1   24.15    5.82
   3 -16  -1   41.29    6.65
   3 -16  -1   27.02    5.63
  -3 -16   1   21.25    4.18
   3  16  -1   22.62    4.43
  -3  16   1   42.07    6.91
   3  16  -1   40.34    6.78
  -3  16   1   29.90    5.50
  -2 -16   1   11.78    4.64
   2 -16  -1   18.67    4.99
   2 -16  -1   15.62    3.93
  -2 -16   1   10.25    3.55
  -2  16   1   19.95    4.45
   2  16  -1   15.05    4.46
   2  16  -1   15.91    4.68
  -2  16   1   16.79    4.20
  -1 -16   1   35.25    6.43
  -1 -16   1   23.63    4.53
   1 -16  -1   32.38    5.91
   1 -16  -1   45.93    7.16
  -1  16   1   44.55    6.00
  -1  16   1   32.07    5.90
   1  16  -1   26.25    4.93
   0 -16  -1   25.15    5.47
   0 -16   1   23.70    5.04
   0 -16   1   20.93    4.24
   0 -16  -1   24.19    4.56
   0  16   1   28.26    5.26
   0  16  -1   24.58    5.10
   0  16   1   26.50    5.33
   0  16  -1   32.54    5.80
  -1 -16  -1   73.16    7.57
  -1 -16  -1   76.18    8.84
   1 -16   1   93.50    6.89
   1 -16   1   71.67    8.55
   1  16   1   84.70    7.63
  -1  16  -1   78.93    7.93
   1  16   1   71.20    7.42
  -1  16  -1   78.69    7.41
   2 -16   1  235.49   13.20
  -2 -16  -1  230.70   15.51
  -2 -16  -1  236.13   13.61
   2 -16   1  235.29   14.95
   2  16   1  237.70   13.72
  -2  16  -1  225.48   14.32
   2  16   1  225.98   13.89
  -2  16  -1  238.51   14.36
   3 -16   1   86.13    8.84
  -3 -16  -1   85.45    7.63
   3 -16   1   90.23    7.06
  -3 -16  -1   88.82    9.77
  -3  16  -1   73.16    8.49
  -3  16  -1   82.01    7.95
   3  16   1   94.00    8.33
   3  16   1   75.02    7.62
  -4 -16  -1  666.97   32.09
  -4 -16  -1  576.48   29.11
   4 -16   1  642.61   29.61
   4 -16   1  660.15   30.81
   4  16   1  621.91   29.86
  -4  16  -1  597.38   30.28
  -4  16  -1  617.91   30.10
   4  16   1  654.14   29.67
   5 -16   1    4.69    3.51
  -5 -16  -1    2.82    4.66
   5 -16   1   -2.08    4.06
  -5 -16  -1    3.22    2.84
   5  16   1    0.41    2.99
  -5  16  -1    0.38    3.63
  -5  16  -1    5.25    3.98
  -6 -16  -1  113.80    9.41
  -6 -16  -1  120.43   12.52
   6 -16   1  130.35    9.82
   6 -16   1  122.87   10.38
   6  16   1  123.29    9.12
   6  16   1  149.95   10.36
  -6  16  -1  116.38   10.31
  -6  16  -1  102.78   11.41
   7 -16   1    0.81    4.13
   7 -16   1    0.00    4.39
  -7 -16  -1   -2.10    3.72
  -7 -16  -1   -7.86    6.14
  -7  16  -1    0.36    4.42
  -7  16  -1   -0.56    5.76
   7  16   1   -2.25    3.36
  -8 -16  -1  131.63   15.61
  -8 -16  -1  130.73   10.85
   8 -16   1  127.99    9.47
  -8  16  -1  119.23   14.37
   8  16   1  125.47    9.47
  -8  16  -1  123.16   12.06
  -7 -17   1   20.31    8.63
   7 -17  -1   18.51    6.07
  -7 -17   1   19.01    4.77
   7 -17  -1   21.65    4.54
  -7  17   1   22.89    6.38
   7  17  -1   21.90    6.05
   7  17  -1   20.38    4.28
  -7  17   1   34.79    7.67
   6 -17  -1  109.42   10.75
  -6 -17   1   86.43    8.33
   6 -17  -1   81.23    7.72
  -6 -17   1  103.23   13.13
   6  17  -1   77.59    7.56
  -6  17   1   80.48   10.31
  -6  17   1  109.98   10.18
   6  17  -1  104.08   10.41
   5 -17  -1   95.52    8.62
  -5 -17   1   86.35   10.99
  -5 -17   1   99.55    8.15
   5 -17  -1  109.05   10.64
  -5  17   1   98.93    9.58
   5  17  -1  101.18    7.20
   5  17  -1   98.05    9.96
  -5  17   1  102.49   10.45
   4 -17  -1  366.96   19.60
   4 -17  -1  382.06   21.48
  -4 -17   1  400.34   22.54
  -4 -17   1  362.36   19.50
  -4  17   1  365.88   21.18
   4  17  -1  385.08   19.44
   4  17  -1  382.46   20.80
  -4  17   1  386.69   20.43
   3 -17  -1   13.00    4.80
  -3 -17   1   18.64    5.71
   3 -17  -1   22.68    4.80
  -3  17   1   12.51    4.01
   3  17  -1   13.47    3.85
   3  17  -1    6.86    4.13
  -2 -17   1  173.18   11.57
   2 -17  -1  209.15   14.29
   2 -17  -1  227.01   13.61
  -2 -17   1  195.61   14.55
  -2  17   1  208.56   13.09
  -2  17   1  185.05   12.18
   2  17  -1  225.05   14.03
   2  17  -1  217.14   13.52
   1 -17  -1    3.04    3.41
  -1 -17   1    6.97    4.26
  -1 -17   1    3.26    2.99
   1 -17  -1    2.64    4.08
  -1  17   1    0.34    3.72
  -1  17   1   -0.38    3.35
   1  17  -1    0.71    3.43
   1  17  -1    4.48    3.59
   0 -17   1  235.14   13.99
   0 -17  -1  230.30   15.71
   0 -17  -1  241.92   14.35
   0 -17   1  221.82   15.16
   0  17  -1  228.48   14.59
   0  17   1  247.69   14.98
   0  17   1  244.62   14.54
   0  17  -1  234.29   15.03
  -1 -17  -1   -1.16    2.91
   1 -17   1   -0.04    2.66
  -1 -17  -1   -0.73    4.04
   1 -17   1    0.99    3.95
  -1  17  -1   -1.95    3.41
   1  17   1    4.55    3.53
   1  17   1   -0.36    3.14
  -1  17  -1    6.99    3.78
   2 -17   1  477.73   25.34
   2 -17   1  501.57   23.80
  -2 -17  -1  482.45   25.72
  -2 -17  -1  443.57   23.04
   2  17   1  496.68   24.46
  -2  17  -1  476.44   24.55
   2  17   1  475.23   23.91
  -2  17  -1  470.72   24.18
  -3 -17  -1  244.05   16.27
   3 -17   1  239.87   14.22
   3 -17   1  253.93   16.09
  -3 -17  -1  224.99   12.95
  -3  17  -1  245.19   14.09
   3  17   1  260.66   14.39
   3  17   1  255.33   15.12
  -3  17  -1  234.33   14.80
   4 -17   1   15.92    3.50
  -4 -17  -1   10.35    3.57
  -4 -17  -1    8.70    5.45
   4 -17   1   16.68    5.35
  -4  17  -1   13.58    4.32
  -4  17  -1   17.21    5.01
   4  17   1   16.46    4.23
   4  17   1   17.91    4.50
  -5 -17  -1    4.17    3.58
   5 -17   1    3.70    4.59
   5 -17   1    4.04    3.54
  -5 -17  -1    9.42    6.55
   5  17   1    6.72    4.28
  -5  17  -1    7.71    4.68
  -5  17  -1   -1.31    4.43
   5  17   1    5.30    3.72
  -6 -17  -1   63.65   11.75
   6 -17   1   64.80    9.20
   6 -17   1   66.55    7.94
   6  17   1   61.00    8.46
  -6  17  -1   55.60    8.26
   6  17   1   64.14    7.24
  -6  17  -1   60.28    8.71
   7 -17   1   11.65    4.69
   7 -17   1   10.66    5.29
  -7 -17  -1    9.69    7.38
  -7 -17  -1   10.53    4.62
   7  17   1    7.72    3.91
  -7  17  -1   14.08    5.72
   7  17   1   13.27    4.97
  -7  17  -1   12.53    6.87
  -7 -18   1   33.84    6.59
   7 -18  -1   41.85    5.91
  -7 -18   1   16.66   10.88
   7 -18  -1   42.33    7.63
   7  18  -1   40.98    7.73
   7  18  -1   27.21    4.78
  -7  18   1   21.36    8.27
  -7  18   1   24.35    8.45
   6 -18  -1    5.48    5.74
  -6 -18   1   13.89    4.60
  -6 -18   1    7.84    7.19
   6 -18  -1   -2.37    4.62
   6  18  -1    0.52    3.96
  -6  18   1   15.26    5.38
  -6  18   1    5.08    6.43
   6  18  -1    8.26    5.21
  -5 -18   1    2.28    3.81
  -5 -18   1    5.43    6.98
   5 -18  -1   10.33    5.58
   5 -18  -1   17.67    4.57
  -5  18   1    5.27    4.69
  -5  18   1   10.47    5.41
   5  18  -1   13.14    5.49
   5  18  -1    9.44    4.08
  -4 -18   1    5.16    5.50
   4 -18  -1    7.74    3.50
  -4 -18   1    9.02    3.50
   4 -18  -1    7.04    5.35
   4  18  -1   13.91    4.92
  -4  18   1   17.50    4.94
   4  18  -1    5.65    3.42
  -4  18   1   11.14    4.55
   3 -18  -1  552.10   27.31
   3 -18  -1  551.91   29.27
  -3 -18   1  583.11   27.92
  -3 -18   1  585.87   30.35
   3  18  -1  577.15   27.48
  -3  18   1  560.71   28.24
  -3  18   1  549.62   28.81
   3  18  -1  580.12   28.76
   2 -18  -1  209.57   14.28
   2 -18  -1  192.08   11.65
  -2 -18   1  181.33   11.47
  -2 -18   1  203.22   15.03
  -2  18   1  204.46   13.62
   2  18  -1  193.22   12.02
  -2  18   1  197.29   12.84
   2  18  -1  191.99   13.63
   1 -18  -1   14.66    5.56
  -1 -18   1    6.50    2.82
  -1 -18   1   13.02    5.01
   1  18  -1   11.26    4.56
  -1  18   1    5.74    3.82
  -1  18   1    7.72    3.30
   0 -18  -1    8.28    4.64
   0 -18   1   11.10    4.55
   0  18   1    3.95    3.63
   0  18  -1   10.07    4.09
   1 -18   1  175.41   13.31
   1 -18   1  173.01   10.84
  -1 -18  -1  168.61   13.33
  -1 -18  -1  153.58   10.60
  -1  18  -1  165.42   11.46
   1  18   1  183.49   11.15
  -1  18  -1  165.76   12.28
   1  18   1  168.31   12.07
  -2 -18  -1    2.30    2.99
   2 -18   1    8.88    4.48
  -2 -18  -1    3.02    5.02
   2 -18   1    2.87    2.95
   2  18   1    7.02    4.10
  -2  18  -1    8.52    3.89
   2  18   1   12.25    3.93
  -2  18  -1   10.79    4.40
  -3 -18  -1   11.97    5.86
  -3 -18  -1   10.27    4.00
   3 -18   1   14.94    5.01
   3 -18   1    9.32    3.42
  -3  18  -1   14.24    4.55
  -3  18  -1    2.99    4.45
   3  18   1   15.29    4.51
  -4 -18  -1   55.48    7.41
   4 -18   1   61.48    9.38
  -4 -18  -1   52.17    9.02
   4 -18   1   48.15    6.54
   4  18   1   67.58    6.46
  -4  18  -1   53.42    8.25
   4  18   1   57.95    8.11
  -4  18  -1   54.07    8.13
   5 -18   1  256.28   14.40
  -5 -18  -1  216.78   13.85
   5 -18   1  254.56   16.33
  -5 -18  -1  258.24   18.52
  -5  18  -1  227.69   15.54
  -5  18  -1  245.36   16.14
   5  18   1  250.64   13.38
   5  18   1  263.80   15.78
   6 -18   1   98.78    8.39
  -6 -18  -1   85.91   13.00
   6 -18   1   88.59   10.70
  -6 -18  -1   60.23    7.91
  -6  18  -1   85.04   10.54
  -6  18  -1   61.86   10.61
   6  18   1   78.93    6.97
   6  18   1   89.02   10.01
  -6 -19   1    5.64    5.65
   6 -19  -1    7.22    6.34
   6 -19  -1   -6.62    5.08
  -6 -19   1    4.95    9.23
   6  19  -1    3.13    4.28
   6  19  -1   16.67    6.65
  -6  19   1    9.24    7.04
  -6  19   1   14.32    7.82
  -5 -19   1  242.94   14.80
  -5 -19   1  228.11   18.66
   5 -19  -1  229.13   16.91
   5 -19  -1  224.68   14.80
  -5  19   1  213.89   16.55
   5  19  -1  224.41   14.27
   5  19  -1  239.53   16.49
  -5  19   1  233.74   15.87
  -4 -19   1   18.41    4.14
   4 -19  -1   23.40    6.61
  -4 -19   1   27.82    7.82
   4 -19  -1   33.35    5.12
  -4  19   1   47.61    8.50
  -4  19   1   27.72    5.75
   4  19  -1   31.56    5.07
   4  19  -1   26.52    6.18
  -3 -19   1    5.05    6.10
   3 -19  -1   15.76    4.46
   3 -19  -1   15.36    5.80
  -3  19   1   15.65    4.58
   3  19  -1   15.65    4.48
   3  19  -1   16.03    4.96
  -3  19   1   18.22    5.33
  -2 -19   1   28.45    5.03
  -2 -19   1   21.13    6.60
   2 -19  -1   14.00    6.37
   2 -19  -1   17.50    4.61
   2  19  -1    9.16    4.24
  -2  19   1   26.33    6.05
  -2  19   1   22.40    5.38
   2  19  -1   18.44    5.19
   1 -19  -1  539.30   27.33
  -1 -19   1  560.24   27.05
  -1 -19   1  532.98   29.41
   1 -19  -1  535.59   29.15
   1  19  -1  566.42   27.87
   1  19  -1  548.71   28.03
  -1  19   1  538.62   28.05
  -1  19   1  559.65   27.86
   0 -19   1   -0.14    4.88
   0 -19   1    3.41    3.56
   0 -19  -1    4.15    3.60
   0 -19  -1   -6.24    4.71
   0  19  -1    1.19    4.21
   0  19   1   -1.74    3.92
   0  19   1    1.95    4.38
  -1 -19  -1   23.00    6.72
  -1 -19  -1   30.05    5.22
   1 -19   1   33.05    6.90
  -1  19  -1   30.89    5.92
   1  19   1   32.24    5.80
   1  19   1   21.39    4.77
  -1  19  -1   29.76    5.20
  -2 -19  -1    0.37    3.65
  -2 -19  -1    5.08    5.58
   2 -19   1   -1.96    3.20
   2 -19   1   -0.41    5.10
   2  19   1    1.32    4.13
  -2  19  -1   -2.04    4.29
   2  19   1    3.73    3.61
  -2  19  -1   -1.83    4.22
   3 -19   1  156.52   10.56
  -3 -19  -1  173.37   14.62
  -3 -19  -1  150.48   10.50
   3 -19   1  167.10   13.49
  -3  19  -1  164.41   12.79
   3  19   1  171.44   12.60
   3  19   1  139.02   10.90
  -3  19  -1  143.85   11.45
   4 -19   1    1.39    3.85
   4 -19   1   -5.71    5.20
  -4 -19  -1    5.14    6.41
  -4 -19  -1    2.76    3.83
   4  19   1    0.15    4.07
   4  19   1    0.77    4.64
  -4  19  -1   14.68    5.18
  -4  19  -1   -4.21    4.90
   5 -19   1    0.97    4.16
  -5 -19  -1    3.28    6.83
  -5 -19  -1    3.40    4.56
   5 -19   1   -5.82    5.69
  -5  19  -1    0.04    6.09
   5  19   1    1.68    4.13
   5  19   1    1.74    5.08
  -5  19  -1    0.75    5.19
  -6 -19  -1   -6.09    5.49
   6 -19   1   -1.66    5.99
  -6 -19  -1   -5.49    9.58
   6 -19   1    1.17    4.84
  -6  19  -1   -8.88    7.25
  -6  19  -1    5.83    7.03
   6  19   1    2.77    5.62
   5 -20  -1   28.78    7.71
   5 -20  -1   20.08    5.48
  -5 -20   1   20.64   10.21
  -5 -20   1   10.26    5.78
   5  20  -1   26.47    7.36
  -5  20   1   27.54    7.73
  -5  20   1   29.49    8.39
  -4 -20   1   40.91    6.50
   4 -20  -1   46.33    8.42
  -4 -20   1   47.72    9.32
   4  20  -1   40.66    7.39
   4  20  -1   40.99    7.61
  -4  20   1   47.49    7.51
  -4  20   1   45.66    8.36
  -3 -20   1   77.83   12.58
   3 -20  -1   65.94   11.33
   3 -20  -1   58.32    7.47
  -3 -20   1   56.09    7.57
   3  20  -1   81.23   10.34
  -3  20   1   60.95    8.22
  -3  20   1   68.37   10.06
   3  20  -1   53.30    7.73
   2 -20  -1   69.80    7.64
  -2 -20   1   74.29   11.75
   2 -20  -1   63.25   11.10
  -2 -20   1   70.90    7.93
  -2  20   1   84.69    9.75
   2  20  -1   66.50   10.18
  -2  20   1   79.17    9.26
   2  20  -1   63.99    7.81
  -1 -20   1   19.68    3.77
   1 -20  -1   32.85    8.12
  -1 -20   1   32.34    8.02
   1 -20  -1   17.38    4.03
   1  20  -1   24.28    6.02
  -1  20   1   25.31    6.39
   1  20  -1   18.95    4.07
   0 -20  -1  156.87   14.82
   0 -20  -1  121.88    9.79
   0 -20   1  150.97   11.18
   0 -20   1  169.05   14.80
   0  20   1  152.36   11.33
   0  20  -1  148.28   12.89
   0  20  -1  141.03   10.26
   0  20   1  143.63   12.17
  -1 -20  -1  125.79    9.47
   1 -20   1  134.47   13.18
   1 -20   1  138.23   10.25
  -1 -20  -1  136.08   14.01
  -1  20  -1  130.00   11.85
   1  20   1  142.72   11.43
  -1  20  -1  103.22    9.85
   1  20   1  126.09   11.57
   2 -20   1   12.45    4.15
  -2 -20  -1   18.29    4.17
   2 -20   1    9.00    6.10
  -2 -20  -1   13.31    6.55
  -2  20  -1   14.08    4.70
   2  20   1   10.44    4.71
   2  20   1   15.71    5.60
  -2  20  -1   20.50    5.45
   3 -20   1   24.37    6.90
  -3 -20  -1   25.33    7.48
   3 -20   1   11.48    4.33
  -3 -20  -1    9.63    4.10
  -3  20  -1    6.28    5.21
  -3  20  -1   16.59    5.95
   3  20   1   20.91    4.92
   3  20   1   10.26    5.42
  -4 -20  -1   31.39    8.61
   4 -20   1   31.90    7.93
   4 -20   1   25.21    4.69
  -4 -20  -1   26.98    5.37
  -4  20  -1   27.31    6.90
   4  20   1   32.60    5.46
  -4  20  -1   33.64    7.33
   4  20   1   34.13    6.78
   5 -20   1  122.42   13.55
  -5 -20  -1  117.90   11.78
  -5 -20  -1  107.57   17.17
   5 -20   1  121.98   10.07
  -5  20  -1  139.08   14.82
   5  20   1   88.90    9.17
  -5  20  -1  104.14   12.43
   5  20   1  101.44   12.30
  -4 -21   1   23.07    6.99
   4 -21  -1   13.25    8.07
   4 -21  -1   11.30    5.36
  -4  21   1   16.91    8.48
   4  21  -1   20.40    6.81
   4  21  -1   18.72    5.45
  -3 -21   1    7.48    8.63
   3 -21  -1   11.10    7.62
   3 -21  -1    0.77    4.84
  -3 -21   1    6.14    5.56
   3  21  -1    4.67    5.01
   3  21  -1   11.26    6.53
  -3  21   1    2.36    6.88
  -3  21   1    6.43    6.15
  -2 -21   1   31.39    5.72
  -2 -21   1   28.58    8.74
   2 -21  -1   27.30    5.42
   2 -21  -1   31.70    8.61
  -2  21   1   36.90    7.09
   2  21  -1   33.08    5.13
  -2  21   1   28.02    6.99
   2  21  -1   34.57    7.05
   1 -21  -1    1.98    6.80
  -1 -21   1    4.50    7.24
  -1 -21   1    2.89    4.36
   1 -21  -1   -4.64    4.56
  -1  21   1   11.93    5.54
  -1  21   1    3.33    5.29
   1  21  -1   -2.47    5.79
   1  21  -1   -0.92    4.87
   0 -21  -1  168.65   16.43
   0 -21   1  148.93   11.11
   0 -21  -1  155.78   11.07
   0 -21   1  167.68   15.89
   0  21   1  159.40   12.08
   0  21  -1  139.98   10.63
   0  21  -1  163.23   14.23
   0  21   1  159.89   13.60
   1 -21   1    4.90    4.35
  -1 -21  -1    8.64    7.24
  -1 -21  -1   -1.87    4.35
   1 -21   1   -0.56    6.86
  -1  21  -1    8.86    5.64
   1  21   1   13.41    5.76
   1  21   1   11.22    4.83
  -1  21  -1    6.14    5.82
  -2 -21  -1  148.33   11.80
   2 -21   1  137.52   10.44
  -2 -21  -1  119.98   14.21
   2 -21   1  138.64   14.29
  -2  21  -1  140.60   13.05
   2  21   1  124.56   12.51
   2  21   1  135.35   11.09
  -2  21  -1  130.08   12.93
  -3 -21  -1   -0.39    5.22
  -3 -21  -1    1.33    8.18
   3 -21   1   -8.48    4.56
   3 -21   1    2.49    6.84
  -3  21  -1   -8.08    6.21
   3  21   1   -2.13    4.83
   3  21   1    8.02    5.78
  -3  21  -1    8.07    6.22
   4 -21   1   48.78    8.65
   4 -21   1   68.46   12.43
  -4 -21  -1   48.07    8.20
   4  21   1   53.53    8.51
  -4  21  -1   49.21   10.06
   4  21   1   60.39    9.11
  -2 -22   1   56.23   10.60
  -2 -22   1   41.94   11.16
   2 -22  -1   61.40   10.25
   2 -22  -1   62.60   11.27
  -2  22   1   56.87   10.82
  -2  22   1   51.92    9.49
   2  22  -1   77.89   11.18
  -1 -22   1   18.80    9.52
   1 -22  -1   19.56    6.15
   1 -22  -1    9.72    7.95
  -1 -22   1   15.38    5.53
  -1  22   1   23.35    7.28
   1  22  -1   19.72    7.17
  -1  22   1   29.65    8.35
   1  22  -1   19.44    6.61
   0 -22  -1   82.07   15.40
   0 -22   1   71.94    9.93
   0 -22  -1   84.63   11.06
   0 -22   1  106.84   14.86
   0  22   1   92.11   11.80
   0  22  -1   68.25   10.56
   0  22   1   95.13   11.61
   0  22  -1   75.43   11.88
   1 -22   1  103.95   13.93
   1 -22   1   76.51   10.10
  -1 -22  -1   83.34   10.73
  -1 -22  -1   86.23   14.65
  -1  22  -1   90.05   13.57
  -1  22  -1   84.19   13.14
   1  22   1   89.62   11.53
   1  22   1   74.93   11.69
  -2 -22  -1   11.28    7.53
   2 -22   1   24.93    8.15
   2 -22   1   15.01    5.61
  -2  22  -1   20.76    8.86
   2  22   1   18.02    6.95
 -11   0   2   -4.71    5.23
 -11   0   2    1.42    4.38
  11   0  -2    2.24    3.03
  10   0  -2  280.67   13.95
 -10   0   2  245.74   15.65
 -10   0   2  282.51   15.74
  10   0  -2  286.64   14.02
   9   0  -2   -1.50    1.82
   9   0  -2   -0.99    1.87
  -9   0   2    9.84    3.14
  -8   0   2  127.53    8.40
  -8   0   2  118.11    8.46
   8   0  -2  121.28    7.37
   8   0  -2  117.51    7.65
   7   0  -2    2.64    1.30
  -7   0   2    0.36    1.91
  -7   0   2   -0.21    1.80
   7   0  -2    1.84    1.74
  -6   0   2 2236.13   92.61
   6   0  -2 2242.17   91.63
  -6   0   2 2348.57   91.96
   6   0  -2 2232.27   91.56
   5   0  -2    0.10    0.83
   5   0  -2   -0.08    1.06
  -5   0   2    2.54    0.98
  -5   0   2    0.05    1.01
   4   0  -2   62.81    3.91
   4   0  -2   58.02    3.69
  -4   0   2   68.38    4.09
  -4   0   2   66.90    4.40
   3   0  -2    0.99    0.49
   3   0  -2   -0.08    0.54
  -3   0   2    1.86    0.71
  -3   0   2    0.71    0.61
   2   0  -2  426.55   17.76
  -2   0   2  420.88   17.85
  -2   0   2  401.75   17.55
   2   0  -2  430.01   17.56
  -1   0   2    0.74    0.39
   1   0  -2    0.91    0.45
   1   0  -2    0.50    0.25
   0   0  -2   37.13    1.77
   0   0   2   32.70    1.82
   0   0  -2   34.06    1.66
   2   0   2 2742.88  107.90
   2   0   2 2386.72  106.07
  -3   0  -2    0.58    0.32
  -3   0  -2    0.63    0.44
  -4   0  -2   24.96    1.99
  -4   0  -2   23.76    1.92
   5   0   2    0.29    0.42
  -5   0  -2    0.27    0.78
  -5   0  -2    1.83    0.63
   6   0   2 1095.87   41.47
  -6   0  -2 1016.35   43.11
  -6   0  -2  995.99   42.70
  -7   0  -2    0.81    1.44
  -8   0  -2   30.59    4.09
  -8   0  -2   31.91    4.41
  -9   0  -2    1.09    3.02
  -9   0  -2   -1.10    2.27
 -10   0  -2  131.59   10.26
 -10   0  -2  157.26   10.31
 -11   0  -2   -1.13    4.24
  11  -1  -2   26.82    4.40
  11  -1  -2   36.50    5.56
 -11  -1   2   41.10    6.94
 -11  -1   2   37.23    6.22
  11   1  -2   28.47    4.49
 -11   1   2   30.85    6.81
 -11   1   2   37.27    6.61
  11   1  -2   42.65    5.49
 -10  -1   2   12.69    4.13
  10  -1  -2   11.09    2.76
 -10  -1   2    7.81    3.98
  10  -1  -2    8.58    2.71
  10   1  -2    6.98    2.91
 -10   1   2    9.96    3.82
 -10   1   2    2.02    4.10
  10   1  -2    8.69    2.67
  -9  -1   2  112.15    8.23
   9  -1  -2   95.54    6.51
  -9  -1   2  119.74    8.58
   9  -1  -2   77.12    6.53
  -9   1   2  105.23    8.28
   9   1  -2   96.45    6.76
   9   1  -2   77.26    6.38
  -9   1   2  114.19    8.26
  -8  -1   2  416.37   20.26
   8  -1  -2  417.86   19.42
  -8  -1   2  415.19   20.57
   8  -1  -2  428.11   19.48
   8   1  -2  426.99   19.64
  -8   1   2  413.84   20.06
   8   1  -2  414.49   19.26
  -8   1   2  425.92   20.98
  -7  -1   2  463.64   21.81
   7  -1  -2  461.32   20.79
   7  -1  -2  443.89   20.68
  -7  -1   2  475.97   21.42
  -7   1   2  467.35   21.27
   7   1  -2  461.89   20.61
  -7   1   2  463.49   22.08
   7   1  -2  441.93   20.86
   6  -1  -2   39.31    3.31
  -6  -1   2   34.21    3.18
   6  -1  -2   42.48    3.34
  -6  -1   2   40.97    4.02
  -6   1   2   41.75    4.18
   6   1  -2   36.80    3.27
  -6   1   2   37.90    3.27
   6   1  -2   37.70    3.35
  -5  -1   2  484.44   22.39
   5  -1  -2  498.10   21.90
  -5  -1   2  527.56   22.16
   5  -1  -2  520.91   22.13
  -5   1   2  494.77   21.94
   5   1  -2  527.70   21.90
  -5   1   2  489.71   22.65
   5   1  -2  496.72   22.06
   4  -1  -2  545.60   22.75
  -4  -1   2  526.87   23.03
  -4  -1   2  533.73   22.75
  -4   1   2  511.40   22.62
   4   1  -2  542.60   22.59
   4   1  -2  522.96   22.65
  -4   1   2  533.47   23.28
  -3  -1   2  279.54   12.69
   3  -1  -2  282.85   12.80
   3  -1  -2  291.95   12.63
  -3  -1   2  289.12   12.89
   3   1  -2  300.28   12.63
  -3   1   2  282.31   12.60
   3   1  -2  281.77   12.71
  -3   1   2  280.37   13.08
  -2  -1   2    0.48    0.39
   2  -1  -2    1.14    0.49
   2  -1  -2    0.96    0.61
  -2  -1   2    0.16    0.44
   2   1  -2    1.43    0.60
  -2   1   2    1.58    0.59
  -2   1   2    0.77    0.49
   2   1  -2    0.86    0.39
   1  -1  -2 1929.06   74.52
   1   1  -2 1825.44   74.31
  -1   1   2 1840.71   74.54
   0   1  -2 3894.00  160.10
  -1  -1  -2  118.99    8.05
   1  -1   2  106.02    8.01
   1   1   2  115.59    7.93
  -1   1  -2  119.22    8.63
  -2  -1  -2  964.63   37.59
  -2  -1  -2  907.58   37.62
  -2   1  -2  930.61   37.59
  -2   1  -2  978.84   37.70
  -3  -1  -2 1035.28   42.69
  -3  -1  -2 1049.30   42.65
  -3   1  -2 1113.31   42.76
  -3   1  -2 1059.78   42.76
   4  -1   2 2809.70  103.08
  -4  -1  -2 2525.03  103.67
  -4  -1  -2 2567.17  103.77
   4   1   2 2656.16  102.96
  -4   1  -2 2552.51  103.70
  -4   1  -2 2509.15  103.90
   5  -1   2  308.10   12.78
  -5  -1  -2  308.19   13.47
  -5  -1  -2  310.28   13.72
  -5   1  -2  297.10   13.85
  -5   1  -2  303.36   13.46
   5   1   2  317.45   12.69
   6  -1   2  420.18   16.02
  -6  -1  -2  376.95   17.36
  -6  -1  -2  402.32   17.27
  -6   1  -2  363.05   17.48
  -6   1  -2  389.57   17.15
   6   1   2  373.77   15.86
  -7  -1  -2 1125.88   44.49
  -7   1  -2 1132.10   44.78
  -7   1  -2  901.05   43.53
  -8  -1  -2   74.34    6.22
  -8  -1  -2   83.95    6.30
  -8   1  -2   89.35    6.24
  -8   1  -2   87.86    6.71
  -9  -1  -2    5.20    2.71
  -9  -1  -2    4.12    2.89
  -9   1  -2    7.31    2.60
  -9   1  -2    3.78    3.33
 -10  -1  -2   28.39    4.87
 -10  -1  -2   42.31    6.87
 -10   1  -2   27.24    4.76
 -10   1  -2   22.52    4.68
 -11  -1  -2   22.68    5.52
 -11   1  -2   14.91    4.95
  11  -2  -2   39.59    5.64
 -11  -2   2   29.50    6.16
 -11  -2   2   32.86    6.85
 -11   2   2   24.58    6.01
  11   2  -2   22.72    4.06
 -11   2   2   35.20    6.67
  11   2  -2   33.48    5.34
  10  -2  -2   46.67    4.95
  10  -2  -2   38.43    4.93
 -10  -2   2   45.69    6.73
 -10  -2   2   29.85    5.41
 -10   2   2   37.54    6.52
  10   2  -2   40.59    5.46
  10   2  -2   34.48    4.61
 -10   2   2   45.10    7.44
   9  -2  -2  420.58   20.24
  -9  -2   2  461.31   21.83
   9  -2  -2  430.66   19.97
  -9  -2   2  439.73   22.03
   9   2  -2  396.83   19.86
   9   2  -2  432.20   20.41
  -9   2   2  421.35   22.60
  -9   2   2  468.76   21.43
   8  -2  -2   97.13    6.47
  -8  -2   2  105.86    7.47
   8  -2  -2  101.30    6.57
  -8  -2   2  102.50    7.75
  -8   2   2   94.30    7.66
  -8   2   2  102.22    7.43
   8   2  -2   95.94    6.64
   8   2  -2   96.78    6.32
   7  -2  -2 1353.69   54.94
  -7  -2   2 1310.90   55.75
   7  -2  -2 1285.06   54.71
  -7  -2   2 1344.38   55.52
   7   2  -2 1309.37   54.99
  -7   2   2 1291.14   56.36
   7   2  -2 1316.73   54.60
  -7   2   2 1349.11   55.14
  -6  -2   2  731.98   31.94
  -6  -2   2  740.41   32.34
   6  -2  -2  727.12   31.66
   6  -2  -2  735.34   31.57
  -6   2   2  748.81   32.93
   6   2  -2  720.77   31.38
   6   2  -2  759.02   31.75
  -6   2   2  763.22   31.79
   5  -2  -2  232.68   10.92
   5  -2  -2  231.74   11.05
  -5  -2   2  215.73   10.98
  -5  -2   2  210.22   11.10
   5   2  -2  231.01   10.71
  -5   2   2  223.13   10.88
   5   2  -2  224.76   11.03
  -5   2   2  216.10   11.55
   4  -2  -2 1587.26   65.48
  -4  -2   2 1557.11   65.61
   4  -2  -2 1642.74   65.67
  -4  -2   2 1659.57   65.82
   4   2  -2 1671.49   65.66
   4   2  -2 1573.99   65.32
  -4   2   2 1635.86   66.36
  -4   2   2 1596.01   65.44
  -3  -2   2   79.12    4.46
   3  -2  -2   86.60    4.55
  -3  -2   2   81.20    4.60
   3  -2  -2   80.88    4.70
  -3   2   2   83.94    4.97
   3   2  -2   82.28    4.42
  -3   2   2   77.76    4.30
   3   2  -2   80.67    4.60
   2  -2  -2  518.96   22.58
  -2  -2   2  528.47   22.44
  -2  -2   2  540.68   22.42
  -2   2   2  552.33   22.86
   2   2  -2  560.00   22.37
   2   2  -2  532.12   22.41
  -2   2   2  524.70   22.24
   1  -2  -2 3272.54  130.16
   0  -2   2  346.82   14.10
   0  -2  -2  336.50   14.13
   0  -2  -2  331.35   13.89
   0  -2   2  335.48   13.90
   0   2   2  338.61   14.09
   0   2  -2  334.46   14.07
   0   2  -2  340.22   13.95
   1  -2   2 4929.04  215.36
  -1  -2  -2 5511.83  215.57
   1   2   2 5370.22  215.58
  -1   2  -2 5121.98  216.00
  -2  -2  -2  193.16    7.87
  -2  -2  -2  180.71    7.88
  -2   2  -2  195.62    7.99
  -2   2  -2  191.24    8.00
   2   2   2  159.62    7.44
   3  -2   2 1230.14   48.86
  -3  -2  -2 1270.50   49.57
   3  -2   2 1162.40   48.86
  -3  -2  -2 1264.17   49.51
  -3   2  -2 1277.50   49.60
   3   2   2 1163.58   48.96
  -3   2  -2 1265.98   49.74
  -4  -2  -2  120.41    5.76
  -4  -2  -2  113.01    5.73
   4  -2   2  112.98    4.98
   4  -2   2  113.48    4.96
   4  -2   2  122.73    5.28
  -4   2  -2  115.88    5.74
   4   2   2  103.96    5.10
  -4   2  -2  126.00    6.07
  -5  -2  -2 1645.78   67.16
   5  -2   2 1646.58   66.01
   5  -2   2 1778.05   66.47
  -5  -2  -2 1616.83   67.19
  -5   2  -2 1625.63   67.06
  -5   2  -2 1665.75   67.65
  -6  -2  -2    2.18    1.01
  -6  -2  -2    2.86    1.23
  -6   2  -2    5.51    1.11
  -6   2  -2    3.80    1.30
  -7  -2  -2  181.01    9.92
  -7  -2  -2  188.99   10.05
  -7   2  -2  185.77   10.37
  -7   2  -2  203.94    9.92
  -8  -2  -2    1.99    1.92
  -8  -2  -2    0.34    2.15
  -8   2  -2    4.76    2.15
  -8   2  -2    2.64    2.31
  -9  -2  -2  167.14   10.30
  -9  -2  -2  183.63   10.71
  -9   2  -2  176.88   10.27
  -9   2  -2  157.69   10.75
 -10  -2  -2  118.60   10.02
 -10  -2  -2  120.71    9.79
 -10   2  -2  123.95    9.34
 -10   2  -2  112.39   10.80
 -11  -2  -2    4.09    4.78
 -11   2  -2   12.75    4.79
 -11  -3   2  136.36   12.93
  11  -3  -2  132.97    8.64
 -11  -3   2  147.22   12.00
  11  -3  -2  172.58    9.44
  11   3  -2  164.12    9.03
 -11   3   2  142.45   12.03
  11   3  -2  129.28    8.55
 -11   3   2  138.04   13.04
  10  -3  -2   52.42    5.32
 -10  -3   2   51.27    6.35
  10  -3  -2   40.00    5.22
 -10  -3   2   30.11    5.78
  10   3  -2   47.50    4.95
 -10   3   2   63.09    7.77
  10   3  -2   34.77    5.71
 -10   3   2   42.58    6.70
   9  -3  -2  330.92   16.80
  -9  -3   2  367.25   18.76
  -9  -3   2  348.55   18.92
   9  -3  -2  352.15   17.03
  -9   3   2  377.97   18.19
  -9   3   2  356.16   20.04
   9   3  -2  342.99   16.64
   9   3  -2  336.61   17.33
  -8  -3   2  172.31   10.59
  -8  -3   2  156.47   10.07
   8  -3  -2  139.76    8.81
   8  -3  -2  162.04    8.59
   8   3  -2  162.27    8.94
  -8   3   2  171.02    9.97
   8   3  -2  145.72    8.56
  -8   3   2  163.10   10.96
  -7  -3   2  398.81   18.69
  -7  -3   2  367.71   18.43
   7  -3  -2  383.67   17.84
   7   3  -2  370.80   17.42
  -7   3   2  391.17   18.18
  -7   3   2  373.27   19.22
  -6  -3   2  450.35   20.62
  -6  -3   2  437.11   20.52
   6  -3  -2  464.37   20.12
   6  -3  -2  442.20   20.11
  -6   3   2  471.46   20.26
  -6   3   2  418.38   21.14
   6   3  -2  434.84   19.77
   6   3  -2  445.73   20.28
  -5  -3   2  748.93   33.25
   5  -3  -2  803.69   33.16
  -5  -3   2  796.92   33.36
   5  -3  -2  809.94   33.17
   5   3  -2  739.70   32.67
  -5   3   2  758.02   34.00
  -5   3   2  784.04   33.01
   5   3  -2  798.66   33.22
   4  -3  -2    1.57    0.84
   4  -3  -2    3.79    1.06
  -4  -3   2    4.02    1.54
  -4  -3   2    1.81    0.90
   4   3  -2    1.87    0.85
  -4   3   2    5.03    1.41
   4   3  -2    0.49    0.92
  -4   3   2    4.58    1.32
   3  -3  -2   98.26    5.30
  -3  -3   2   94.92    5.26
  -3  -3   2   90.12    5.06
   3  -3  -2  101.77    5.40
  -3   3   2   91.67    4.92
   3   3  -2   96.70    5.23
   3   3  -2   99.29    5.18
  -3   3   2  101.35    5.84
  -2  -3   2  387.29   16.72
   2  -3  -2  371.09   16.82
   2  -3  -2  395.26   16.58
  -2  -3   2  387.64   16.56
   2   3  -2  390.36   16.63
   2   3  -2  393.73   16.57
  -2   3   2  382.65   17.01
  -2   3   2  380.02   16.44
  -1   3   2 3526.51  140.45
   0  -3  -2  182.25    8.15
   0  -3   2  175.84    7.80
   0  -3   2  175.99    8.05
   0  -3  -2  176.52    7.84
   0   3   2  172.33    8.02
   0   3  -2  180.62    8.05
   0   3  -2  182.93    7.94
   0   3   2  173.39    7.78
   1  -3   2 1010.48   41.60
   1  -3   2 1020.73   41.78
  -1  -3  -2 1034.96   41.74
  -1  -3  -2 1049.52   41.91
   1   3   2 1033.00   41.58
  -1   3  -2 1050.18   41.79
  -1   3  -2 1064.82   41.96
   1   3   2 1040.05   41.71
  -2  -3  -2    5.58    0.97
   2  -3   2    4.12    0.59
  -2   3  -2    2.58    0.67
   2   3   2    3.09    0.62
   2   3   2    4.01    0.57
  -3   3  -2 3256.50  129.83
  -4  -3  -2 1516.53   60.23
   4  -3   2 1515.09   59.45
   4  -3   2 1478.07   59.54
  -4  -3  -2 1448.63   60.19
  -4   3  -2 1568.90   60.27
  -4   3  -2 1478.27   60.63
   4   3   2 1430.14   59.58
   5  -3   2    9.75    1.25
  -5  -3  -2    8.17    1.53
  -5  -3  -2    8.11    1.49
   5  -3   2   11.21    1.18
  -5   3  -2    9.51    1.39
  -5   3  -2    8.62    1.83
   5   3   2    6.71    1.03
   5   3   2   10.44    1.36
  -6  -3  -2    8.79    1.66
  -6  -3  -2    6.07    1.15
   6  -3   2    7.72    1.11
   6  -3   2    8.35    1.01
   6  -3   2    9.59    1.25
   6   3   2    6.44    1.11
  -6   3  -2    6.17    1.93
   6   3   2    5.75    1.07
  -6   3  -2    6.59    1.09
  -7  -3  -2    2.59    1.43
  -7  -3  -2    2.91    1.45
   7   3   2    3.84    0.71
   7   3   2    3.85    0.84
  -7   3  -2    6.31    2.09
  -7   3  -2    3.43    1.23
  -8  -3  -2   36.95    4.25
  -8  -3  -2   38.76    4.81
  -8   3  -2   31.84    4.90
  -8   3  -2   35.23    4.40
  -9  -3  -2   50.66    6.34
  -9  -3  -2   54.56    5.51
  -9   3  -2   39.93    6.03
  -9   3  -2   52.46    5.72
 -10  -3  -2   43.88    6.53
 -10  -3  -2   55.63    7.62
 -10   3  -2   50.38    6.78
 -10   3  -2   32.24    6.62
 -11  -3  -2  216.62   14.88
 -11  -3  -2  206.38   13.01
 -11   3  -2  205.70   14.28
 -11   3  -2  218.29   13.82
  11  -4  -2   21.05    3.07
 -11  -4   2   44.59    7.88
 -11  -4   2   29.84    6.72
  11  -4  -2   36.62    6.19
  11   4  -2   27.90    4.30
 -11   4   2   27.74    5.75
 -11   4   2   29.49    5.73
  10  -4  -2  206.86   10.93
 -10  -4   2  175.26   11.38
 -10  -4   2  211.45   13.60
  10  -4  -2  181.88   10.50
 -10   4   2  189.24   12.20
 -10   4   2  187.35   12.62
  10   4  -2  195.77   10.40
  10   4  -2  166.32   11.04
  -9  -4   2   -0.04    3.57
   9  -4  -2    5.35    2.24
  -9  -4   2    0.30    3.80
   9  -4  -2    3.78    2.36
   9   4  -2    1.49    2.39
  -9   4   2    6.49    4.75
  -9   4   2    5.32    3.25
   9   4  -2    2.82    1.95
   8  -4  -2   11.00    2.45
  -8  -4   2   15.49    3.69
   8  -4  -2    7.20    2.47
   8   4  -2   13.72    2.66
   8   4  -2   12.06    3.14
  -8   4   2   15.81    3.23
  -8   4   2    7.25    2.85
  -7  -4   2   92.24    7.11
   7  -4  -2  102.95    6.44
  -7  -4   2   94.63    7.38
   7  -4  -2   92.84    6.40
  -7   4   2  106.21    6.91
  -7   4   2   92.97    8.07
   7   4  -2   93.72    6.02
   7   4  -2   91.77    6.74
   6  -4  -2  899.79   37.60
   6  -4  -2  909.24   37.68
  -6  -4   2  822.47   37.67
  -6  -4   2  946.50   38.38
  -6   4   2  909.82   37.66
  -6   4   2  835.78   38.69
   6   4  -2  847.75   37.12
   6   4  -2  899.72   37.87
   5  -4  -2  815.54   33.74
   5  -4  -2  783.34   33.69
  -5  -4   2  784.31   33.82
   5   4  -2  773.26   33.30
  -5   4   2  793.48   34.83
   5   4  -2  805.88   33.84
  -4  -4   2    4.97    1.28
   4  -4  -2    4.05    1.34
   4  -4  -2    3.75    1.58
  -4  -4   2    3.54    1.02
  -4   4   2    3.33    0.93
   4   4  -2    4.80    1.18
   4   4  -2    4.10    1.41
  -4   4   2    3.47    1.49
   3  -4  -2  549.80   24.56
   3  -4  -2  588.26   24.49
  -3  -4   2  587.13   24.63
  -3  -4   2  577.02   24.41
  -3   4   2  561.09   24.21
  -3   4   2  601.86   25.22
   3   4  -2  562.69   24.42
   3   4  -2  559.22   24.27
   2  -4  -2 1264.11   52.49
   2  -4  -2 1292.89   52.15
  -2  -4   2 1283.49   52.09
  -2  -4   2 1268.41   52.36
  -2   4   2 1258.01   52.62
  -2   4   2 1276.73   51.99
   2   4  -2 1280.80   52.14
   2   4  -2 1336.37   52.32
  -1  -4   2  518.82   21.62
   1  -4  -2  503.18   21.32
  -1  -4   2  513.06   21.28
   1  -4  -2  496.87   21.65
   1   4  -2  511.21   21.43
  -1   4   2  507.82   21.24
  -1   4   2  501.65   21.66
   1   4  -2  506.42   21.47
   0  -4  -2   98.59    4.89
   0  -4  -2   92.61    5.10
   0  -4   2   95.68    4.80
   0  -4   2   90.15    5.02
   0   4  -2   92.83    5.02
   0   4  -2  102.60    5.00
   0   4   2  101.24    5.10
   0   4   2   92.54    4.75
  -1  -4  -2 1056.43   43.49
   1  -4   2 1053.44   43.16
   1  -4   2 1097.82   43.44
  -1  -4  -2 1066.35   43.29
  -1   4  -2 1033.37   43.47
  -1   4  -2 1072.00   43.34
   1   4   2 1065.93   43.13
   1   4   2 1104.13   43.33
  -2  -4  -2 8078.85  320.43
   2   4   2 7424.31  321.08
  -2   4  -2 7494.70  321.22
   3  -4   2  357.06   15.27
  -3  -4  -2  354.85   15.56
   3  -4   2  363.74   15.25
  -3  -4  -2  357.49   15.65
  -3   4  -2  373.32   15.96
  -3   4  -2  373.34   15.67
   3   4   2  339.90   15.21
   3   4   2  361.78   15.09
   4  -4   2  103.83    5.13
  -4  -4  -2  102.15    5.58
  -4  -4  -2  100.71    5.46
   4  -4   2  109.53    5.18
   4   4   2  100.26    5.22
  -4   4  -2  105.03    5.43
   4   4   2  107.77    5.02
  -4   4  -2  108.30    6.08
   5  -4   2   24.67    1.83
  -5  -4  -2   24.32    2.75
  -5  -4  -2   27.43    2.42
   5  -4   2   25.91    1.91
   5   4   2   21.65    1.68
   5   4   2   24.35    2.08
  -5   4  -2   20.27    2.72
  -5   4  -2   24.27    2.63
  -6  -4  -2  711.67   30.99
   6  -4   2  765.51   29.66
  -6  -4  -2  745.33   31.30
   6  -4   2  706.62   29.71
   6   4   2  719.02   29.74
  -6   4  -2  739.80   30.95
  -6   4  -2  725.88   31.91
   6   4   2  713.76   29.90
  -7  -4  -2  274.05   13.70
   7  -4   2  276.19   11.32
  -7  -4  -2  271.72   13.35
   7  -4   2  271.02   11.32
   7   4   2  291.08   11.76
   7   4   2  257.67   11.72
  -7   4  -2  267.64   14.22
  -7   4  -2  278.74   13.32
  -8  -4  -2  476.42   21.99
  -8  -4  -2  445.34   21.42
  -8   4  -2  478.31   21.43
  -8   4  -2  452.92   22.57
  -9  -4  -2  103.03    7.60
  -9  -4  -2  116.73    9.01
  -9   4  -2  111.20    8.94
  -9   4  -2  123.66    8.29
 -10  -4  -2   70.54    8.46
 -10  -4  -2   79.42    8.87
 -10   4  -2   70.71    7.52
 -10   4  -2   69.77   10.13
 -11  -4  -2    0.85    4.38
 -11  -4  -2   -1.37    5.01
 -11   4  -2    1.56    4.39
 -11   4  -2    1.82    5.55
 -11  -5   2   19.92    5.32
 -11  -5   2   31.90    7.00
  11  -5  -2   27.86    5.20
 -11   5   2   22.58    5.89
  11   5  -2   26.44    4.70
 -11   5   2   19.82    6.49
  11   5  -2   36.53    5.36
  10  -5  -2    8.09    3.87
 -10  -5   2    8.94    5.11
  10  -5  -2    7.00    2.87
 -10  -5   2    6.22    3.36
 -10   5   2    1.95    4.64
 -10   5   2    6.58    3.60
  10   5  -2   11.62    3.88
  10   5  -2    4.59    2.86
   9  -5  -2   10.69    2.52
  -9  -5   2    8.10    3.06
   9  -5  -2    5.52    2.28
  -9  -5   2   12.20    4.20
  -9   5   2    2.17    4.29
   9   5  -2   19.67    3.50
   9   5  -2    5.46    2.93
  -9   5   2   12.36    3.61
   8  -5  -2  582.47   25.13
  -8  -5   2  554.61   25.66
   8  -5  -2  574.70   24.77
  -8   5   2  533.96   26.89
  -8   5   2  451.69   24.69
   8   5  -2  582.96   24.47
   8   5  -2  545.37   25.21
   7  -5  -2   73.47    5.06
   7  -5  -2   71.46    5.61
  -7  -5   2   81.86    6.83
   7   5  -2   71.92    5.37
  -7   5   2   90.29    6.32
   7   5  -2   74.14    5.20
  -6  -5   2   82.79    6.00
   6  -5  -2   83.31    5.58
  -6  -5   2   88.20    6.42
  -6   5   2   83.91    5.87
  -6   5   2   73.88    6.49
   6   5  -2   78.79    5.18
  -5  -5   2    1.60    1.09
   5  -5  -2    2.69    1.22
   5  -5  -2    2.80    1.26
  -5  -5   2    1.16    1.57
   5   5  -2    1.89    1.30
  -5   5   2    0.92    1.43
   5   5  -2    3.27    1.27
  -5   5   2    1.65    1.23
   4  -5  -2 2968.75  119.02
  -4  -5   2 3018.74  119.18
   4  -5  -2 3025.39  118.87
  -4  -5   2 2947.45  118.75
  -4   5   2 2934.72  119.76
   4   5  -2 2808.24  118.41
  -4   5   2 2892.39  118.53
   4   5  -2 3028.77  119.00
  -3  -5   2    2.45    1.39
  -3  -5   2    3.60    1.03
   3  -5  -2    2.88    1.32
   3  -5  -2    1.20    0.91
   3   5  -2    2.34    1.15
  -3   5   2    2.93    1.16
  -3   5   2    5.87    1.49
   3   5  -2    5.11    1.19
  -2  -5   2 1220.68   50.14
   2  -5  -2 1235.96   50.60
   2  -5  -2 1210.87   50.24
  -2  -5   2 1243.21   50.51
   2   5  -2 1226.53   50.27
   2   5  -2 1224.30   50.31
  -2   5   2 1246.93   50.81
  -2   5   2 1217.12   50.07
  -1  -5   2  210.28    9.63
   1  -5  -2  212.00   10.05
   1  -5  -2  207.94    9.69
  -1  -5   2  202.65    9.94
  -1   5   2  207.94    9.60
   1   5  -2  191.44    9.67
   1   5  -2  207.80    9.82
  -1   5   2  215.45   10.10
   0  -5  -2   29.02    2.50
   0  -5  -2   31.56    2.33
   0  -5   2   29.35    2.24
   0  -5   2   27.13    2.46
   0   5   2   29.32    2.24
   0   5  -2   30.75    2.32
   0   5  -2   28.13    2.30
   0   5   2   31.41    2.43
   1  -5   2 1023.26   42.86
   1  -5   2 1059.34   43.19
  -1  -5  -2 1074.10   43.06
  -1  -5  -2 1048.21   43.30
  -1   5  -2 1061.01   43.31
  -1   5  -2 1033.21   43.06
   1   5   2 1054.87   42.88
   1   5   2 1078.73   43.11
   2  -5   2   26.90    2.15
  -2  -5  -2   28.86    2.33
  -2  -5  -2   35.68    2.67
   2  -5   2   26.47    2.44
  -2   5  -2   34.81    2.66
   2   5   2   26.82    2.28
   2   5   2   28.03    2.16
  -2   5  -2   31.88    2.48
  -3  -5  -2  474.97   20.31
   3  -5   2  472.71   19.97
  -3  -5  -2  463.21   20.35
   3  -5   2  461.44   20.05
  -3   5  -2  477.90   20.69
   3   5   2  485.39   19.82
  -3   5  -2  478.44   20.29
   3   5   2  459.82   19.94
  -4  -5  -2 1665.87   68.24
   4  -5   2 1725.54   67.73
  -4  -5  -2 1685.17   68.43
   4  -5   2 1734.19   67.82
  -4   5  -2 1734.92   68.93
   4   5   2 1650.19   67.77
   4   5   2 1601.24   67.46
  -4   5  -2 1668.80   68.21
  -5  -5  -2   34.10    2.98
   5  -5   2   33.98    2.50
  -5  -5  -2   29.90    2.80
   5  -5   2   33.10    2.39
  -5   5  -2   37.87    3.48
   5   5   2   33.15    2.54
   5   5   2   35.44    2.27
  -5   5  -2   30.68    2.81
   6  -5   2   12.94    1.68
  -6  -5  -2   11.35    2.12
   6  -5   2   12.75    1.59
   6   5   2   11.87    1.84
   6   5   2   16.45    1.53
  -6   5  -2   10.26    2.34
  -7  -5  -2    3.57    1.58
   7  -5   2    5.84    1.07
  -7  -5  -2    6.26    2.32
   7  -5   2    5.86    1.02
   7   5   2    7.27    1.37
  -7   5  -2    9.17    2.16
  -7   5  -2    3.95    2.04
   7   5   2    5.65    0.98
  -8  -5  -2  520.10   24.98
  -8  -5  -2  555.18   25.70
  -8   5  -2  535.40   26.46
   8   5   2  584.51   22.42
  -8   5  -2  560.08   25.01
  -9  -5  -2   -4.46    3.09
  -9  -5  -2    5.75    2.82
  -9   5  -2   -3.55    2.47
  -9   5  -2   11.48    3.95
 -10  -5  -2  163.24   12.22
 -10  -5  -2  157.18   11.10
 -10   5  -2  174.85   11.16
 -10   5  -2  143.00   12.64
 -11  -5  -2   -9.96    5.03
 -11  -5  -2    2.64    5.44
 -11   5  -2    3.12    4.18
 -11   5  -2  -10.20    6.73
  11  -6  -2   60.99    7.38
 -11  -6   2   66.48    8.79
 -11  -6   2   69.25   11.63
  11  -6  -2   69.06    6.61
 -11   6   2   52.39    8.56
 -11   6   2   77.26    9.74
  11   6  -2   81.20    6.82
  11   6  -2   64.84    7.72
  10  -6  -2   72.70    6.49
 -10  -6   2   78.41    9.74
 -10  -6   2   78.09    8.37
 -10   6   2   69.53   10.32
 -10   6   2   77.92    8.15
  10   6  -2   75.34    7.45
   9  -6  -2  158.80    9.44
  -9  -6   2  145.25   10.78
   9  -6  -2  162.49    9.96
  -9  -6   2  158.69   11.73
   9   6  -2  157.29    9.12
  -9   6   2  161.03   10.59
   9   6  -2  148.43   10.01
  -9   6   2  143.22   12.53
  -8  -6   2   77.49    7.67
   8  -6  -2   83.94    6.13
   8  -6  -2   68.36    5.82
  -8   6   2   78.49    6.79
   8   6  -2   83.52    5.58
   8   6  -2   72.60    6.55
   7  -6  -2  416.29   20.06
  -7  -6   2  422.21   20.31
   7  -6  -2  434.82   19.98
  -7  -6   2  452.21   21.23
  -7   6   2  432.22   20.20
   7   6  -2  420.90   19.38
  -7   6   2  389.02   21.40
   7   6  -2  442.57   20.53
  -6  -6   2  421.69   20.59
   6  -6  -2  430.98   19.87
   6  -6  -2  437.99   20.03
  -6  -6   2  442.80   20.14
  -6   6   2  427.62   21.32
   6   6  -2  414.57   19.95
   6   6  -2  418.84   19.38
  -6   6   2  446.05   19.97
   5  -6  -2  390.93   18.55
  -5  -6   2  393.50   18.51
  -5  -6   2  424.42   19.26
   5  -6  -2  391.17   18.68
  -5   6   2  403.24   18.40
   5   6  -2  417.42   18.25
   5   6  -2  412.24   18.93
  -5   6   2  385.98   19.54
  -4  -6   2  293.78   14.51
  -4  -6   2  282.76   13.82
   4  -6  -2  304.75   14.22
   4  -6  -2  289.20   13.98
  -4   6   2  281.86   14.71
   4   6  -2  293.21   14.04
   4   6  -2  302.67   13.78
  -4   6   2  296.09   13.90
  -3  -6   2 1804.32   73.38
   3  -6  -2 1789.40   73.02
   3  -6  -2 1864.93   73.49
  -3  -6   2 1739.48   72.80
   3   6  -2 1785.40   73.14
   3   6  -2 1784.49   72.86
  -3   6   2 1818.82   73.81
  -3   6   2 1755.90   72.75
   2  -6  -2  747.94   31.73
  -2  -6   2  765.14   31.72
   2  -6  -2  754.31   31.35
  -2  -6   2  719.66   31.14
   2   6  -2  746.44   31.43
   2   6  -2  727.08   31.30
  -2   6   2  722.39   31.11
  -2   6   2  747.10   31.86
   1  -6  -2   85.73    5.14
  -1  -6   2   78.22    4.86
   1  -6  -2   92.48    5.15
  -1  -6   2  100.33    5.20
   1   6  -2   90.03    5.19
   1   6  -2   82.52    4.93
  -1   6   2   95.28    5.52
  -1   6   2   80.66    4.65
   0  -6   2  763.63   33.69
   0  -6   2  832.35   33.45
   0  -6  -2  850.14   33.63
   0  -6  -2  801.70   33.83
   0   6   2  776.04   33.31
   0   6  -2  803.54   33.57
   0   6   2  799.19   33.79
   0   6  -2  807.29   33.80
  -1  -6  -2  268.48   12.18
   1  -6   2  274.37   12.07
  -1  -6  -2  254.88   12.25
   1  -6   2  253.65   12.28
   1   6   2  254.40   11.96
   1   6   2  275.12   12.27
  -1   6  -2  263.56   12.42
  -1   6  -2  274.54   12.18
   2  -6   2 1597.76   64.33
   2  -6   2 1619.67   64.08
  -2  -6  -2 1565.04   64.47
  -2  -6  -2 1536.41   64.26
  -2   6  -2 1598.57   64.32
   2   6   2 1567.72   64.05
  -2   6  -2 1633.28   64.71
   2   6   2 1543.08   64.01
  -3  -6  -2  665.64   28.41
   3  -6   2  686.88   28.32
   3  -6   2  679.05   28.14
  -3  -6  -2  679.49   28.60
   3   6   2  679.57   28.13
  -3   6  -2  658.34   28.82
  -3   6  -2  643.72   28.30
   3   6   2  671.50   27.96
  -4  -6  -2   43.05    3.40
  -4  -6  -2   41.94    3.94
   4  -6   2   45.53    3.14
   4  -6   2   46.25    3.24
  -4   6  -2   52.25    3.94
  -4   6  -2   48.81    3.94
   4   6   2   43.68    3.30
   4   6   2   45.82    2.96
   5  -6   2  775.15   30.74
  -5  -6  -2  718.52   31.23
  -5  -6  -2  773.00   31.78
   5  -6   2  731.47   30.50
  -5   6  -2  720.53   32.11
  -5   6  -2  738.06   31.32
   5   6   2  714.19   30.66
   5   6   2  701.65   30.27
   6  -6   2  135.78    6.65
  -6  -6  -2  121.29    7.62
  -6  -6  -2  131.02    7.52
   6  -6   2  141.99    6.88
   6   6   2  134.73    6.99
  -6   6  -2  139.30    8.51
   6   6   2  135.36    6.61
  -6   6  -2  138.11    7.49
  -7  -6  -2   93.07    6.89
  -7  -6  -2   81.88    5.84
   7  -6   2   87.46    4.68
   7  -6   2   87.38    4.64
  -7   6  -2   88.78    7.11
   7   6   2   84.91    4.89
   7   6   2   91.43    4.70
  -7   6  -2   88.61    6.25
  -8  -6  -2   77.36    6.19
  -8  -6  -2   81.57    7.35
   8   6   2   83.53    4.11
   8   6   2   73.96    4.16
  -8   6  -2   68.59    7.28
  -8   6  -2   80.53    6.40
  -9  -6  -2  180.75   11.95
  -9   6  -2  170.26   10.73
 -10  -6  -2  111.93   10.73
 -10  -6  -2  106.36    9.49
 -10   6  -2  117.13    9.35
 -10   6  -2  110.60   11.80
 -11  -6  -2   -1.15    5.91
 -11  -6  -2    5.26    4.90
 -11   6  -2    6.44    4.88
 -11   6  -2  -12.75    6.34
 -11  -7   2   73.37   10.23
 -11  -7   2   62.09    8.82
  11  -7  -2   71.81    6.59
  11  -7  -2   51.60    7.97
  11   7  -2   51.96    5.92
 -11   7   2   71.67    9.65
 -11   7   2   72.86   11.71
 -10  -7   2   -3.81    5.17
  10  -7  -2    1.76    2.79
 -10  -7   2   -2.89    3.88
  10  -7  -2    2.70    3.44
  10   7  -2    1.39    2.84
 -10   7   2   -1.27    5.49
  10   7  -2    3.23    3.63
 -10   7   2    0.39    4.05
   9  -7  -2   62.84    5.84
  -9  -7   2   45.47    7.68
   9  -7  -2   42.60    5.53
  -9  -7   2   53.78    6.29
  -9   7   2   57.43    6.67
  -9   7   2   53.75    8.24
   9   7  -2   55.68    6.52
   8  -7  -2   65.98    6.36
  -8  -7   2   69.15    6.30
   8  -7  -2   65.79    5.95
  -8  -7   2   70.88    7.57
  -8   7   2   77.69    8.13
   8   7  -2   62.15    5.40
  -8   7   2   76.89    6.42
   8   7  -2   55.48    6.40
   7  -7  -2  235.75   12.76
  -7  -7   2  236.86   13.06
   7  -7  -2  250.38   12.90
  -7  -7   2  248.13   14.24
   7   7  -2  242.13   13.34
  -7   7   2  244.95   13.08
  -7   7   2  245.09   14.65
   7   7  -2  246.00   12.21
   6  -7  -2   -0.74    1.43
  -6  -7   2   -0.02    1.86
   6  -7  -2    1.17    1.72
  -6  -7   2    0.92    2.15
   6   7  -2   -0.55    1.15
  -6   7   2   -1.58    2.79
  -6   7   2   -2.80    1.56
   6   7  -2    2.25    2.12
  -5  -7   2  670.66   29.03
   5  -7  -2  614.28   28.27
   5  -7  -2  664.48   28.39
  -5  -7   2  609.61   27.94
   5   7  -2  642.08   27.76
   5   7  -2  648.98   28.52
  -5   7   2  650.09   28.05
  -5   7   2  613.81   29.14
  -4  -7   2  302.77   15.50
   4  -7  -2  313.90   15.12
   4  -7  -2  326.15   15.59
  -4  -7   2  305.23   14.90
   4   7  -2  318.62   15.42
   4   7  -2  305.15   14.74
  -4   7   2  334.11   15.04
  -4   7   2  315.06   15.93
  -3  -7   2 1850.86   77.61
  -3  -7   2 1919.14   78.32
   3  -7  -2 1924.95   77.90
   3  -7  -2 1909.04   78.24
  -3   7   2 1957.40   77.72
   3   7  -2 1903.04   77.70
   3   7  -2 1938.04   78.05
  -3   7   2 1867.47   78.56
  -2  -7   2   42.36    3.44
   2  -7  -2   50.20    3.69
   2  -7  -2   45.23    4.11
  -2  -7   2   48.02    3.87
  -2   7   2   44.92    3.79
   2   7  -2   43.50    3.71
  -2   7   2   49.37    3.52
   2   7  -2   46.26    3.59
   1  -7  -2 1671.34   67.87
  -1  -7   2 1667.80   67.80
  -1  -7   2 1584.61   67.15
   1  -7  -2 1678.58   67.42
  -1   7   2 1637.78   67.18
  -1   7   2 1694.10   67.84
   1   7  -2 1692.14   67.54
   1   7  -2 1589.46   67.44
   0  -7   2  311.13   14.44
   0  -7  -2  312.73   14.34
   0  -7   2  303.01   14.15
   0  -7  -2  313.61   14.71
   0   7   2  312.87   14.09
   0   7   2  325.55   14.66
   0   7  -2  318.36   14.45
   0   7  -2  292.76   14.44
   1  -7   2  573.43   24.47
  -1  -7  -2  552.30   24.64
  -1  -7  -2  566.05   24.29
   1  -7   2  595.42   24.28
  -1   7  -2  568.69   24.41
   1   7   2  535.63   23.95
   1   7   2  569.10   24.41
  -1   7  -2  550.53   24.61
   2  -7   2  159.96    7.95
  -2  -7  -2  158.66    8.55
  -2  -7  -2  149.67    8.04
   2  -7   2  156.64    7.93
  -2   7  -2  150.16    8.33
   2   7   2  148.68    7.63
   2   7   2  151.87    7.92
  -2   7  -2  164.94    8.31
  -3  -7  -2 2116.52   86.50
  -3  -7  -2 2330.57   87.12
   3  -7   2 2176.30   86.42
   3  -7   2 2125.54   86.18
  -3   7  -2 2095.91   86.48
  -3   7  -2 2099.81   86.98
   3   7   2 2024.89   85.95
   3   7   2 2120.32   86.15
  -4  -7  -2   11.15    1.83
   4  -7   2    9.13    1.62
   4   7   2   11.05    1.54
  -4   7  -2    5.68    1.54
   4   7   2    6.81    1.19
   5  -7   2  218.43    9.89
  -5  -7  -2  199.01   10.28
   5  -7   2  195.75    9.43
   5   7   2  202.34    9.44
   5   7   2  182.15    9.46
  -5   7  -2  210.19   11.17
  -6  -7  -2  122.71    7.35
  -6  -7  -2  124.05    8.28
   6  -7   2  124.99    6.39
   6  -7   2  124.65    6.70
   6   7   2  127.11    6.44
  -6   7  -2  132.73    7.86
  -6   7  -2  129.62    8.39
   7  -7   2  338.88   14.61
  -7  -7  -2  338.43   16.24
  -7  -7  -2  354.53   17.26
   7  -7   2  340.05   14.85
  -7   7  -2  332.24   17.53
   7   7   2  326.37   14.64
   7   7   2  302.71   14.66
  -7   7  -2  346.91   16.38
   8  -7   2    1.96    0.98
   8  -7   2    1.66    0.93
  -8  -7  -2    5.29    3.34
  -8  -7  -2    2.65    2.20
  -8   7  -2    0.12    3.23
   8   7   2    2.24    1.23
   8   7   2   -0.26    1.01
  -8   7  -2    2.34    2.55
  -9  -7  -2   30.85    5.23
  -9  -7  -2   52.28    7.73
  -9   7  -2   34.77    6.82
 -10  -7  -2   10.84    5.25
 -10  -7  -2   14.32    4.06
 -10   7  -2    9.31    4.19
 -10   7  -2   10.98    5.32
 -10  -8   2  129.09   10.57
  10  -8  -2  131.53   10.04
  10  -8  -2  141.26    9.15
 -10  -8   2  134.20   13.01
 -10   8   2  132.75   12.83
 -10   8   2  143.43   11.15
  10   8  -2  134.23    8.64
  10   8  -2  139.17   10.35
   9  -8  -2  132.31    8.71
  -9  -8   2  149.52   11.58
  -9  -8   2  118.12    8.68
   9  -8  -2  138.01    8.88
   9   8  -2  123.47    9.57
  -9   8   2  142.39   10.42
   9   8  -2  128.31    7.87
  -9   8   2  137.41    9.89
   8  -8  -2   43.89    5.31
  -8  -8   2   41.61    6.97
  -8  -8   2   45.84    5.84
  -8   8   2   41.58    5.67
   8   8  -2   49.56    6.09
  -8   8   2   37.97    6.79
  -7  -8   2  528.46   24.38
  -7  -8   2  464.19   25.21
   7  -8  -2  553.90   24.39
   7  -8  -2  560.55   24.78
   7   8  -2  543.40   23.76
   7   8  -2  567.32   25.06
  -7   8   2  519.34   26.09
  -7   8   2  461.49   23.96
   6  -8  -2  310.33   15.70
  -6  -8   2  303.40   15.50
  -6  -8   2  330.40   16.89
   6  -8  -2  329.33   15.97
   6   8  -2  323.29   15.18
   6   8  -2  327.71   16.25
  -6   8   2  313.33   15.67
  -6   8   2  281.39   16.57
  -5  -8   2  230.59   12.21
   5  -8  -2  200.00   11.10
   5  -8  -2  201.42   11.04
  -5  -8   2  206.38   10.95
   5   8  -2  212.91   11.49
   5   8  -2  187.84   10.41
  -5   8   2  201.90   12.01
  -5   8   2  205.83   10.99
   4  -8  -2  560.14   26.80
   4  -8  -2  602.64   26.68
  -4  -8   2  611.22   27.30
  -4  -8   2  587.55   26.37
   4   8  -2  598.29   26.26
  -4   8   2  633.34   27.74
  -4   8   2  609.26   26.45
   4   8  -2  581.06   26.78
   3  -8  -2  588.74   25.29
  -3  -8   2  561.81   24.91
   3  -8  -2  567.10   25.61
   3   8  -2  547.78   24.91
   3   8  -2  572.59   25.37
  -3   8   2  559.25   25.83
  -2  -8   2  155.47    8.29
  -2  -8   2  160.49    8.99
   2  -8  -2  150.20    8.32
   2  -8  -2  152.35    8.65
  -2   8   2  136.54    8.55
   2   8  -2  156.61    8.44
  -2   8   2  149.94    8.28
   2   8  -2  155.75    8.46
   1  -8  -2  325.60   15.43
   1  -8  -2  336.49   15.85
  -1  -8   2  327.64   15.76
  -1  -8   2  344.84   15.36
   1   8  -2  323.60   15.42
   1   8  -2  332.99   15.57
  -1   8   2  327.16   15.78
  -1   8   2  321.30   15.12
   0  -8   2  586.71   25.22
   0  -8   2  581.65   25.77
   0  -8  -2  583.98   25.79
   0  -8  -2  576.38   25.37
   0   8  -2  545.90   25.51
   0   8   2  592.77   25.23
   0   8   2  606.23   25.76
   1  -8   2 2326.69   93.84
   1  -8   2 2261.50   93.30
  -1  -8  -2 2389.13   94.06
   1   8   2 2271.37   93.25
  -1   8  -2 2271.77   93.57
  -1   8  -2 2334.35   93.94
   1   8   2 2312.22   93.62
   2  -8   2  268.96   12.95
  -2  -8  -2  269.45   13.08
  -2  -8  -2  254.29   12.66
   2  -8   2  260.54   12.48
  -2   8  -2  259.40   13.04
   2   8   2  261.89   12.56
   2   8   2  275.85   12.66
  -2   8  -2  255.96   12.60
  -3  -8  -2  400.69   18.22
   3  -8   2  397.66   18.25
   3  -8   2  408.04   17.97
  -3  -8  -2  387.28   18.54
   3   8   2  391.26   17.76
  -3   8  -2  399.51   18.75
   3   8   2  392.58   17.95
  -3   8  -2  412.99   18.29
  -4  -8  -2  231.54   11.62
   4  -8   2  232.76   11.51
   4  -8   2  236.65   11.36
   4   8   2  231.68   11.05
   4   8   2  235.51   11.47
  -4   8  -2  230.57   12.24
  -5  -8  -2  210.22   10.92
   5  -8   2  208.29   10.39
   5  -8   2  208.33   10.40
  -5  -8  -2  212.38   11.50
   5   8   2  207.86   10.02
   5   8   2  206.60   10.60
  -5   8  -2  220.44   11.08
  -5   8  -2  208.70   11.72
  -6  -8  -2  225.86   12.56
  -6  -8  -2  217.90   11.43
   6  -8   2  221.78   10.49
   6  -8   2  232.98   10.85
   6   8   2  212.45   10.32
  -6   8  -2  225.59   11.88
  -6   8  -2  210.61   12.46
   6   8   2  215.75   10.96
   7  -8   2   40.48    3.30
   7  -8   2   31.30    2.48
  -7  -8  -2   34.68    5.48
   7   8   2   36.76    2.91
   7   8   2   34.42    3.29
   8  -8   2    3.48    1.20
   8  -8   2    1.70    1.22
  -8  -8  -2    2.94    2.48
  -8   8  -2    6.18    3.64
  -8   8  -2   -3.00    2.44
   8   8   2    2.42    1.18
  -9  -8  -2  200.93   13.48
  -9  -8  -2  187.96   11.82
  -9   8  -2  183.67   14.02
  -9   8  -2  197.22   12.01
 -10  -8  -2  171.96   13.20
 -10  -8  -2  143.93    9.99
 -10   8  -2  120.40   11.70
 -10   8  -2  159.15   11.17
  10  -9  -2    2.66    4.20
  10  -9  -2   10.34    3.44
 -10  -9   2   10.85    3.93
 -10  -9   2    6.11    5.80
 -10   9   2    0.91    3.95
 -10   9   2    4.20    5.98
  10   9  -2    4.19    2.94
   9  -9  -2    5.37    3.27
   9  -9  -2    8.63    3.32
  -9  -9   2    1.17    3.15
  -9  -9   2    6.20    4.74
  -9   9   2    6.46    3.83
  -9   9   2    7.76    4.45
   9   9  -2    6.97    3.85
   9   9  -2    4.20    2.73
   8  -9  -2  206.16   12.20
   8  -9  -2  200.26   12.13
  -8  -9   2  226.00   12.92
  -8  -9   2  215.51   14.29
   8   9  -2  235.09   13.37
  -8   9   2  222.81   14.97
  -8   9   2  230.21   12.97
   8   9  -2  214.96   11.32
  -7  -9   2   13.66    4.05
  -7  -9   2    9.07    2.15
   7  -9  -2    4.17    2.13
   7   9  -2    6.68    1.78
   7   9  -2   14.26    3.45
  -7   9   2   14.75    3.46
   6  -9  -2   93.33    7.16
  -6  -9   2   85.06    6.60
  -6  -9   2   86.76    7.62
   6  -9  -2   82.62    6.44
   6   9  -2   81.56    5.92
   6   9  -2   91.97    7.38
  -6   9   2   82.26    8.09
  -6   9   2   87.53    6.93
  -5  -9   2  147.33    9.24
  -5  -9   2  172.70   10.52
   5  -9  -2  164.58    9.89
   5  -9  -2  151.52    9.31
  -5   9   2  164.04    9.40
   5   9  -2  166.73    8.99
  -5   9   2  153.34   10.58
   5   9  -2  153.71    9.70
  -4  -9   2 1118.75   48.07
   4  -9  -2 1132.47   47.79
   4  -9  -2 1097.33   47.36
  -4  -9   2 1141.30   47.15
  -4   9   2 1124.59   47.09
  -4   9   2 1102.11   48.37
   4   9  -2 1089.90   46.90
   4   9  -2 1120.47   47.63
   3  -9  -2  688.04   30.91
  -3  -9   2  736.40   31.65
  -3  -9   2  700.54   30.70
   3  -9  -2  681.78   31.24
  -3   9   2  729.16   30.74
   3   9  -2  700.40   30.77
   3   9  -2  711.42   31.15
  -3   9   2  695.16   31.64
  -2  -9   2   74.68    6.56
  -2  -9   2   99.75    6.08
   2  -9  -2  100.87    6.26
  -2   9   2  106.89    6.82
   2   9  -2   95.13    6.19
  -2   9   2   82.99    5.96
  -1  -9   2  498.09   21.74
   1  -9  -2  478.50   21.83
  -1  -9   2  468.44   22.28
   1  -9  -2  495.77   22.47
  -1   9   2  500.10   22.35
   1   9  -2  465.04   21.87
  -1   9   2  470.92   21.60
   1   9  -2  488.94   22.06
   0  -9  -2 1367.57   57.18
   0  -9   2 1369.92   57.55
   0  -9   2 1435.94   57.08
   0  -9  -2 1392.80   57.75
   0   9   2 1323.44   57.40
   0   9  -2 1391.11   57.32
   0   9   2 1370.60   56.92
   0   9  -2 1384.90   57.54
   1  -9   2  177.11    9.32
   1  -9   2  185.54    9.68
  -1  -9  -2  178.32    9.50
  -1  -9  -2  174.13    9.98
  -1   9  -2  175.92    9.74
   1   9   2  171.38    9.05
   1   9   2  176.53    9.53
  -1   9  -2  176.78    9.68
   2  -9   2  132.78    7.52
   2  -9   2  121.97    7.17
  -2  -9  -2  132.92    8.14
  -2  -9  -2  127.39    7.41
  -2   9  -2  125.42    7.58
  -2   9  -2  123.09    7.66
   2   9   2  119.17    7.17
   2   9   2  133.04    7.18
  -3  -9  -2   46.11    3.88
   3  -9   2   47.65    3.78
  -3  -9  -2   32.43    4.37
   3  -9   2   44.51    3.59
  -3   9  -2   33.69    4.06
  -3   9  -2   50.09    4.34
   3   9   2   48.66    3.59
   3   9   2   44.42    3.57
  -4  -9  -2  959.44   41.80
   4  -9   2 1030.05   41.59
  -4  -9  -2  976.70   42.45
   4  -9   2 1011.03   41.73
  -4   9  -2  933.85   42.52
   4   9   2  970.41   41.41
  -4   9  -2 1046.59   42.03
   4   9   2  961.45   41.14
   5  -9   2  186.41    9.49
  -5  -9  -2  178.83   10.73
   5  -9   2  181.60    9.40
  -5  -9  -2  175.39    9.89
   5   9   2  179.10    9.03
   5   9   2  175.25    9.26
  -5   9  -2  172.90   10.80
  -5   9  -2  187.66   10.23
   6  -9   2  428.22   19.10
  -6  -9  -2  410.10   19.97
   6  -9   2  435.58   19.26
  -6  -9  -2  416.19   20.94
  -6   9  -2  459.41   20.40
  -6   9  -2  426.26   21.38
   6   9   2  423.12   19.13
   6   9   2  400.74   18.64
  -7  -9  -2  130.34    9.82
   7  -9   2  131.18    7.26
  -7  -9  -2  130.63    8.39
   7  -9   2  129.33    7.22
  -7   9  -2  132.67    9.53
  -7   9  -2  132.30    8.75
   7   9   2  133.61    6.91
   7   9   2  130.77    7.54
   8  -9   2  386.79   17.13
  -8  -9  -2  443.49   21.44
   8  -9   2  430.15   17.59
  -8  -9  -2  376.92   18.99
  -8   9  -2  350.74   20.05
   8   9   2  421.98   17.46
  -8   9  -2  428.35   19.86
   8   9   2  358.38   17.43
  -9  -9  -2   42.18    6.39
  -9  -9  -2   32.41    6.04
  -9   9  -2   31.97    6.55
   9   9   2   31.80    2.45
   9   9   2   26.75    2.48
  -9   9  -2   36.60    6.10
 -10  -9  -2   18.18    5.29
 -10  -9  -2   42.45    7.75
 -10   9  -2    5.91    7.21
 -10   9  -2   26.13    5.49
  10 -10  -2  112.50    8.58
 -10 -10   2   87.12    9.16
 -10 -10   2  107.94   13.32
  10  10  -2   83.13    7.20
 -10  10   2  103.88   12.08
 -10  10   2  104.40   10.56
   9 -10  -2   12.05    4.14
  -9 -10   2   12.75    3.72
  -9 -10   2   10.00    5.14
   9 -10  -2   14.98    3.71
  -9  10   2    3.96    5.37
   9  10  -2   12.63    3.10
  -9  10   2   12.71    4.05
  -8 -10   2   -0.15    2.57
  -8 -10   2   10.53    4.05
   8 -10  -2    4.49    2.79
   8 -10  -2    1.48    2.82
   8  10  -2    1.42    3.19
   8  10  -2    1.04    2.04
  -8  10   2    3.36    3.04
  -8  10   2   -1.44    3.89
  -7 -10   2   29.82    5.12
  -7 -10   2   27.45    5.52
   7 -10  -2   21.28    3.21
   7 -10  -2   23.41    4.00
   7  10  -2   23.77    3.49
  -7  10   2   27.23    4.41
  -7  10   2   19.99    4.94
   7  10  -2   32.55    5.66
   6 -10  -2 1154.72   47.77
  -6 -10   2 1136.36   47.35
   6 -10  -2 1078.51   47.40
  -6 -10   2 1032.19   48.41
  -6  10   2 1141.77   49.31
  -6  10   2 1035.10   47.01
   6  10  -2 1165.02   48.16
   6  10  -2 1069.35   46.53
   5 -10  -2   28.91    4.60
   5 -10  -2   20.01    3.57
  -5 -10   2   29.99    4.73
  -5 -10   2   19.92    3.22
   5  10  -2   21.85    3.36
   5  10  -2   25.38    4.43
  -5  10   2   22.69    3.82
  -5  10   2   23.92    4.60
  -4 -10   2   12.67    2.42
   4 -10  -2   12.48    3.01
   4 -10  -2   11.11    2.35
  -4 -10   2    9.81    2.92
   4  10  -2    9.83    2.72
  -4  10   2   13.74    2.86
   4  10  -2   10.51    2.05
  -4  10   2   14.94    3.17
   3 -10  -2  236.13   13.23
   3 -10  -2  268.79   14.21
  -3 -10   2  272.96   13.47
  -3 -10   2  274.08   14.44
   3  10  -2  262.89   13.30
   3  10  -2  261.45   13.87
  -3  10   2  263.76   13.44
  -3  10   2  263.80   14.33
   2 -10  -2 2268.44   94.76
   2 -10  -2 2368.79   95.37
  -2 -10   2 2451.14   95.63
  -2 -10   2 2330.63   94.54
   2  10  -2 2290.43   94.88
   2  10  -2 2185.28   94.62
  -2  10   2 2348.77   95.45
  -2  10   2 2305.85   94.42
  -1 -10   2  757.52   34.20
  -1 -10   2  783.62   33.62
   1 -10  -2  757.92   33.75
   1 -10  -2  780.21   34.27
   1  10  -2  765.45   33.94
  -1  10   2  787.04   33.56
  -1  10   2  806.13   34.41
   0 -10  -2  449.34   20.89
   0 -10   2  454.39   20.71
   0 -10  -2  454.06   21.50
   0  10  -2  460.21   21.10
   0  10  -2  461.13   21.31
   0  10   2  449.40   21.21
  -1 -10  -2    3.49    1.46
  -1 -10  -2    1.75    1.73
   1 -10   2   -0.25    1.73
   1 -10   2   -1.35    1.10
  -1  10  -2    0.72    1.55
  -1  10  -2    0.86    1.37
   1  10   2    3.39    1.62
  -2 -10  -2  185.48    9.91
  -2 -10  -2  168.58    9.96
   2 -10   2  187.39   10.43
   2 -10   2  184.21    9.75
  -2  10  -2  180.07   10.32
   2  10   2  176.12    9.79
   2  10   2  181.88    9.79
  -2  10  -2  194.75   10.06
  -3 -10  -2    0.39    1.33
   3 -10   2   -0.41    1.55
  -3 -10  -2    2.26    2.10
   3 -10   2   -1.30    1.17
  -3  10  -2    0.00    1.45
   3  10   2    0.60    1.19
   3  10   2   -0.66    1.34
  -3  10  -2    3.01    1.85
   4 -10   2   41.60    3.74
   4 -10   2   46.64    4.52
  -4 -10  -2   42.87    4.18
  -4 -10  -2   44.30    5.24
   4  10   2   40.45    3.55
  -4  10  -2   44.08    4.87
  -4  10  -2   43.61    4.50
   4  10   2   44.28    4.30
   5 -10   2  185.86   10.29
  -5 -10  -2  191.40   10.67
   5 -10   2  181.83    9.89
  -5 -10  -2  204.38   11.89
   5  10   2  183.99   10.33
   5  10   2  191.77    9.66
  -5  10  -2  174.79   11.35
  -5  10  -2  192.25   10.88
   6 -10   2 1106.11   45.31
   6 -10   2 1062.94   45.04
  -6 -10  -2 1076.36   47.18
  -6 -10  -2 1049.24   45.99
   6  10   2 1078.20   45.39
  -6  10  -2 1040.37   47.41
   6  10   2 1080.02   44.71
  -6  10  -2 1112.72   46.33
   7 -10   2   53.56    4.19
  -7 -10  -2   39.57    5.00
  -7 -10  -2   44.06    6.69
   7 -10   2   51.08    3.83
  -7  10  -2   47.76    6.72
  -7  10  -2   37.04    5.36
   7  10   2   35.77    4.50
   7  10   2   54.15    3.77
   8 -10   2   45.65    3.71
  -8 -10  -2   35.26    6.67
   8 -10   2   38.46    3.30
  -8 -10  -2   37.74    5.93
  -8  10  -2   46.77    8.47
   8  10   2   42.21    4.24
   8  10   2   36.29    3.41
  -8  10  -2   37.97    6.08
  -9 -10  -2   -5.30    4.65
   9  10   2    2.47    1.57
  -9  10  -2   -5.72    3.13
   9  10   2    1.16    1.38
 -10 -10  -2  107.73   13.82
 -10 -10  -2  129.22   10.01
 -10  10  -2   93.91   12.96
 -10  10  -2  126.47   11.21
 -10 -11   2   32.11    8.85
 -10 -11   2   25.46    5.72
  10 -11  -2   24.52    5.75
  10 -11  -2   30.81    5.38
 -10  11   2   37.32    8.42
  10  11  -2   28.54    5.82
  10  11  -2   26.60    4.76
 -10  11   2   23.41    6.07
  -9 -11   2   14.12    4.56
  -9 -11   2   15.73    6.39
   9 -11  -2   18.77    4.44
  -9  11   2   21.86    5.10
  -9  11   2   16.50    6.37
  -8 -11   2    3.27    2.62
   8 -11  -2    1.16    3.08
   8 -11  -2    3.52    3.12
  -8 -11   2   -2.79    4.50
  -8  11   2    0.40    2.92
   8  11  -2    0.97    2.36
  -8  11   2    3.51    4.29
   7 -11  -2  217.46   12.40
  -7 -11   2  200.36   11.96
  -7 -11   2  199.76   13.80
   7 -11  -2  197.21   11.64
   7  11  -2  192.80   10.83
  -7  11   2  213.26   14.06
  -7  11   2  194.67   11.94
   7  11  -2  207.14   12.90
  -6 -11   2    9.30    2.34
   6 -11  -2    0.80    2.68
  -6 -11   2    3.30    3.46
  -6  11   2   -0.04    2.34
   6  11  -2    0.13    2.84
   6  11  -2    0.07    1.81
  -5 -11   2  114.53    8.87
   5 -11  -2  110.29    8.34
  -5 -11   2   99.17    6.89
  -5  11   2  105.67    7.60
   5  11  -2   89.55    6.49
  -5  11   2   97.54    8.01
   5  11  -2  110.52    8.31
  -4 -11   2  109.91    7.56
   4 -11  -2  119.63    8.26
  -4 -11   2  116.73    8.82
   4 -11  -2  138.46    9.06
   4  11  -2  117.37    7.73
  -4  11   2  122.93    7.97
  -4  11   2  120.23    8.88
   4  11  -2  118.42    8.56
   3 -11  -2  353.75   18.23
  -3 -11   2  347.60   17.29
   3 -11  -2  362.90   17.65
  -3 -11   2  355.19   18.43
   3  11  -2  342.22   17.76
  -3  11   2  363.21   18.43
  -3  11   2  356.04   17.38
   3  11  -2  367.04   17.50
   2 -11  -2   14.55    3.26
   2 -11  -2   18.29    3.18
  -2 -11   2   23.92    3.04
  -2 -11   2   18.76    3.79
   2  11  -2   19.11    3.17
  -2  11   2   13.47    2.80
  -2  11   2   17.64    3.08
   1 -11  -2 2109.77   84.51
  -1 -11   2 1971.62   83.30
   1 -11  -2 1970.45   83.59
  -1 -11   2 2100.64   84.45
  -1  11   2 2049.18   84.20
   1  11  -2 2032.57   83.83
   1  11  -2 1967.32   83.74
  -1  11   2 2056.33   83.43
   0 -11  -2 1157.89   49.70
   0 -11   2 1144.21   49.47
   0 -11   2 1188.74   48.82
   0  11   2 1194.51   48.79
   0  11  -2 1099.63   49.09
   0  11  -2 1179.34   49.24
   0  11   2 1114.62   49.21
  -1 -11  -2    5.73    1.47
   1 -11   2    8.99    1.61
  -1 -11  -2   16.95    3.28
   1 -11   2   15.84    2.72
  -1  11  -2   14.46    2.99
   1  11   2   10.32    1.80
   2 -11   2  167.32    9.15
   2 -11   2  156.27    9.43
  -2 -11  -2  162.53   10.05
  -2 -11  -2  155.25    9.32
   2  11   2  156.29    9.11
  -2  11  -2  171.79    9.69
  -2  11  -2  155.57    9.74
   2  11   2  159.41    8.86
   3 -11   2  138.50    8.12
  -3 -11  -2  133.95    8.25
   3 -11   2  146.43    8.76
  -3 -11  -2  136.95    9.43
  -3  11  -2  139.54    8.78
  -3  11  -2  134.95    8.67
   3  11   2  136.64    8.08
   3  11   2  134.38    8.06
   4 -11   2  113.43    7.58
  -4 -11  -2   97.84    8.28
  -4 -11  -2  104.83    7.35
   4 -11   2  115.62    6.96
  -4  11  -2  114.24    8.28
  -4  11  -2  118.41    7.83
   4  11   2  104.71    6.67
   4  11   2  104.43    6.88
  -5 -11  -2   14.65    4.00
   5 -11   2   14.51    3.14
  -5 -11  -2   14.24    3.19
   5 -11   2   19.17    2.86
   5  11   2   11.60    2.54
   5  11   2   14.53    2.47
  -5  11  -2   14.66    3.39
  -5  11  -2   14.43    3.41
   6 -11   2    3.39    1.75
  -6 -11  -2    2.55    1.97
  -6 -11  -2    3.65    3.12
   6  11   2    0.87    2.08
  -6  11  -2   -1.59    2.45
  -6  11  -2    1.37    2.61
   6  11   2    0.97    1.47
  -7 -11  -2  469.72   22.68
   7 -11   2  423.46   19.45
  -7 -11  -2  422.63   20.65
   7 -11   2  419.59   19.38
  -7  11  -2  447.69   22.36
   7  11   2  416.40   18.93
   7  11   2  361.42   19.53
  -7  11  -2  445.48   21.04
   8 -11   2    7.23    2.03
  -8 -11  -2    5.81    3.33
   8 -11   2    7.26    1.92
  -8 -11  -2    8.43    4.78
   8  11   2    9.23    1.79
  -8  11  -2    7.76    3.75
  -8  11  -2   13.46    5.37
   8  11   2    2.99    2.42
  -9 -11  -2   43.73    7.77
   9 -11   2   36.10    3.07
  -9 -11  -2   29.15    4.78
   9 -11   2   39.44    3.12
  -9  11  -2   44.16    7.18
  -9  11  -2   30.32    5.71
   9  11   2   45.93    3.47
 -10 -11  -2    1.83    7.15
 -10 -11  -2   -1.95    4.62
 -10  11  -2    2.90    4.86
 -10  11  -2    7.12    6.87
  -9 -12   2  135.30   14.18
   9 -12  -2  151.82   11.48
   9 -12  -2  146.54   10.38
   9  12  -2  137.31    9.69
  -9  12   2  139.79   11.24
   8 -12  -2   12.38    4.33
  -8 -12   2    5.37    3.52
  -8 -12   2   11.23    5.36
  -8  12   2    8.10    4.95
   8  12  -2    7.24    3.10
  -8  12   2    3.56    3.51
   7 -12  -2   19.83    3.91
  -7 -12   2   24.60    5.62
  -7  12   2   18.85    4.29
  -6 -12   2   12.51    3.26
  -6 -12   2    3.20    3.92
   6 -12  -2   10.84    3.92
   6 -12  -2    9.31    2.90
  -6  12   2   15.18    4.92
  -6  12   2    6.80    3.34
   6  12  -2   11.86    2.53
   6  12  -2   10.34    4.03
  -5 -12   2  243.09   14.76
   5 -12  -2  227.46   13.22
   5 -12  -2  235.21   13.78
   5  12  -2  223.28   12.46
  -5  12   2  229.00   12.99
   5  12  -2  223.93   13.57
   4 -12  -2   93.95    6.99
  -4 -12   2   84.98    8.05
   4 -12  -2   93.15    7.86
  -4 -12   2   77.51    6.03
  -4  12   2   77.84    7.18
  -4  12   2   85.69    6.97
   4  12  -2   82.87    6.20
  -3 -12   2 1062.74   47.27
   3 -12  -2 1082.84   47.05
  -3 -12   2 1074.91   46.05
   3 -12  -2 1061.08   46.35
   3  12  -2 1081.32   46.12
  -3  12   2 1059.99   47.17
  -3  12   2 1082.22   46.10
   2 -12  -2  380.26   19.34
  -2 -12   2  402.92   19.21
  -2 -12   2  405.52   20.34
   2 -12  -2  396.29   20.07
   2  12  -2  399.94   19.70
  -2  12   2  385.50   19.15
   2  12  -2  405.92   19.58
  -2  12   2  402.43   20.10
   1 -12  -2 1488.66   61.05
  -1 -12   2 1443.98   60.92
   1 -12  -2 1396.47   60.01
  -1 -12   2 1413.43   59.82
   1  12  -2 1389.02   60.23
  -1  12   2 1435.32   60.69
  -1  12   2 1428.62   59.84
   1  12  -2 1421.45   60.30
   0 -12  -2    9.79    3.14
   0 -12   2    6.89    2.03
   0 -12  -2   10.96    2.68
   0 -12   2    7.34    2.98
   0  12   2    7.42    2.41
   0  12   2   11.98    2.45
   0  12  -2    5.62    2.40
   0  12  -2    8.34    2.44
  -1 -12  -2  919.80   41.33
   1 -12   2  915.87   41.05
  -1 -12  -2  930.75   40.61
   1 -12   2  932.69   40.31
  -1  12  -2  934.48   41.12
  -1  12  -2  967.44   40.90
   1  12   2  955.92   40.43
   1  12   2  924.51   40.68
   2 -12   2   20.29    3.43
  -2 -12  -2   19.45    3.25
  -2 -12  -2   20.33    4.09
   2 -12   2   17.65    3.46
  -2  12  -2   21.99    3.76
  -2  12  -2   21.11    3.72
   2  12   2   22.63    3.47
   2  12   2   27.25    3.71
   3 -12   2  247.79   13.52
   3 -12   2  222.50   12.48
  -3 -12  -2  251.31   14.23
  -3 -12  -2  240.04   13.03
   3  12   2  256.93   13.07
   3  12   2  257.27   12.94
  -3  12  -2  243.08   13.27
  -3  12  -2  222.68   13.47
   4 -12   2    3.63    2.03
  -4 -12  -2   13.86    3.83
  -4 -12  -2    8.54    2.71
   4 -12   2    7.19    3.06
   4  12   2    9.15    1.96
  -4  12  -2    6.24    3.14
   4  12   2    9.33    2.55
  -4  12  -2   10.57    3.01
  -5 -12  -2  662.46   30.18
   5 -12   2  675.79   30.25
   5 -12   2  627.79   29.59
  -5 -12  -2  672.56   31.77
   5  12   2  649.55   29.95
  -5  12  -2  720.83   30.81
  -5  12  -2  684.74   31.57
   5  12   2  672.07   29.41
  -6 -12  -2  172.82   12.06
   6 -12   2  168.96    9.74
  -6 -12  -2  137.19    9.08
   6  12   2  171.43    9.99
   6  12   2  161.74    8.91
  -6  12  -2  164.13   10.61
   7 -12   2   31.44    4.08
  -7 -12  -2   40.32    6.76
   7 -12   2   38.10    4.45
  -7 -12  -2   46.22    5.43
   7  12   2   33.01    5.05
  -7  12  -2   41.13    6.33
  -7  12  -2   46.01    6.27
  -8 -12  -2    3.05    4.77
  -8  12  -2    2.86    3.28
  -9 -12  -2  218.52   16.60
  -9 -12  -2  201.96   12.86
   9 -12   2  204.23    9.62
   9 -12   2  174.31    9.18
  -9  12  -2  206.84   13.72
   9  12   2  223.31    9.88
   9  12   2  200.97   10.26
  -9  12  -2  197.28   15.78
   9 -13  -2   69.68    8.79
  -9 -13   2   39.39    8.76
  -9 -13   2   37.87    7.22
   9 -13  -2   52.21    7.70
  -9  13   2   52.05    8.84
   9  13  -2   44.21    6.96
   9  13  -2   53.72    6.80
   8 -13  -2   82.21    8.02
  -8 -13   2   64.30   10.92
  -8 -13   2   91.35    7.97
  -8  13   2   71.61   10.23
   8  13  -2   78.48    6.72
   8  13  -2   81.77    9.45
  -8  13   2   76.65    8.07
   7 -13  -2  230.88   13.73
  -7 -13   2  205.94   14.97
   7 -13  -2  210.86   13.20
  -7 -13   2  190.97   11.75
   7  13  -2  227.31   13.49
   7  13  -2  211.55   12.20
  -7  13   2  193.97   12.84
  -7  13   2  195.10   13.71
  -6 -13   2    7.73    3.16
  -6 -13   2   16.63    5.13
  -6  13   2   11.60    4.53
  -6  13   2    8.44    3.15
   5 -13  -2  536.95   25.70
   5 -13  -2  518.45   25.06
  -5 -13   2  516.56   24.76
  -5 -13   2  521.41   26.50
  -5  13   2  514.65   26.72
   5  13  -2  499.17   24.11
  -5  13   2  505.98   24.75
   4 -13  -2  216.38   12.86
  -4 -13   2  167.83   10.81
  -4 -13   2  178.86   12.38
   4 -13  -2  181.49   11.02
  -4  13   2  156.19   11.93
   4  13  -2  213.80   11.21
   4  13  -2  210.31   12.56
  -4  13   2  209.38   11.82
  -3 -13   2   55.45    4.78
   3 -13  -2   54.27    6.51
   3 -13  -2   42.44    5.06
  -3 -13   2   42.20    6.39
   3  13  -2   45.26    5.88
  -3  13   2   54.04    5.64
   3  13  -2   40.11    4.48
  -3  13   2   41.27    4.59
   2 -13  -2    1.56    2.58
  -2 -13   2   -0.05    1.55
   2 -13  -2    1.26    2.04
  -2 -13   2    2.44    2.76
   2  13  -2   -1.05    2.24
  -2  13   2    1.46    1.98
  -2  13   2    2.65    2.15
   2  13  -2    3.32    2.30
  -1 -13   2  377.05   18.81
   1 -13  -2  396.00   19.40
   1 -13  -2  417.66   20.51
  -1 -13   2  404.86   20.44
  -1  13   2  347.67   19.18
   1  13  -2  424.17   20.07
  -1  13   2  399.21   19.33
   1  13  -2  386.98   19.52
   0 -13   2  650.92   29.17
   0 -13   2  638.14   30.09
   0 -13  -2  674.87   30.44
   0 -13  -2  605.87   29.02
   0  13   2  648.18   29.15
   0  13   2  641.77   29.71
   0  13  -2  651.28   29.62
   0  13  -2  627.71   29.39
   1 -13   2  191.47   11.96
   1 -13   2  201.41   11.16
  -1 -13  -2  203.89   12.21
  -1 -13  -2  175.24   10.63
   1  13   2  186.84   11.29
  -1  13  -2  172.57   11.00
   1  13   2  199.55   11.24
  -1  13  -2  207.14   11.76
  -2 -13  -2  108.23    7.77
  -2 -13  -2  115.17    8.71
   2 -13   2  111.36    8.48
   2 -13   2  108.27    7.40
   2  13   2  104.83    7.62
  -2  13  -2  110.94    8.42
   2  13   2  110.90    7.73
  -2  13  -2  109.98    8.15
  -3 -13  -2  146.24    9.36
  -3 -13  -2  154.21   10.90
   3 -13   2  157.75   10.40
   3 -13   2  162.56    9.50
   3  13   2  152.77    9.71
  -3  13  -2  164.70   10.24
   3  13   2  150.10    9.45
  -3  13  -2  153.70   10.19
  -4 -13  -2  150.17    9.36
   4 -13   2  150.23    9.26
   4 -13   2  162.45   10.32
  -4 -13  -2  164.67   11.45
  -4  13  -2  160.77   10.17
   4  13   2  149.60    9.72
   4  13   2  150.11    9.21
  -4  13  -2  133.89    9.66
   5 -13   2   54.96    5.26
  -5 -13  -2   54.08    7.52
   5 -13   2   55.13    6.19
   5  13   2   50.91    5.15
  -5  13  -2   60.30    6.40
   5  13   2   53.58    5.80
   6 -13   2   68.54    6.48
  -6 -13  -2   71.46    8.70
  -6 -13  -2   60.79    6.64
   6 -13   2   63.13    5.74
   6  13   2   54.15    6.08
   6  13   2   59.75    5.34
  -6  13  -2   67.19    7.03
  -6  13  -2   57.70    8.20
   7 -13   2  109.90    7.66
  -7 -13  -2   95.80    7.61
  -7 -13  -2  109.52   10.75
   7 -13   2  104.81    7.25
  -7  13  -2  109.17    9.02
   7  13   2  112.63    6.84
   7  13   2  112.66    8.11
   8 -13   2   89.80    6.70
  -8 -13  -2  100.27   11.65
  -8 -13  -2  101.25    8.70
   8 -13   2  108.69    7.01
   8  13   2   95.68    6.57
   8  13   2  109.72    7.85
  -8  13  -2   78.17   10.62
  -8  13  -2  108.49    9.67
   9 -13   2   74.59    5.22
  -9 -13  -2   65.01   10.02
  -9 -13  -2   52.10    7.58
   9 -13   2   73.97    5.16
  -9  13  -2   85.13   10.87
  -9  13  -2   71.80    9.62
   9  13   2   78.46    5.18
  -9 -14   2   15.38    9.21
   9 -14  -2   13.50    4.99
   9 -14  -2   15.83    4.93
  -9 -14   2   12.86    5.57
   9  14  -2   17.49    5.90
  -9  14   2    0.14    5.94
  -9  14   2   24.66    8.13
  -8 -14   2    5.27    6.67
   8 -14  -2   12.28    4.60
  -8 -14   2   13.40    4.17
   8 -14  -2   15.25    4.20
  -8  14   2    7.98    5.92
   8  14  -2   14.39    3.46
   8  14  -2    9.47    5.12
  -8  14   2   13.71    4.97
   7 -14  -2   10.06    4.17
   7 -14  -2   14.66    4.76
  -7 -14   2   22.47    6.31
  -7 -14   2    3.74    3.53
   7  14  -2   12.77    3.44
   7  14  -2   20.57    5.33
  -7  14   2    5.54    4.85
  -7  14   2   11.55    3.95
   6 -14  -2  213.00   13.21
  -6 -14   2  186.32   11.04
  -6 -14   2  190.31   14.20
   6 -14  -2  205.45   12.95
   6  14  -2  202.60   12.00
  -6  14   2  184.15   12.40
   6  14  -2  196.83   13.09
  -6  14   2  191.82   12.20
  -5 -14   2   55.87    8.39
  -5 -14   2   60.78    6.45
   5 -14  -2   52.46    7.28
   5  14  -2   68.68    6.05
   5  14  -2   39.74    6.73
  -5  14   2   51.68    6.62
  -5  14   2   44.01    7.35
  -4 -14   2   36.02    5.38
  -4 -14   2   29.49    5.83
  -4  14   2   25.62    5.20
  -4  14   2   33.90    5.77
   3 -14  -2  169.69   11.62
   3 -14  -2  152.81   10.22
  -3 -14   2  148.61   11.32
  -3  14   2  151.10   10.15
   3  14  -2  167.86   10.05
   3  14  -2  155.02   11.07
   2 -14  -2  927.36   41.39
  -2 -14   2  939.51   40.06
  -2 -14   2  905.17   41.40
  -2  14   2  913.81   41.04
   2  14  -2  890.06   40.11
   2  14  -2  910.94   40.79
  -2  14   2  871.84   39.91
  -1 -14   2   56.45    6.84
   1 -14  -2   51.51    5.32
   1 -14  -2   63.62    6.97
  -1 -14   2   54.83    5.33
  -1  14   2   53.66    5.80
  -1  14   2   60.04    5.91
   1  14  -2   51.87    6.08
   1  14  -2   49.83    5.62
   0 -14  -2   -0.50    2.76
   0 -14   2    0.42    2.75
   0 -14   2   -1.74    1.69
   0 -14  -2    0.33    2.48
   0  14  -2   -3.16    2.38
   0  14   2    0.42    2.18
   0  14   2   -2.72    2.10
   0  14  -2   -1.41    2.39
  -1 -14  -2   34.68    5.76
   1 -14   2   23.48    4.10
   1 -14   2   30.23    5.57
  -1 -14  -2   20.68    3.68
  -1  14  -2   34.57    4.56
   1  14   2   28.11    4.17
  -1  14  -2   24.35    4.44
   1  14   2   36.40    4.82
   2 -14   2  184.79   11.69
  -2 -14  -2  174.14   10.29
  -2 -14  -2  190.60   12.27
   2 -14   2  176.72   10.33
  -2  14  -2  157.29   10.44
  -2  14  -2  180.44   11.13
   2  14   2  162.35   10.54
   2  14   2  179.02   10.89
  -3 -14  -2  182.37   10.63
  -3 -14  -2  150.51   11.76
   3 -14   2  159.32    9.84
   3 -14   2  170.39   11.24
  -3  14  -2  166.61   11.17
   3  14   2  172.34   10.22
   3  14   2  182.99   10.68
  -3  14  -2  135.19   10.47
  -4 -14  -2   70.93    6.07
  -4 -14  -2   78.80    8.64
   4 -14   2   56.79    5.65
   4 -14   2   68.00    7.26
   4  14   2   68.30    6.64
   4  14   2   66.51    5.94
  -4  14  -2   81.13    7.23
  -4  14  -2   79.28    6.49
   5 -14   2   86.67    7.54
  -5 -14  -2   76.26    9.21
   5 -14   2   58.99    5.82
  -5 -14  -2   78.22    7.43
   5  14   2   77.69    6.07
  -5  14  -2   84.21    8.84
  -5  14  -2   83.97    7.62
   5  14   2   67.81    6.75
  -6 -14  -2  297.24   16.58
  -6 -14  -2  337.48   19.23
   6 -14   2  310.32   16.41
  -6  14  -2  303.87   18.34
   6  14   2  306.14   15.28
  -6  14  -2  303.67   17.06
   6  14   2  315.15   16.34
  -7 -14  -2    5.04    2.99
   7 -14   2    8.54    3.30
   7 -14   2    5.28    3.22
  -7 -14  -2   12.72    5.45
   7  14   2    4.29    2.24
   7  14   2    8.97    3.34
  -7  14  -2    8.26    4.49
  -7  14  -2    3.57    3.67
  -8 -14  -2   15.81    4.37
  -8 -14  -2   14.70    6.84
   8 -14   2   18.77    3.55
   8 -14   2   19.80    3.40
   8  14   2   20.08    4.10
  -8  14  -2   20.42    5.39
  -8  14  -2   14.81    5.81
   8  14   2   13.30    3.22
  -8 -15   2  107.82    9.37
  -8 -15   2  119.69   14.12
   8 -15  -2  138.30   10.17
   8 -15  -2  128.64   11.06
   8  15  -2  133.60   11.81
  -8  15   2  112.43   12.31
  -8  15   2  121.91   11.01
   8  15  -2  122.89    8.14
  -7 -15   2   32.40    7.47
  -7 -15   2   32.02    5.66
   7 -15  -2   38.34    6.32
   7  15  -2   30.17    6.01
  -7  15   2   29.44    5.95
  -7  15   2   39.30    7.30
   7  15  -2   27.88    3.90
   6 -15  -2    2.27    4.18
   6 -15  -2    3.63    3.74
  -6 -15   2    2.26    5.21
  -6 -15   2   -3.96    3.06
  -6  15   2   -1.84    3.42
   6  15  -2    6.87    3.25
   6  15  -2    0.61    4.05
  -6  15   2    0.67    4.48
  -5 -15   2   30.62    6.27
   5 -15  -2   26.71    5.72
   5 -15  -2   29.69    5.40
  -5  15   2   19.93    4.56
   5  15  -2   38.92    7.26
   5  15  -2   26.93    4.88
  -4 -15   2 1117.31   48.58
  -4 -15   2 1063.88   46.31
   4 -15  -2 1046.67   47.36
  -4  15   2 1040.93   46.40
   4  15  -2 1044.57   46.30
  -4  15   2 1035.89   47.91
   4  15  -2 1003.96   46.82
  -3 -15   2  353.61   20.00
  -3 -15   2  344.77   18.30
   3 -15  -2  360.37   18.39
   3 -15  -2  340.38   19.20
   3  15  -2  326.32   18.74
   3  15  -2  364.92   18.47
  -3  15   2  342.42   19.66
  -3  15   2  343.41   18.31
   2 -15  -2  319.10   18.08
  -2 -15   2  330.49   16.65
  -2 -15   2  323.47   18.48
  -2  15   2  320.00   17.00
  -2  15   2  335.19   17.79
   2  15  -2  297.78   17.41
   2  15  -2  305.11   16.41
   1 -15  -2  339.89   18.51
  -1 -15   2  283.17   16.48
   1  15  -2  355.18   18.01
   0 -15   2  363.23   18.06
   0 -15   2  363.03   19.61
   0 -15  -2  344.03   19.16
   0  15   2  361.57   18.81
   0  15  -2  330.15   18.50
   0  15   2  360.99   18.45
   1 -15   2   82.78    6.58
   1 -15   2   93.17    8.62
  -1 -15  -2   79.95    8.58
   1  15   2   91.47    7.32
  -1  15  -2   82.52    7.71
   1  15   2   90.33    7.53
  -2 -15  -2   -2.09    3.16
   2 -15   2   -3.75    3.21
   2 -15   2   -1.44    2.04
   2  15   2    1.92    2.72
  -2  15  -2    4.21    2.45
   2  15   2    4.89    2.51
  -2  15  -2    1.60    2.78
  -3 -15  -2  318.57   17.47
  -3 -15  -2  326.96   18.92
   3 -15   2  336.75   18.04
   3 -15   2  321.26   16.45
   3  15   2  331.66   16.60
  -3  15  -2  313.56   17.38
  -3  15  -2  314.84   18.45
   3  15   2  312.44   17.05
   4 -15   2  217.93   13.26
  -4 -15  -2  198.94   12.28
   4 -15   2  198.98   11.74
  -4 -15  -2  205.94   14.27
  -4  15  -2  214.08   13.57
   4  15   2  197.28   11.38
  -4  15  -2  209.42   12.85
   4  15   2  205.51   12.53
  -5 -15  -2   11.03    4.76
   5 -15   2   10.49    3.43
  -5 -15  -2   15.59    3.51
   5 -15   2    6.63    3.60
  -5  15  -2   14.17    4.07
   5  15   2   12.18    2.63
   5  15   2   16.25    3.94
  -5  15  -2    5.52    4.19
  -6 -15  -2   17.73    3.75
  -6 -15  -2   14.90    5.54
   6 -15   2   17.81    4.16
   6 -15   2   18.19    3.47
  -6  15  -2   19.46    5.05
   6  15   2   20.77    4.13
   6  15   2   14.23    2.90
  -7 -15  -2   72.79    7.63
  -7 -15  -2   62.71   10.78
   7 -15   2   66.74    6.25
   7 -15   2   68.29    7.40
   7  15   2   73.47    7.38
   7  15   2   68.62    6.04
  -7  15  -2   60.40    9.82
  -7  15  -2   55.57    8.48
   8 -15   2  267.58   14.14
   8 -15   2  277.81   14.30
  -8 -15  -2  269.00   19.79
   8  15   2  268.96   13.32
  -8  15  -2  266.35   16.72
  -8  15  -2  258.83   17.79
   8  15   2  250.17   14.46
   8 -16  -2   -0.96    5.26
  -8 -16   2   -3.84    8.43
   8 -16  -2    1.76    5.06
  -8 -16   2   -1.29    4.96
  -8  16   2   -1.93    5.91
   8  16  -2    4.91    6.05
  -8  16   2   12.92    8.43
   7 -16  -2   68.42    9.35
   7 -16  -2   65.02    7.38
  -7 -16   2   58.00   10.33
  -7 -16   2   68.09    7.51
  -7  16   2   66.82    9.94
   7  16  -2   64.36    6.46
  -7  16   2   75.38    8.92
   7  16  -2   69.34    9.99
   6 -16  -2    6.56    3.95
  -6 -16   2   -3.13    5.49
  -6 -16   2    7.32    3.56
   6 -16  -2   -4.84    4.39
   6  16  -2    3.80    4.54
  -6  16   2    8.24    5.04
  -6  16   2    1.59    3.97
   5 -16  -2  244.93   14.53
   5 -16  -2  246.93   15.53
  -5 -16   2  221.30   13.45
  -5 -16   2  229.39   16.44
  -5  16   2  208.47   15.07
  -5  16   2  241.28   14.52
   5  16  -2  234.80   15.13
   5  16  -2  227.65   13.00
  -4 -16   2   33.69    6.42
   4 -16  -2   35.59    6.33
   4 -16  -2   34.11    6.37
  -4  16   2   28.79    5.32
   4  16  -2   27.79    5.88
   4  16  -2   29.05    4.85
   3 -16  -2  329.63   17.63
   3 -16  -2  322.56   18.91
  -3 -16   2  315.96   19.04
  -3 -16   2  313.30   17.23
  -3  16   2  314.11   18.78
  -3  16   2  319.21   17.57
   3  16  -2  345.80   17.73
   3  16  -2  307.94   18.22
   2 -16  -2  114.34   10.60
  -2 -16   2  110.80   10.64
   2 -16  -2  115.18    9.57
  -2 -16   2  114.37    8.25
  -2  16   2  105.14    8.85
   2  16  -2  117.37    9.23
  -2  16   2  117.43    9.36
   2  16  -2  112.02    9.97
  -1 -16   2  127.04    9.75
   1 -16  -2  135.87   11.08
   1 -16  -2  130.34    9.81
  -1 -16   2  133.96   11.02
   1  16  -2  124.86   10.24
   1  16  -2  135.48   10.40
  -1  16   2  148.56    9.75
  -1  16   2  127.21   10.36
   0 -16   2    3.79    3.59
   0 -16  -2   -0.51    3.63
   0 -16  -2   -2.62    2.95
   0 -16   2    1.81    2.91
   0  16  -2   -0.81    2.90
   0  16   2   -0.43    3.65
   0  16   2    2.79    2.80
   0  16  -2   -0.45    2.96
  -1 -16  -2  143.65   10.42
   1 -16   2  141.63   11.15
  -1 -16  -2  144.63   11.46
   1 -16   2  153.92    9.37
   1  16   2  152.56   10.00
   1  16   2  138.10    9.98
  -1  16  -2  138.34   10.76
  -1  16  -2  128.02   10.39
  -2 -16  -2   66.75    6.47
   2 -16   2   52.98    7.67
  -2 -16  -2   60.68    8.37
  -2  16  -2   67.09    7.44
  -2  16  -2   65.62    7.14
   2  16   2   65.39    7.21
  -3 -16  -2    5.89    3.42
   3 -16   2    4.37    2.36
  -3 -16  -2    6.02    4.15
  -3  16  -2    1.84    2.91
  -3  16  -2   -1.32    3.62
   3  16   2    0.29    3.33
  -4 -16  -2   32.51    6.52
   4 -16   2   15.39    4.26
  -4 -16  -2   19.58    3.32
  -4  16  -2   32.82    5.57
  -4  16  -2   20.63    3.95
   4  16   2   21.29    4.62
  -5 -16  -2  124.59    8.99
  -5 -16  -2  144.02   12.34
   5  16   2  111.55    9.75
   5  16   2  140.48    8.41
  -5  16  -2  148.85   10.99
  -5  16  -2  133.54   10.75
   6 -16   2   40.39    6.01
  -6 -16  -2   35.64    5.12
   6 -16   2   42.38    6.42
  -6 -16  -2   34.19    7.56
  -6  16  -2   34.97    6.36
  -6  16  -2   40.93    7.48
   6  16   2   53.33    5.22
  -7 -16  -2  156.68   14.80
   7 -16   2  129.65    9.35
  -7 -16  -2  127.51    9.42
   7 -16   2  133.75   10.27
  -7  16  -2  147.98   11.99
   7  16   2  105.54   10.31
  -7  16  -2  123.98   11.15
   8 -16   2   11.52    4.19
   8 -16   2   10.33    3.76
  -8 -16  -2    6.56    5.09
  -8 -16  -2    4.03    8.56
  -8  16  -2   19.85    7.26
   8  16   2   17.85    4.66
  -8  16  -2   17.42    6.01
   8  16   2    8.54    3.48
   7 -17  -2   11.36    5.35
  -7 -17   2   26.59    5.22
   7 -17  -2   23.57    6.65
  -7 -17   2   22.17    8.11
   7  17  -2   26.81    6.91
  -7  17   2   14.82    7.15
  -7  17   2   30.21    6.43
   7  17  -2   24.89    4.73
  -6 -17   2   38.35    8.46
  -6 -17   2   25.79    4.34
   6 -17  -2   19.78    4.69
   6 -17  -2   41.13    6.93
  -6  17   2   29.30    5.92
   6  17  -2   30.62    6.54
  -6  17   2   24.85    5.89
   6  17  -2   21.97    4.63
   5 -17  -2  117.52    9.02
   5 -17  -2  128.76   11.55
  -5 -17   2  133.87    9.66
  -5 -17   2  107.27   12.82
  -5  17   2  119.25   10.83
   5  17  -2  135.03   11.58
  -5  17   2  124.64   10.66
   5  17  -2  128.61    8.79
  -4 -17   2   76.36   10.68
   4 -17  -2   90.75    7.88
  -4 -17   2   74.36    7.19
   4 -17  -2   86.16    9.73
   4  17  -2   93.93    6.71
   4  17  -2   93.56    9.44
  -4  17   2   78.91    8.25
   3 -17  -2  331.25   18.51
  -3 -17   2  340.09   20.58
   3 -17  -2  356.27   20.28
  -3 -17   2  332.85   17.71
   3  17  -2  359.24   19.83
  -3  17   2  364.01   19.26
   3  17  -2  358.58   18.58
  -3  17   2  340.43   19.09
   2 -17  -2    0.87    3.16
  -2 -17   2    1.83    3.91
   2 -17  -2    5.12    4.37
  -2 -17   2   -0.65    2.52
   2  17  -2    2.19    3.81
   2  17  -2    0.21    2.82
  -2  17   2    3.38    3.57
  -2  17   2   -1.06    3.05
  -1 -17   2  248.46   16.26
  -1 -17   2  244.95   14.71
   1 -17  -2  279.42   16.91
   1 -17  -2  254.28   15.08
  -1  17   2  267.68   16.13
   1  17  -2  246.71   15.06
  -1  17   2  270.24   15.37
   1  17  -2  239.23   15.51
   0 -17   2   18.00    5.07
   0 -17   2    8.13    2.92
   0 -17  -2    9.35    4.33
   0 -17  -2   15.73    3.97
   0  17   2    8.53    3.42
   0  17  -2   11.44    4.24
   0  17   2   15.83    4.62
   0  17  -2   16.61    4.61
   1 -17   2  136.73   11.64
  -1 -17  -2  117.19    9.57
   1 -17   2  135.83    9.52
  -1 -17  -2  140.01   11.66
   1  17   2  139.22    9.84
  -1  17  -2  144.04   10.74
   1  17   2  128.75   10.34
  -1  17  -2  121.77    9.86
  -2 -17  -2   23.41    6.07
  -2 -17  -2   14.51    3.40
   2 -17   2   16.94    5.10
   2 -17   2   15.59    3.80
   2  17   2   18.64    4.81
  -2  17  -2   18.15    4.57
   2  17   2   18.11    3.90
  -2  17  -2   15.43    4.11
   3 -17   2  290.87   16.05
  -3 -17  -2  268.59   14.74
   3 -17   2  305.22   17.60
  -3 -17  -2  278.22   17.92
   3  17   2  267.92   16.16
   3  17   2  295.30   15.96
  -3  17  -2  268.22   15.78
  -3  17  -2  282.75   16.46
  -4 -17  -2   29.82    5.61
   4 -17   2   37.80    6.29
  -4 -17  -2   38.55    7.62
   4  17   2   50.15    7.18
  -4  17  -2   36.05    6.35
   4  17   2   37.05    5.97
  -4  17  -2   36.30    6.49
  -5 -17  -2   50.01    8.63
   5 -17   2   42.19    6.60
  -5 -17  -2   42.54    6.30
  -5  17  -2   39.89    6.83
   5  17   2   33.74    5.74
  -5  17  -2   43.16    7.13
  -6 -17  -2   10.18    3.84
   6 -17   2    7.27    4.01
  -6 -17  -2    9.48    6.76
   6  17   2    3.24    3.36
  -6  17  -2   10.11    4.96
  -6  17  -2    5.36    4.73
   7 -17   2  133.92   11.46
  -7 -17  -2  159.13   15.93
   7 -17   2  188.08   11.14
  -7 -17  -2  130.98   10.76
  -7  17  -2  143.22   13.31
   7  17   2  160.78   10.57
  -7  17  -2  154.33   13.08
   7 -18  -2   33.80    5.96
   7 -18  -2   29.06    7.56
  -7 -18   2   26.68    6.63
  -7  18   2   30.06    9.75
   7  18  -2   29.81    7.47
  -6 -18   2  247.75   19.61
  -6 -18   2  233.87   15.18
   6 -18  -2  256.23   17.67
   6 -18  -2  274.75   16.15
  -6  18   2  241.73   15.85
   6  18  -2  249.23   14.66
   6  18  -2  250.87   17.34
  -6  18   2  274.57   17.80
   5 -18  -2    3.27    5.34
  -5 -18   2   -2.50    6.15
  -5 -18   2   -0.24    3.37
   5  18  -2   -0.19    5.09
   5  18  -2    5.34    3.96
  -5  18   2   -0.85    4.32
  -5  18   2    2.26    5.24
   4 -18  -2   28.02    6.69
   4 -18  -2   21.05    4.48
  -4 -18   2   33.64    5.87
  -4 -18   2   23.57    7.13
  -4  18   2   23.41    5.36
   4  18  -2   33.58    6.29
   4  18  -2   21.56    4.62
  -4  18   2   26.45    5.71
  -3 -18   2   46.90    6.58
   3 -18  -2   68.68    6.48
   3 -18  -2   70.69    9.87
  -3 -18   2   63.63    9.92
  -3  18   2   61.90    8.15
   3  18  -2   67.39    8.94
   3  18  -2   48.67    6.23
  -3  18   2   50.56    8.48
  -2 -18   2  260.58   14.72
   2 -18  -2  268.00   17.37
  -2 -18   2  261.39   17.11
   2 -18  -2  274.89   15.05
  -2  18   2  224.67   15.07
  -2  18   2  241.15   15.29
   2  18  -2  266.70   15.05
   2  18  -2  270.71   16.60
   1 -18  -2   29.02    6.15
   1 -18  -2   35.69    5.28
  -1 -18   2   32.35    4.74
  -1 -18   2   25.54    6.23
  -1  18   2   24.72    5.25
   1  18  -2   23.26    4.32
   1  18  -2   19.79    5.10
  -1  18   2   20.66    3.93
   0 -18   2   33.28    6.84
   0 -18  -2   25.44    6.32
   0 -18  -2   25.37    4.29
   0 -18   2   34.68    5.17
   0  18  -2   20.80    4.33
   0  18  -2   25.24    5.62
   0  18   2   27.06    4.91
  -1 -18  -2   28.45    4.25
   1 -18   2   26.67    6.46
  -1 -18  -2   24.33    6.36
   1  18   2   29.82    5.20
  -1  18  -2   26.80    5.57
   1  18   2   22.26    4.48
  -1  18  -2   21.57    3.87
  -2 -18  -2  126.79   12.23
   2 -18   2  123.68    9.26
  -2 -18  -2  116.56    9.31
   2 -18   2  137.72   11.67
  -2  18  -2  132.37   10.88
  -2  18  -2  104.00    9.30
   2  18   2  107.85    8.53
   2  18   2  134.14   10.44
   3 -18   2   14.83    5.26
  -3 -18  -2    8.53    5.36
  -3 -18  -2   11.15    3.40
   3 -18   2    8.03    3.90
  -3  18  -2   11.16    4.56
   3  18   2    7.95    3.31
  -3  18  -2    9.98    4.55
   3  18   2   13.86    4.59
   4 -18   2    0.71    4.68
  -4 -18  -2   -2.48    3.58
   4 -18   2   -2.81    3.48
  -4 -18  -2   -4.42    5.46
  -4  18  -2   -4.11    4.46
   4  18   2   -0.86    4.02
   4  18   2   -1.29    3.19
  -4  18  -2    1.37    4.26
   5 -18   2   78.13    9.97
   5 -18   2   93.37    8.48
  -5 -18  -2   68.81   12.23
   5  18   2   83.20    9.20
  -5  18  -2   64.17    9.12
   5  18   2   59.19    6.88
  -5  18  -2   82.06    9.87
  -6 -18  -2  178.25   12.24
   6 -18   2  211.28   13.30
  -6 -18  -2  201.21   17.54
   6 -18   2  204.14   14.23
  -6  18  -2  165.74   14.08
   6  18   2  202.19   13.68
  -6  18  -2  193.10   14.51
   6  18   2  174.52   11.29
  -6 -19   2   35.18   10.83
  -6 -19   2   29.94    6.38
   6 -19  -2   35.09    6.08
   6 -19  -2   42.65    8.55
  -6  19   2   28.46    7.49
   6  19  -2   40.97    7.88
   6  19  -2   33.44    5.06
  -6  19   2   22.19    8.71
   5 -19  -2   18.42    4.68
  -5 -19   2   27.69    7.87
   5 -19  -2   23.72    7.17
  -5 -19   2   27.30    5.11
  -5  19   2   20.62    7.11
  -5  19   2   28.47    6.26
   5  19  -2   23.50    7.04
   5  19  -2   21.47    4.30
   4 -19  -2  133.71   10.76
  -4 -19   2  134.67    9.86
  -4 -19   2  123.90   14.23
   4 -19  -2  126.89   13.11
  -4  19   2  123.40   11.43
   4  19  -2  126.95   10.02
   4  19  -2  129.64   12.39
  -4  19   2  127.17   11.59
   3 -19  -2    4.41    4.04
   3 -19  -2    7.52    5.76
  -3 -19   2    3.19    6.37
  -3 -19   2    4.54    3.30
   3  19  -2   11.37    4.37
   3  19  -2    9.18    5.44
  -3  19   2    8.51    4.23
  -3  19   2    9.58    5.14
   2 -19  -2    2.12    3.97
  -2 -19   2    4.76    5.59
  -2 -19   2    1.58    3.27
   2 -19  -2   -1.48    5.01
   2  19  -2    1.73    4.18
   2  19  -2    1.45    4.62
  -2  19   2    0.49    4.42
  -2  19   2   -1.86    4.24
  -1 -19   2   -2.44    5.34
   1 -19  -2    7.24    5.24
  -1 -19   2    4.69    3.66
   1 -19  -2    2.10    3.94
  -1  19   2    4.06    3.98
   1  19  -2    4.23    4.57
   1  19  -2    2.66    4.01
  -1  19   2   -4.17    4.04
   0 -19   2  470.18   26.23
   0 -19   2  471.08   23.68
   0 -19  -2  471.12   26.41
   0 -19  -2  485.18   24.50
   0  19  -2  482.53   25.27
   0  19   2  494.66   24.74
   0  19   2  435.32   24.47
   0  19  -2  478.57   25.33
  -1 -19  -2   -0.55    3.57
  -1 -19  -2    3.16    5.41
   1 -19   2   -3.17    4.52
   1 -19   2    2.82    3.20
   1  19   2    0.17    3.79
   1  19   2    0.80    3.78
  -1  19  -2    3.77    4.43
  -1  19  -2   -0.40    4.36
   2 -19   2    9.18    3.49
  -2 -19  -2    8.90    5.50
  -2 -19  -2   11.47    3.75
   2 -19   2   14.66    5.88
  -2  19  -2    1.89    4.43
   2  19   2    6.02    4.41
  -2  19  -2   12.56    4.60
   2  19   2   10.29    3.70
  -3 -19  -2   11.81    3.68
  -3 -19  -2    8.83    6.33
   3 -19   2    7.62    3.61
   3 -19   2    6.08    5.13
   3  19   2    8.21    4.51
  -3  19  -2    4.95    4.93
   3  19   2    8.40    3.76
  -3  19  -2    7.49    4.26
   4 -19   2  205.40   15.06
  -4 -19  -2  187.47   12.35
   4 -19   2  181.39   11.81
  -4 -19  -2  206.96   17.03
   4  19   2  198.85   13.77
  -4  19  -2  201.84   14.73
  -4  19  -2  179.34   14.17
   4  19   2  185.41   11.38
   5 -19   2   14.55    4.21
   5 -19   2   20.69    6.25
  -5 -19  -2   22.02    7.85
  -5 -19  -2   14.34    5.08
   5  19   2   15.57    4.04
   5  19   2   21.38    5.75
  -5  19  -2   24.32    5.91
  -5  19  -2   18.40    6.24
  -6 -19  -2    5.68    9.64
  -6 -19  -2    5.21    5.93
   6 -19   2    7.69    6.14
   6 -19   2    5.08    4.44
   6  19   2    8.05    5.46
   6  19   2    5.41    4.13
  -6  19  -2   -4.91    7.06
  -6  19  -2    5.74    8.52
  -5 -20   2   46.07   11.55
   5 -20  -2   65.66   10.16
   5 -20  -2   63.73    9.25
  -5 -20   2   75.32   10.31
   5  20  -2   77.17   11.81
   5  20  -2   50.84    7.99
  -5  20   2   59.85   11.26
  -5  20   2   61.07   10.09
   4 -20  -2    7.74    4.95
   4 -20  -2    3.34    6.57
  -4 -20   2    4.58    4.67
  -4 -20   2    4.27    7.78
   4  20  -2    7.47    5.91
  -4  20   2   13.79    6.48
  -4  20   2    7.95    5.52
   3 -20  -2    7.40    4.55
  -3 -20   2   29.02    7.92
   3 -20  -2   16.35    6.69
  -3 -20   2   11.67    4.21
   3  20  -2    9.98    4.98
  -3  20   2   22.69    5.69
   3  20  -2   13.14    6.22
  -3  20   2   23.23    5.90
  -2 -20   2  223.73   17.47
  -2 -20   2  192.00   13.15
   2 -20  -2  196.34   13.10
   2 -20  -2  205.05   16.68
  -2  20   2  201.98   13.85
   2  20  -2  227.83   15.93
  -2  20   2  221.94   14.87
   2  20  -2  210.13   12.93
   1 -20  -2  136.31   13.62
  -1 -20   2  108.33    8.75
   1 -20  -2  106.08    8.59
  -1 -20   2  145.74   13.73
   1  20  -2  117.67   12.09
   1  20  -2  114.20    9.52
  -1  20   2  133.05   11.44
  -1  20   2  112.95    9.79
   0 -20   2   13.54    3.96
   0 -20  -2    5.75    4.16
   0 -20   2   10.66    6.44
   0 -20  -2    8.77    6.36
   0  20   2   17.25    5.36
   0  20  -2    6.27    4.93
   0  20   2    8.98    4.82
   0  20  -2   13.28    4.29
  -1 -20  -2  157.19   11.30
   1 -20   2  201.47   12.31
  -1 -20  -2  180.88   15.77
   1 -20   2  177.90   15.04
   1  20   2  168.70   12.51
  -1  20  -2  164.04   13.71
   1  20   2  183.89   13.35
  -1  20  -2  165.96   12.61
  -2 -20  -2  103.38   13.11
  -2 -20  -2   83.74    8.13
   2 -20   2   94.98   11.67
   2 -20   2  113.33    9.35
   2  20   2   96.12    9.74
   2  20   2   85.07   10.18
  -2  20  -2  110.17   10.06
  -2  20  -2  118.75   11.10
   3 -20   2   27.07    6.99
  -3 -20  -2    9.71    4.19
   3 -20   2   18.24    4.77
  -3 -20  -2   21.50    7.97
  -3  20  -2   11.84    5.63
   3  20   2   15.26    5.19
   3  20   2   19.24    5.62
  -3  20  -2   16.84    5.07
   4 -20   2    1.43    6.33
   4 -20   2   -0.23    4.33
  -4 -20  -2   -1.43    4.85
  -4 -20  -2    5.64    7.62
   4  20   2    8.90    4.65
   4  20   2    4.27    5.08
  -4  20  -2    6.93    6.24
  -4  20  -2   15.64    6.02
   5 -20   2   98.32   12.63
  -5 -20  -2   74.34   12.96
  -5 -20  -2  112.13   11.71
   5 -20   2   89.70    9.84
  -5  20  -2  111.33   14.49
   5  20   2  113.08   11.55
   5  20   2   87.28    9.30
  -5  20  -2   76.09   12.82
   4 -21  -2   12.16    7.72
  -4 -21   2    5.31    6.02
   4 -21  -2   15.42    6.19
   4  21  -2    5.39    7.02
   4  21  -2   24.12    5.99
  -4  21   2   11.61    8.88
   3 -21  -2   48.93    9.10
  -3 -21   2   56.36   10.85
  -3 -21   2   36.80    6.60
   3 -21  -2   43.61    6.52
  -3  21   2   49.57    8.35
   3  21  -2   53.36    8.65
  -3  21   2   51.91    9.07
   3  21  -2   54.73    9.18
   2 -21  -2  -10.52    6.48
  -2 -21   2    2.96    7.28
   2 -21  -2    0.40    5.04
  -2 -21   2    2.21    5.15
   2  21  -2   12.42    6.22
  -2  21   2   -8.30    5.67
   2  21  -2    6.05    5.28
  -2  21   2   -2.62    4.87
   1 -21  -2  105.20   14.21
   1 -21  -2  108.37    9.58
  -1 -21   2  147.41   15.29
  -1 -21   2   91.35    9.39
   1  21  -2  127.36   12.34
  -1  21   2  111.47   10.14
  -1  21   2  129.69   12.10
   1  21  -2  129.70   10.62
   0 -21   2    1.34    6.96
   0 -21   2    4.91    4.43
   0 -21  -2    0.09    6.65
   0 -21  -2    0.52    4.39
   0  21  -2   11.89    5.75
   0  21   2    4.94    5.33
   0  21   2    5.23    4.99
   0  21  -2   11.10    5.52
  -1 -21  -2   34.94    5.58
   1 -21   2   28.83    7.61
  -1 -21  -2   33.34    8.48
  -1  21  -2   34.01    6.47
   1  21   2   26.50    5.34
  -1  21  -2   29.58    7.19
  -2 -21  -2   10.16    7.29
   2 -21   2    1.52    6.45
  -2 -21  -2   -3.54    5.01
   2 -21   2   -4.84    4.42
   2  21   2   -2.61    5.11
  -2  21  -2    4.08    5.93
   2  21   2    1.59    4.87
  -2  21  -2    4.23    5.93
  -3 -21  -2   54.49    9.69
  -3 -21  -2   54.18   12.13
   3 -21   2   46.24    8.06
   3 -21   2   74.64   12.20
  -3  21  -2   75.94   12.24
  -3  21  -2   70.71   12.00
   3  21   2   49.10    7.90
   3  21   2   62.27    8.73
  -4 -21  -2   19.02    7.20
   4 -21   2    8.71    7.47
   4 -21   2    9.12    5.10
   4  21   2   -0.46    5.02
   4  21   2   -4.45    5.62
  -4  21  -2    7.00    8.40
  -2 -22   2   39.71    7.63
  -2 -22   2   33.44   10.75
   2 -22  -2   60.52   11.38
   2 -22  -2   51.49    8.44
  -2  22   2   39.84    8.57
   2  22  -2   44.92    9.62
  -2  22   2   36.67    9.36
   2  22  -2   43.72    8.23
   1 -22  -2  145.20   13.14
   1 -22  -2  122.54   17.85
  -1 -22   2  142.39   12.45
  -1 -22   2  157.03   17.02
   1  22  -2  141.79   13.56
  -1  22   2  145.34   14.17
  -1  22   2  149.55   14.18
   1  22  -2  161.06   16.20
   0 -22  -2   26.64    7.37
   0 -22   2   17.76    8.47
   0 -22   2   26.50    5.80
   0 -22  -2   14.51    9.66
   0  22  -2   18.42    7.46
   0  22  -2   21.13    8.79
   0  22   2   40.08    7.30
   0  22   2   27.53    6.69
  -1 -22  -2  146.02   17.56
  -1 -22  -2  152.44   12.86
   1 -22   2  181.40   16.55
   1 -22   2  157.47   12.12
   1  22   2  169.17   13.90
  -1  22  -2  134.05   15.35
  -1  22  -2  152.50   15.43
   1  22   2  142.50   12.85
   2 -22   2   -4.29    7.32
  -2 -22  -2    6.31    6.49
   2 -22   2   14.54    5.53
  -2  22  -2    8.06    9.12
   2  22   2    6.18    6.24
   2  22   2    6.30    5.84
 -11   0   3   91.45   10.40
 -11   0   3   99.92   10.04
  11   0  -3   93.72    8.09
  11   0  -3   86.50    7.44
  10   0  -3   -0.82    2.62
 -10   0   3    0.28    3.73
  10   0  -3    2.47    2.93
   9   0  -3  612.94   27.22
  -9   0   3  597.94   29.47
   9   0  -3  580.92   27.01
  -9   0   3  603.02   28.16
  -8   0   3   -1.02    2.51
   8   0  -3   -0.41    1.80
   8   0  -3    1.09    2.04
  -8   0   3    1.84    2.53
   7   0  -3  282.01   14.13
  -7   0   3  306.05   15.03
  -7   0   3  297.63   15.72
  -6   0   3   -1.86    1.61
   6   0  -3    0.66    1.66
   6   0  -3    1.62    1.19
  -6   0   3    2.71    1.64
  -5   0   3 2650.75  108.32
   5   0  -3 2827.77  108.47
   5   0  -3 2680.89  108.14
  -5   0   3 2591.87  108.95
   4   0  -3   -0.75    0.87
  -4   0   3   -0.25    1.08
  -4   0   3   -0.72    0.86
   4   0  -3   -0.24    0.66
   3   0  -3    0.22    0.53
  -3   0   3    0.10    0.47
   3   0  -3    0.26    0.56
  -2   0   3    5.07    0.91
   1   0  -3 4162.59  177.85
   1   0  -3 4220.67  178.10
   0   0  -3    0.66    0.40
   0   0   3    1.31    0.36
   0   0  -3    0.68    0.25
   0   0   3    0.66    0.29
  -1   0  -3  354.70   16.04
   2   0   3    1.44    1.25
   2   0   3   -1.50    1.67
  -3   0  -3 1116.05   44.40
  -4   0  -3    2.35    0.59
  -4   0  -3    1.32    0.74
  -5   0  -3  273.57   12.44
  -5   0  -3  287.03   12.36
  -6   0  -3    3.37    1.32
  -6   0  -3    1.09    1.03
  -7   0  -3  117.06    7.02
  -7   0  -3  123.18    6.97
  -8   0  -3   -0.77    1.85
  -8   0  -3    0.87    1.86
  -9   0  -3   49.76    5.79
  -9   0  -3   57.52    5.75
 -10   0  -3   -2.64    3.12
 -10   0  -3    0.76    3.32
 -11   0  -3   98.95    9.40
 -11   0  -3   69.06    9.70
  11  -1  -3   92.95    7.42
  11  -1  -3  103.37    8.08
 -11  -1   3   93.92   10.38
 -11  -1   3   90.13    9.27
 -11   1   3   98.35   10.37
 -11   1   3   83.22    9.66
  11   1  -3   89.15    7.46
  11   1  -3   93.37    8.13
  10  -1  -3  164.36   10.13
  10  -1  -3  152.85    9.63
 -10  -1   3  166.75   11.57
 -10  -1   3  159.45   10.27
 -10   1   3  158.18   10.37
 -10   1   3  163.24   11.24
  10   1  -3  151.67   10.10
  10   1  -3  147.69    9.47
  -9  -1   3    4.02    3.70
   9  -1  -3    8.91    2.97
   9  -1  -3    7.86    2.75
  -9  -1   3    6.49    3.75
   9   1  -3    8.41    2.86
  -9   1   3    4.86    4.13
  -9   1   3    6.99    3.51
   9   1  -3    1.21    2.55
  -8  -1   3  165.40   10.24
   8  -1  -3  152.01    9.20
   8  -1  -3  167.59    9.66
  -8  -1   3  186.44   10.65
  -8   1   3  159.25   10.42
   8   1  -3  153.41    9.62
   8   1  -3  160.41    9.17
  -8   1   3  181.71   10.37
   7  -1  -3  594.30   25.20
   7  -1  -3  550.35   24.85
  -7  -1   3  550.27   26.10
  -7  -1   3  560.60   25.57
   7   1  -3  560.90   25.00
  -7   1   3  564.18   25.40
  -7   1   3  541.58   26.38
   7   1  -3  575.26   25.00
   6  -1  -3  189.02   10.22
  -6  -1   3  202.16   11.08
   6  -1  -3  210.75   10.74
  -6  -1   3  214.31   10.99
  -6   1   3  201.00   11.35
   6   1  -3  196.03   10.67
   6   1  -3  194.40   10.18
  -6   1   3  211.65   10.82
   5  -1  -3  246.04   11.60
   5  -1  -3  227.67   11.40
  -5  -1   3  234.94   12.07
  -5  -1   3  240.67   11.86
   5   1  -3  248.07   11.63
  -5   1   3  236.45   11.67
  -5   1   3  236.42   12.30
   5   1  -3  234.42   11.39
  -4  -1   3  673.76   27.52
   4  -1  -3  644.52   27.28
   4  -1  -3  648.24   27.57
  -4  -1   3  643.33   27.75
   4   1  -3  607.55   27.36
  -4   1   3  633.15   28.00
   4   1  -3  636.44   27.21
  -4   1   3  667.23   27.38
  -3  -1   3  272.82   12.73
  -3  -1   3  263.47   12.36
   3  -1  -3  279.01   12.57
   3  -1  -3  281.21   12.43
   3   1  -3  275.08   12.49
  -3   1   3  288.56   13.09
   3   1  -3  284.41   12.41
  -3   1   3  274.06   12.35
   2  -1  -3  174.12    8.08
  -2  -1   3  177.73    8.36
  -2  -1   3  171.92    8.17
   2  -1  -3  173.03    8.37
  -2   1   3  171.18    8.05
  -2   1   3  184.05    8.64
   2   1  -3  186.90    8.17
   2   1  -3  171.42    8.25
  -1  -1   3  220.71   10.06
   1  -1  -3  240.17   10.34
   1  -1  -3  234.41    9.97
  -1  -1   3  235.70   10.19
   1   1  -3  234.87   10.18
  -1   1   3  221.22    9.93
  -1   1   3  239.70   10.37
   1   1  -3  226.69   10.01
   0  -1   3  922.76   36.39
   0  -1  -3  860.78   36.25
   0  -1   3  922.91   36.40
   0  -1  -3  917.73   36.52
   0   1   3  923.99   36.43
   0   1  -3  874.83   36.39
   0   1  -3  925.28   36.43
   0   1   3  914.39   36.24
  -1  -1  -3  321.07   16.97
   1   1   3  319.07   16.18
   2  -1   3  532.37   27.65
  -2  -1  -3  644.44   27.35
   2   1   3  587.57   27.05
  -2   1  -3  498.60   26.52
  -3  -1  -3  130.54    5.81
  -3  -1  -3  133.74    5.79
  -3   1  -3  129.79    5.77
  -3   1  -3  143.86    5.93
  -4  -1  -3  915.53   37.34
  -4  -1  -3  917.59   37.30
  -4   1  -3  931.20   37.36
  -4   1  -3  928.20   37.44
  -5  -1  -3 1920.28   78.99
  -5  -1  -3 1987.02   78.94
  -5   1  -3 2041.10   78.99
  -5   1  -3 1926.74   79.17
  -6  -1  -3  172.00    8.69
  -6  -1  -3  174.48    8.69
  -6   1  -3  175.37    8.62
  -6   1  -3  175.90    8.93
  -7  -1  -3   79.19    5.26
  -7  -1  -3   73.54    5.03
  -7   1  -3   78.59    5.17
  -7   1  -3   67.07    5.14
  -8  -1  -3  451.57   21.70
  -8  -1  -3  501.48   21.69
  -8   1  -3  450.15   22.01
  -8   1  -3  496.65   21.52
  -9  -1  -3   73.52    6.53
  -9  -1  -3   94.17    7.13
  -9   1  -3   94.59    6.94
  -9   1  -3   77.44    6.94
 -10  -1  -3    0.90    3.21
 -10  -1  -3    2.20    3.59
 -10   1  -3    0.88    3.27
 -11  -1  -3   53.30    8.22
 -11  -1  -3   22.95    5.06
 -11   1  -3   34.80    5.82
 -11   1  -3   43.86    7.66
 -11  -2   3   12.57    5.55
  11  -2  -3   -1.82    3.14
  11  -2  -3    5.20    3.41
 -11  -2   3    4.30    4.82
 -11   2   3   12.52    5.31
  11   2  -3    9.46    3.78
 -11   2   3    8.64    4.74
  11   2  -3    0.34    3.03
  10  -2  -3   83.48    7.03
 -10  -2   3   75.15    7.56
  10  -2  -3   89.25    7.19
 -10  -2   3   74.76    8.72
 -10   2   3   81.10    8.23
 -10   2   3   73.70    8.01
  10   2  -3   81.43    7.50
  10   2  -3   88.03    6.84
   9  -2  -3    3.14    2.49
  -9  -2   3   -0.20    3.72
   9  -2  -3    5.65    2.63
  -9  -2   3   -2.59    3.33
   9   2  -3    5.44    2.39
  -9   2   3   -1.97    2.94
   9   2  -3    4.67    2.66
  -9   2   3    3.76    4.14
   8  -2  -3  423.83   20.27
  -8  -2   3  454.97   21.38
  -8  -2   3  426.07   21.10
   8  -2  -3  441.58   20.35
  -8   2   3  402.44   21.46
   8   2  -3  443.90   20.09
   8   2  -3  432.09   20.55
  -8   2   3  451.88   21.00
  -7  -2   3  325.90   15.50
  -7  -2   3  288.52   15.46
   7  -2  -3  277.07   14.40
   7  -2  -3  318.88   14.58
   7   2  -3  294.59   14.31
  -7   2   3  280.47   15.87
   7   2  -3  293.01   14.62
  -7   2   3  307.76   15.02
  -6  -2   3 1178.03   47.29
   6  -2  -3 1151.05   46.83
  -6  -2   3 1118.60   47.38
   6  -2  -3 1068.71   46.68
   6   2  -3 1171.28   46.64
   6   2  -3  998.95   46.65
  -6   2   3 1106.13   47.94
  -6   2   3 1143.64   46.89
   5  -2  -3  269.95   12.61
  -5  -2   3  263.70   12.89
   5  -2  -3  270.94   12.53
  -5  -2   3  256.86   12.89
   5   2  -3  269.46   12.58
   5   2  -3  243.86   12.20
  -5   2   3  248.51   12.52
  -5   2   3  260.86   13.44
  -4  -2   3 1762.82   71.59
  -4  -2   3 1686.33   71.32
   4  -2  -3 1791.48   71.23
   4  -2  -3 1792.62   71.50
   4   2  -3 1780.25   71.36
   4   2  -3 1714.79   71.03
  -4   2   3 1794.00   71.20
  -4   2   3 1720.68   72.09
   3  -2  -3  167.59    8.34
  -3  -2   3  173.09    8.48
  -3  -2   3  160.59    8.14
   3  -2  -3  180.05    8.31
   3   2  -3  174.04    8.30
   3   2  -3  171.16    8.19
  -3   2   3  164.43    8.00
  -3   2   3  173.92    8.91
  -2  -2   3  100.46    5.24
   2  -2  -3   95.84    5.36
  -2  -2   3  100.32    5.25
   2  -2  -3  108.34    5.20
   2   2  -3  100.13    5.23
  -2   2   3   97.84    5.04
  -2   2   3  102.46    5.58
   2   2  -3   95.45    5.08
   1  -2  -3  544.10   22.56
   1  -2  -3  519.98   22.90
  -1  -2   3  565.93   22.81
  -1  -2   3  568.35   22.72
   1   2  -3  544.17   22.69
  -1   2   3  536.17   22.51
  -1   2   3  562.35   23.01
   1   2  -3  542.86   22.68
   0  -2   3 2033.78   90.65
  -1  -2  -3 1273.89   47.96
  -1  -2  -3 1114.01   47.73
  -1   2  -3 1208.22   47.81
  -1   2  -3 1209.05   47.95
  -2  -2  -3 1772.03   72.55
  -2   2  -3 1888.54   72.68
  -3  -2  -3  996.47   40.40
  -3  -2  -3 1010.85   40.32
  -3   2  -3 1021.03   40.48
  -3   2  -3  992.95   40.46
  -4  -2  -3 2052.34   84.52
  -4  -2  -3 2177.04   84.51
  -4   2  -3 1994.58   84.68
  -4   2  -3 2243.30   84.63
  -5  -2  -3  172.34    8.13
  -5  -2  -3  165.01    8.14
  -5   2  -3  177.66    8.12
  -5   2  -3  170.36    8.45
  -6  -2  -3 1072.31   44.05
  -6  -2  -3 1066.38   44.03
  -6   2  -3 1031.20   44.43
  -6   2  -3 1099.36   43.97
  -7  -2  -3   23.32    3.48
  -7   2  -3   28.01    3.43
  -7   2  -3   29.81    3.53
  -8  -2  -3   -0.80    1.88
  -8  -2  -3   -0.09    1.58
  -8   2  -3    0.14    1.74
  -8   2  -3   -0.88    1.92
  -9  -2  -3    0.62    2.10
  -9  -2  -3   -1.34    2.45
  -9   2  -3    1.14    2.57
  -9   2  -3    3.71    2.41
 -10  -2  -3  236.09   13.95
 -10   2  -3  239.26   13.46
 -11  -2  -3    4.62    4.70
 -11  -2  -3    5.46    4.60
 -11   2  -3   -2.54    4.01
 -11  -3   3   13.70    4.90
  11  -3  -3    6.79    3.73
 -11  -3   3    9.25    5.99
  11  -3  -3   13.60    3.68
  11   3  -3    7.28    3.40
 -11   3   3    9.62    6.05
 -11   3   3   13.28    4.87
  11   3  -3   13.86    4.08
 -10  -3   3   60.20    8.17
  10  -3  -3   52.11    6.10
 -10  -3   3   63.55    7.40
  10  -3  -3   65.52    5.91
 -10   3   3   55.13    7.19
  10   3  -3   56.34    5.54
 -10   3   3   56.61    7.89
  10   3  -3   47.22    6.59
  -9  -3   3   81.69    7.92
  -9  -3   3   82.72    8.19
   9  -3  -3   82.08    6.54
   9  -3  -3   65.89    6.06
   9   3  -3   60.89    5.59
  -9   3   3   89.12    7.67
  -9   3   3   75.58    8.62
   9   3  -3   74.82    6.94
  -8  -3   3   44.02    5.37
   8  -3  -3   50.87    5.06
  -8  -3   3   40.20    5.79
   8  -3  -3   47.66    4.88
   8   3  -3   63.37    4.78
  -8   3   3   44.54    5.55
   8   3  -3   57.41    5.56
  -8   3   3   54.83    6.25
   7  -3  -3   82.53    5.92
  -7  -3   3   74.59    6.18
  -7  -3   3   86.65    6.76
  -7   3   3   89.07    6.40
  -7   3   3   71.10    6.51
   7   3  -3   61.44    4.95
   7   3  -3   85.86    6.43
  -6  -3   3 1239.16   51.97
  -6  -3   3 1264.77   52.09
   6  -3  -3 1219.59   51.53
  -6   3   3 1301.41   51.62
   6   3  -3 1214.49   51.16
  -6   3   3 1171.23   52.67
   5  -3  -3   82.64    5.45
   5  -3  -3   81.44    5.30
  -5  -3   3   81.94    5.67
   5   3  -3   86.27    5.51
   5   3  -3   87.02    5.25
  -5   3   3   80.38    6.17
  -4  -3   3  869.61   37.16
   4  -3  -3  869.75   36.97
   4  -3  -3  913.36   37.31
  -4  -3   3  913.38   37.27
   4   3  -3  874.23   37.13
  -4   3   3  889.26   37.97
   4   3  -3  875.23   36.78
  -4   3   3  869.93   36.82
  -3  -3   3  381.81   17.19
   3  -3  -3  386.06   17.31
  -3  -3   3  384.91   17.26
   3  -3  -3  383.76   17.09
   3   3  -3  400.26   17.23
   3   3  -3  397.85   17.09
  -3   3   3  385.53   16.95
  -3   3   3  399.75   17.89
   2  -3  -3  388.29   16.33
  -2  -3   3  368.63   16.49
   2  -3  -3  377.21   16.72
  -2  -3   3  381.30   16.37
  -2   3   3  369.24   16.82
  -2   3   3  370.03   16.15
   2   3  -3  382.32   16.46
   2   3  -3  377.64   16.33
   1  -3  -3 1636.22   66.45
   1  -3  -3 1656.42   66.04
  -1  -3   3 1621.89   66.27
  -1  -3   3 1624.46   66.02
   1   3  -3 1616.67   66.18
  -1   3   3 1637.06   65.91
  -1   3   3 1667.32   66.48
   1   3  -3 1703.80   66.18
   0  -3   3 1685.89   67.33
   0  -3  -3 1689.16   67.10
   0  -3   3 1651.96   67.04
   0  -3  -3 1701.19   67.46
   0   3  -3 1666.97   67.16
   0   3   3 1681.85   67.36
   0   3  -3 1676.34   67.33
   1  -3   3  291.99   12.10
   1  -3   3  291.44   12.29
  -1  -3  -3  309.67   12.58
  -1  -3  -3  285.41   12.27
  -1   3  -3  288.04   12.50
   1   3   3  306.33   12.25
  -1   3  -3  289.25   12.35
   1   3   3  280.20   12.04
  -2  -3  -3  249.38   10.56
  -2  -3  -3  239.80   10.44
  -2   3  -3  249.39   10.52
   2   3   3  238.70    9.89
  -2   3  -3  247.74   10.64
  -3  -3  -3  766.66   31.61
  -3  -3  -3  793.55   31.68
  -3   3  -3  777.63   31.84
  -3   3  -3  766.54   31.71
  -4  -3  -3 2021.78   80.08
  -4  -3  -3 1962.96   80.07
  -4   3  -3 1946.03   80.39
  -4   3  -3 2062.60   80.14
  -5  -3  -3   66.20    3.94
  -5  -3  -3   64.79    3.74
  -5   3  -3   66.15    4.30
  -5   3  -3   60.88    3.62
  -6  -3  -3  671.38   28.32
  -6  -3  -3  660.35   28.39
  -6   3  -3  694.55   28.28
  -6   3  -3  641.31   28.89
  -7  -3  -3   57.20    5.20
  -7   3  -3   61.08    5.00
  -7   3  -3   87.93    5.86
  -8  -3  -3  351.33   16.28
  -8  -3  -3  311.57   15.78
  -8   3  -3  307.30   16.55
  -8   3  -3  335.88   15.76
  -9  -3  -3   14.55    3.37
  -9  -3  -3   21.22    3.71
  -9   3  -3    9.11    3.96
  -9   3  -3   13.17    3.15
 -10  -3  -3   17.27    4.47
 -10   3  -3   16.53    3.88
  11  -4  -3   -0.61    3.29
 -11  -4   3    4.61    5.85
  11  -4  -3   -0.40    3.76
 -11  -4   3   -0.94    4.93
  11   4  -3    0.68    3.36
  11   4  -3   -2.39    3.90
 -11   4   3    1.38    6.19
 -11   4   3    5.05    4.88
  10  -4  -3    1.00    2.88
 -10  -4   3    1.83    3.63
  10  -4  -3    8.76    3.20
 -10  -4   3    5.15    4.39
 -10   4   3    7.57    4.54
 -10   4   3    8.28    4.00
  10   4  -3    7.82    3.76
  10   4  -3    6.30    2.54
   9  -4  -3  480.05   21.92
   9  -4  -3  433.32   21.73
  -9  -4   3  460.51   23.27
  -9  -4   3  485.30   23.83
   9   4  -3  442.81   21.30
  -9   4   3  483.42   24.60
  -9   4   3  487.25   22.88
   9   4  -3  467.86   22.44
   8  -4  -3   16.39    2.69
  -8  -4   3   20.77    4.17
   8  -4  -3   14.39    3.06
  -8   4   3   15.08    4.39
  -8   4   3    8.41    3.16
   8   4  -3   19.95    3.75
   8   4  -3   17.88    3.31
   7  -4  -3  135.17    8.33
  -7  -4   3  145.52    9.34
   7  -4  -3  140.34    8.40
  -7  -4   3  122.91    8.12
   7   4  -3  137.67    7.96
  -7   4   3  153.78    8.78
   7   4  -3  135.76    8.67
  -7   4   3  108.31    8.51
  -6  -4   3   26.91    4.16
  -6  -4   3   38.20    3.74
   6  -4  -3   31.56    3.44
   6  -4  -3   34.64    3.75
   6   4  -3   34.82    4.03
   6   4  -3   35.76    3.45
  -6   4   3   35.71    3.83
  -6   4   3   37.17    4.70
   5  -4  -3 2290.42   95.50
  -5  -4   3 2438.19   95.97
  -5  -4   3 2274.97   95.58
   5  -4  -3 2408.87   95.68
   5   4  -3 2399.50   95.75
  -5   4   3 2332.66   96.72
  -5   4   3 2405.25   95.37
   5   4  -3 2291.83   95.09
   4  -4  -3  218.40   10.72
  -4  -4   3  217.56   10.75
  -4  -4   3  202.36   10.75
   4  -4  -3  221.33   10.90
  -4   4   3  222.68   11.54
   4   4  -3  219.13   10.50
  -4   4   3  218.52   10.48
   4   4  -3  211.71   10.74
   3  -4  -3 1058.57   43.64
  -3  -4   3 1048.81   43.60
  -3  -4   3 1080.84   43.95
   3  -4  -3 1056.16   44.04
  -3   4   3 1015.39   43.36
   3   4  -3 1058.51   43.74
  -3   4   3 1091.48   44.50
   3   4  -3 1039.80   43.51
  -2  -4   3   15.45    1.42
   2  -4  -3   13.33    1.59
  -2  -4   3   18.84    1.82
   2  -4  -3   21.21    1.92
   2   4  -3   18.88    1.78
  -2   4   3   17.77    2.06
  -2   4   3   19.70    1.56
   2   4  -3   15.65    1.52
  -1  -4   3 1128.64   47.63
   1  -4  -3 1178.78   47.76
  -1  -4   3 1190.15   48.06
   1  -4  -3 1169.78   48.17
   1   4  -3 1195.93   47.88
  -1   4   3 1167.74   47.58
  -1   4   3 1193.10   48.22
   1   4  -3 1178.32   47.94
   0  -4   3  566.68   22.98
   0  -4   3  563.54   23.32
   0  -4  -3  538.42   23.02
   0  -4  -3  561.45   23.45
   0   4  -3  557.54   23.32
   0   4  -3  543.63   23.12
   0   4   3  575.03   23.36
   0   4   3  528.93   22.86
  -1  -4  -3  697.86   28.57
   1  -4   3  678.39   28.34
   1  -4   3  703.90   28.68
  -1  -4  -3  718.00   28.91
   1   4   3  699.87   28.58
   1   4   3  673.28   28.31
  -1   4  -3  712.32   28.67
  -1   4  -3  692.80   28.84
   2  -4   3 3710.83  170.33
  -2  -4  -3 4016.48  169.21
   2   4   3 3824.17  169.83
  -3  -4  -3 3533.03  141.78
  -3   4  -3 3591.58  142.06
  -4  -4  -3   63.98    3.88
  -4  -4  -3   63.75    3.70
  -4   4  -3   62.46    3.82
  -4   4  -3   61.62    3.97
   4   4   3   53.93    2.75
  -5  -4  -3   42.93    3.18
  -5  -4  -3   40.60    3.11
  -5   4  -3   38.33    3.37
  -5   4  -3   43.98    3.07
  -6  -4  -3  155.34    8.36
  -6  -4  -3  161.73    8.35
  -6   4  -3  161.43    8.19
  -6   4  -3  169.41    9.14
  -7  -4  -3  389.35   17.77
  -7  -4  -3  392.79   17.95
  -7   4  -3  395.57   17.60
  -7   4  -3  371.28   18.59
  -8  -4  -3   39.42    5.12
  -8  -4  -3   36.06    4.10
  -8   4  -3   41.54    4.65
  -8   4  -3   32.89    4.97
  -9  -4  -3  218.38   12.72
  -9  -4  -3  209.21   11.66
  -9   4  -3  210.99   11.94
  -9   4  -3  212.11   12.83
 -10  -4  -3   98.51    9.35
 -10  -4  -3  111.07    9.85
 -10   4  -3   99.60   10.96
 -10   4  -3  110.92    8.81
 -11  -4  -3   12.17    5.60
 -11   4  -3    7.67    4.40
 -11  -5   3   80.67    9.56
  11  -5  -3   59.70    8.00
 -11  -5   3   66.94   11.84
  11  -5  -3   98.56    7.68
  11   5  -3   83.99    8.67
 -11   5   3  100.32   10.30
  11   5  -3   63.25    6.81
 -11   5   3   95.29   11.78
 -10  -5   3   59.53    8.06
 -10  -5   3   79.52    9.53
  10  -5  -3   59.62    6.90
  10  -5  -3   73.09    6.61
  10   5  -3   59.35    6.18
 -10   5   3   59.51    8.49
 -10   5   3   79.45    8.04
  10   5  -3   71.75    7.47
  -9  -5   3    0.46    3.76
  -9  -5   3    0.48    3.38
   9  -5  -3    4.52    2.70
   9  -5  -3    6.36    2.79
  -9   5   3    3.97    4.68
   9   5  -3    2.79    2.89
   9   5  -3    6.78    2.54
  -9   5   3    3.84    3.15
   8  -5  -3    1.07    2.15
   8  -5  -3    6.87    2.39
  -8  -5   3    4.07    2.92
  -8   5   3    2.31    2.38
   8   5  -3    2.90    2.08
   8   5  -3    1.26    2.46
   7  -5  -3 1059.11   46.07
   7  -5  -3 1093.19   45.95
  -7  -5   3 1132.51   47.06
  -7  -5   3 1068.05   46.45
  -7   5   3 1078.36   45.99
   7   5  -3 1101.41   46.39
  -7   5   3 1050.84   47.75
   7   5  -3 1064.17   45.48
  -6  -5   3   85.69    6.65
   6  -5  -3   83.67    5.82
   6  -5  -3   80.17    5.58
  -6  -5   3   90.81    6.13
  -6   5   3   90.45    6.93
   6   5  -3   77.11    5.35
  -6   5   3   87.99    6.11
   6   5  -3   75.19    5.83
  -5  -5   3    7.31    2.37
   5  -5  -3    7.20    2.56
  -5  -5   3    9.00    2.15
   5  -5  -3   10.30    2.08
  -5   5   3    8.95    2.44
  -5   5   3   11.27    2.24
   5   5  -3   10.31    1.95
   4  -5  -3   59.63    4.22
  -4  -5   3   72.74    5.19
  -4  -5   3   54.03    4.14
   4  -5  -3   58.16    4.34
   4   5  -3   60.91    4.14
  -4   5   3   55.53    4.26
  -4   5   3   51.03    4.52
   4   5  -3   58.43    4.21
   3  -5  -3 1989.47   82.38
   3  -5  -3 2029.39   82.86
  -3  -5   3 2025.98   82.31
  -3  -5   3 2039.23   82.79
   3   5  -3 2115.18   82.67
  -3   5   3 2060.53   83.28
   3   5  -3 1967.74   82.24
  -3   5   3 2046.92   82.17
   2  -5  -3  581.83   25.69
  -2  -5   3  586.35   25.22
  -2  -5   3  598.27   25.63
   2  -5  -3  586.87   25.32
   2   5  -3  618.29   25.46
   2   5  -3  586.07   25.40
  -2   5   3  598.31   25.94
  -2   5   3  603.74   25.13
  -1  -5   3  440.29   19.44
  -1  -5   3  446.31   19.07
   1  -5  -3  450.10   19.20
   1  -5  -3  448.82   19.54
   1   5  -3  447.26   19.36
  -1   5   3  433.89   18.95
  -1   5   3  450.01   19.62
   1   5  -3  439.73   19.21
   0  -5  -3  394.49   17.91
   0  -5   3  407.81   17.83
   0  -5  -3  400.92   17.54
   0  -5   3  407.75   17.42
   0   5   3  393.68   17.34
   0   5  -3  413.66   17.67
   0   5  -3  403.13   17.81
   0   5   3  441.63   17.96
   1  -5   3 4740.68  209.65
   2  -5   3 1131.17   46.08
   2  -5   3 1133.32   46.33
  -2  -5  -3 1178.84   46.76
  -2  -5  -3 1167.79   46.51
   2   5   3 1117.78   46.13
  -2   5  -3 1147.25   46.79
   2   5   3 1112.23   46.03
  -3  -5  -3 1289.35   52.64
  -3  -5  -3 1294.21   52.53
   3  -5   3 1269.08   51.82
   3  -5   3 1304.48   51.95
  -3   5  -3 1315.27   52.87
   3   5   3 1259.16   51.74
  -3   5  -3 1369.80   52.65
   3   5   3 1219.87   51.78
  -4  -5  -3  463.99   19.58
   4  -5   3  456.43   18.55
   4  -5   3  459.52   18.56
  -4  -5  -3  449.16   19.49
  -4   5  -3  427.64   19.34
   4   5   3  435.56   18.59
   4   5   3  448.45   18.50
  -4   5  -3  454.45   19.99
   5  -5   3  223.26    9.30
  -5  -5  -3  224.79   11.03
  -5  -5  -3  229.02   10.76
   5  -5   3  225.66    9.29
   5   5   3  204.08    9.44
  -5   5  -3  228.97   11.35
  -5   5  -3  227.92   10.87
  -6  -5  -3   49.82    3.90
  -6  -5  -3   61.19    4.73
  -6   5  -3   51.98    4.17
  -6   5  -3   46.18    4.45
  -7  -5  -3    8.07    2.45
  -7  -5  -3    6.45    1.67
  -7   5  -3    3.43    1.97
  -7   5  -3    3.47    2.10
  -8  -5  -3  228.47   12.27
  -8  -5  -3  252.15   13.28
  -8   5  -3  243.81   12.48
  -8   5  -3  214.30   13.12
  -9  -5  -3  221.28   12.88
  -9  -5  -3  201.17   11.47
  -9   5  -3  218.18   11.86
  -9   5  -3  184.06   12.68
 -10  -5  -3    3.55    3.96
 -10  -5  -3    1.68    4.40
 -10   5  -3    6.52    5.52
 -10   5  -3    2.85    3.37
 -11  -5  -3   40.85    7.51
 -11  -5  -3   34.84    4.95
 -11   5  -3   44.27    6.49
 -11   5  -3   33.12    6.41
  11  -6  -3   -2.08    4.56
 -11  -6   3    2.45    4.86
 -11  -6   3   11.67    6.55
  11  -6  -3    8.24    3.66
 -11   6   3    9.77    4.88
  11   6  -3    3.43    3.60
 -11   6   3    8.06    6.79
  11   6  -3    3.21    4.25
  10  -6  -3   77.13    6.76
 -10  -6   3   69.29    9.38
 -10  -6   3   79.94    7.91
  10  -6  -3   56.95    6.99
 -10   6   3   72.35    7.89
 -10   6   3   60.12    8.64
  10   6  -3   70.31    7.70
  10   6  -3   63.73    5.95
   9  -6  -3   28.18    4.46
   9  -6  -3   32.94    4.99
  -9  -6   3   29.16    5.39
  -9  -6   3   25.81    4.72
   9   6  -3   34.78    5.70
   9   6  -3   21.51    4.10
  -9   6   3   43.37    6.04
   8  -6  -3   91.82    7.11
  -8  -6   3   95.64    8.37
  -8  -6   3   96.97    7.29
   8   6  -3   82.18    7.41
  -8   6   3  104.70    7.59
  -8   6   3   95.23    8.47
   7  -6  -3   12.75    2.98
  -7  -6   3    9.63    3.41
  -7  -6   3   14.54    3.02
   7  -6  -3   11.10    2.46
   7   6  -3   17.00    2.90
  -7   6   3   13.56    3.95
   7   6  -3   10.80    3.08
  -7   6   3   13.71    3.32
  -6  -6   3  295.67   14.52
   6  -6  -3  255.63   13.51
  -6  -6   3  265.33   13.67
   6  -6  -3  241.39   13.23
   6   6  -3  266.49   13.87
   6   6  -3  248.05   12.79
  -6   6   3  263.02   14.98
  -6   6   3  267.43   13.42
   5  -6  -3  666.90   28.84
  -5  -6   3  672.27   29.40
   5  -6  -3  686.11   29.04
  -5  -6   3  622.16   28.51
  -5   6   3  616.18   29.58
   5   6  -3  652.74   28.94
  -5   6   3  660.49   28.53
   5   6  -3  653.09   28.34
   4  -6  -3  127.15    7.73
   4  -6  -3  125.26    7.17
  -4  -6   3  104.18    7.50
  -4  -6   3  122.75    7.01
   4   6  -3  135.66    7.67
   4   6  -3  127.22    6.97
  -4   6   3  103.40    6.86
  -4   6   3  117.24    7.72
  -3  -6   3  178.81    9.49
   3  -6  -3  186.23    9.66
   3  -6  -3  195.93   10.02
  -3  -6   3  187.99    9.87
  -3   6   3  191.63   10.38
  -3   6   3  195.05    9.47
   3   6  -3  190.60    9.62
   3   6  -3  191.89    9.80
   2  -6  -3   38.57    3.00
  -2  -6   3   36.93    3.50
  -2  -6   3   34.15    2.87
   2  -6  -3   37.44    3.56
  -2   6   3   37.34    3.41
   2   6  -3   37.21    3.34
   2   6  -3   35.61    3.10
  -2   6   3   36.33    3.03
   1  -6  -3    3.57    0.79
  -1  -6   3    4.42    0.95
  -1   6   3    2.99    0.97
   1   6  -3    3.05    0.67
   0  -6  -3 1937.43   80.03
   0  -6   3 1958.26   79.89
   0  -6   3 2072.45   80.46
   0  -6  -3 2004.86   80.52
   0   6   3 1973.01   79.82
   0   6   3 2013.24   80.40
   0   6  -3 1983.39   80.16
   0   6  -3 1934.54   80.33
   1  -6   3   44.04    2.95
  -1  -6  -3   43.05    3.11
  -1  -6  -3   41.15    3.05
   1  -6   3   48.21    3.38
   1   6   3   43.63    2.99
   1   6   3   45.19    3.15
  -1   6  -3   43.27    2.97
  -1   6  -3   43.36    3.27
  -2  -6  -3 3607.49  145.07
   2  -6   3 3561.76  144.70
  -2  -6  -3 3765.25  145.49
   2  -6   3 3609.83  145.04
   2   6   3 3601.83  144.82
  -2   6  -3 3573.54  145.44
  -2   6  -3 3778.36  145.28
   2   6   3 3581.85  144.67
  -3  -6  -3 2281.24   94.03
   3  -6   3 2331.80   93.46
  -3  -6  -3 2342.19   94.23
   3  -6   3 2431.33   93.69
  -3   6  -3 2451.93   94.17
   3   6   3 2179.46   93.29
   3   6   3 2253.67   93.40
  -3   6  -3 2419.29   94.56
  -4  -6  -3  238.99   11.70
   4  -6   3  257.58   11.05
  -4  -6  -3  247.75   12.11
   4  -6   3  250.48   11.09
  -4   6  -3  247.03   12.24
   4   6   3  247.05   11.07
   4   6   3  246.09   10.87
  -4   6  -3  257.31   11.95
   5  -6   3    1.55    0.68
   5  -6   3    2.87    0.85
  -5  -6  -3    2.04    1.08
  -5  -6  -3    1.86    1.11
  -5   6  -3    0.72    1.33
   5   6   3    2.65    0.88
   5   6   3    2.39    0.61
  -5   6  -3    1.34    0.97
  -6  -6  -3  260.31   13.35
  -6  -6  -3  260.79   12.74
   6  -6   3  266.83   10.94
   6  -6   3  272.33   10.92
  -6   6  -3  261.15   13.61
   6   6   3  276.38   11.22
  -6   6  -3  257.64   12.88
   6   6   3  251.91   11.19
  -7  -6  -3  331.46   16.42
  -7  -6  -3  321.89   15.56
  -7   6  -3  364.15   16.00
  -7   6  -3  296.59   16.42
  -8  -6  -3   29.86    5.16
  -8  -6  -3   21.42    3.69
  -8   6  -3   16.52    3.66
  -8   6  -3   27.20    4.31
  -9  -6  -3  100.01    9.28
  -9  -6  -3  127.45    8.42
  -9   6  -3  122.88   10.08
  -9   6  -3  107.06    8.28
 -10  -6  -3  115.13    9.63
 -10  -6  -3  123.66   11.21
 -10   6  -3  128.77    9.41
 -10   6  -3  111.94   11.84
  11  -7  -3    1.55    3.67
 -11  -7   3   12.12    7.08
 -11   7   3   16.12    7.66
  11   7  -3    6.44    4.80
 -11   7   3   10.16    5.98
 -10  -7   3   56.49    8.40
  10  -7  -3   53.13    7.24
  10  -7  -3   62.72    6.57
 -10  -7   3   49.55    7.48
 -10   7   3   48.77    7.80
  10   7  -3   59.40    5.93
 -10   7   3   48.35    7.76
  10   7  -3   54.11    7.85
   9  -7  -3    1.29    2.71
   9  -7  -3    2.49    2.72
  -9  -7   3    6.29    3.18
  -9  -7   3   -0.23    3.93
   9   7  -3    2.59    3.10
   9   7  -3    0.51    2.19
  -9   7   3    0.31    3.07
   8  -7  -3   84.96    6.99
   8  -7  -3   84.10    6.79
  -8  -7   3   98.17    7.94
  -8  -7   3   84.14    8.74
   8   7  -3   92.86    7.78
  -8   7   3   91.48    7.63
   8   7  -3   88.07    6.18
  -8   7   3   87.57    9.70
  -7  -7   3   18.20    3.85
   7  -7  -3   12.82    2.99
  -7  -7   3   15.95    2.75
   7   7  -3   22.10    3.26
  -7   7   3   10.83    3.38
   7   7  -3   14.72    3.52
  -7   7   3   13.87    2.96
  -6  -7   3  391.48   19.34
   6  -7  -3  404.89   18.60
   6  -7  -3  387.36   18.59
  -6  -7   3  352.92   17.97
  -6   7   3  405.43   18.46
   6   7  -3  379.89   17.84
   6   7  -3  393.21   18.92
  -6   7   3  349.76   19.28
  -5  -7   3  347.86   17.03
  -5  -7   3  336.36   16.05
   5  -7  -3  326.29   16.08
   5  -7  -3  330.27   16.30
   5   7  -3  312.32   15.52
  -5   7   3  336.67   17.18
  -5   7   3  326.30   15.87
   5   7  -3  338.10   16.52
   4  -7  -3 1676.33   70.18
   4  -7  -3 1447.78   70.07
  -4  -7   3 1830.41   70.14
  -4  -7   3 1839.31   70.92
  -4   7   3 1773.75   69.86
  -4   7   3 1774.71   71.41
   4   7  -3 1600.21   70.25
   4   7  -3 1691.98   69.86
   3  -7  -3  597.59   25.74
   3  -7  -3  581.52   25.16
  -3  -7   3  547.67   25.47
  -3  -7   3  552.83   24.85
   3   7  -3  580.12   25.37
  -3   7   3  577.59   25.90
   3   7  -3  539.52   24.86
  -3   7   3  580.71   24.87
   2  -7  -3  431.51   19.49
  -2  -7   3  429.05   18.82
  -2  -7   3  423.19   19.37
   2  -7  -3  421.05   19.02
  -2   7   3  420.12   18.70
   2   7  -3  423.84   19.07
  -2   7   3  411.86   19.48
   2   7  -3  411.94   19.06
   1  -7  -3  350.16   15.73
  -1  -7   3  320.74   16.03
   1  -7  -3  348.68   16.28
  -1  -7   3  358.90   15.60
   1   7  -3  332.86   15.80
  -1   7   3  349.51   15.55
   1   7  -3  334.30   15.85
  -1   7   3  348.17   16.15
   0  -7  -3 1754.60   71.47
   0  -7  -3 1758.20   71.97
   0  -7   3 1753.46   71.76
   0  -7   3 1761.66   71.27
   0   7   3 1757.93   71.16
   0   7  -3 1722.02   71.74
   0   7   3 1790.54   71.82
   0   7  -3 1764.41   71.62
  -1  -7  -3  311.89   14.77
  -1  -7  -3  310.33   14.36
   1  -7   3  330.74   14.21
   1  -7   3  300.55   14.31
   1   7   3  303.93   13.96
   1   7   3  323.77   14.48
  -1   7  -3  312.05   14.70
  -1   7  -3  313.76   14.47
   2  -7   3  681.34   27.91
   2  -7   3  654.88   28.14
  -2  -7  -3  699.47   28.75
  -2   7  -3  635.25   28.48
   2   7   3  669.87   27.99
   2   7   3  647.95   27.72
  -2   7  -3  644.52   28.30
   3  -7   3  107.66    5.79
  -3  -7  -3  104.54    6.69
  -3  -7  -3  110.51    6.26
   3  -7   3  112.42    6.16
  -3   7  -3  112.14    6.63
  -3   7  -3  114.52    6.60
   3   7   3  108.09    5.86
   3   7   3  106.97    5.76
   4  -7   3  553.31   23.33
  -4  -7  -3  586.98   24.47
   4  -7   3  545.43   23.39
  -4  -7  -3  529.27   23.98
   4   7   3  571.99   23.19
  -4   7  -3  546.64   24.03
  -4   7  -3  541.74   24.61
   4   7   3  535.24   23.29
   5  -7   3    1.26    0.81
  -5  -7  -3    2.55    1.18
  -5  -7  -3   -1.11    1.72
   5  -7   3    0.99    0.87
  -5   7  -3    0.51    1.54
   5   7   3    1.25    0.86
   5   7   3    1.49    0.71
  -5   7  -3    0.24    1.49
   6  -7   3  356.07   15.06
  -6  -7  -3  334.61   16.49
   6  -7   3  351.11   14.98
  -6  -7  -3  357.45   17.29
   6   7   3  354.52   15.23
   6   7   3  378.38   15.12
  -6   7  -3  366.14   16.79
  -6   7  -3  331.60   17.44
  -7  -7  -3   15.54    2.65
  -7  -7  -3   18.80    3.72
   7   7   3   13.72    1.40
  -7   7  -3   20.38    3.27
   7   7   3   18.12    1.38
  -7   7  -3   19.19    3.40
  -8  -7  -3  647.54   28.80
  -8  -7  -3  608.39   27.53
  -8   7  -3  614.22   27.61
  -8   7  -3  579.46   28.86
  -9  -7  -3   11.09    4.32
  -9   7  -3   11.11    3.45
 -10  -7  -3   -1.07    3.47
 -10  -7  -3   -6.69    4.62
 -10   7  -3    1.16    5.28
 -10   7  -3    1.51    3.68
 -10  -8   3   15.30    6.21
  10  -8  -3   10.27    3.66
 -10  -8   3   11.19    4.05
 -10   8   3   11.75    4.79
  10   8  -3   17.34    5.43
 -10   8   3   19.31    5.38
  -9  -8   3   98.93   10.09
   9  -8  -3   91.01    7.56
  -9  -8   3   82.28    6.94
   9  -8  -3   68.24    7.57
  -9   8   3   83.48    9.00
   9   8  -3   92.29    8.59
  -9   8   3   93.16    8.01
   9   8  -3   86.11    6.71
  -8  -8   3   28.22    4.83
   8  -8  -3   34.07    5.06
  -8  -8   3   33.41    5.81
   8  -8  -3   27.26    4.54
   8   8  -3   23.23    4.08
  -8   8   3   36.83    6.87
  -8   8   3   28.48    5.03
   8   8  -3   30.52    5.64
   7  -8  -3  175.31   10.52
  -7  -8   3  157.79   11.28
   7  -8  -3  158.88   10.13
   7   8  -3  171.00    9.48
  -7   8   3  180.75   10.55
   7   8  -3  174.77   10.99
  -6  -8   3  220.79   12.89
   6  -8  -3  216.03   12.10
   6  -8  -3  221.17   11.96
  -6  -8   3  209.10   11.45
  -6   8   3  205.83   11.55
   6   8  -3  217.18   12.37
  -6   8   3  207.20   12.62
   6   8  -3  204.35   11.19
   5  -8  -3  414.24   20.10
  -5  -8   3  410.46   20.55
   5  -8  -3  416.96   19.80
  -5  -8   3  437.71   19.78
  -5   8   3  399.80   20.87
   5   8  -3  426.71   20.18
   5   8  -3  422.92   19.36
  -5   8   3  415.56   19.53
   4  -8  -3 1044.83   44.77
   4  -8  -3 1054.70   44.52
  -4  -8   3 1031.06   44.09
  -4  -8   3 1097.69   45.24
   4   8  -3 1046.92   44.60
  -4   8   3 1040.93   44.05
   4   8  -3 1027.85   44.07
  -4   8   3 1017.98   45.30
  -3  -8   3  350.86   16.22
  -3  -8   3  360.26   16.99
   3  -8  -3  343.87   16.43
   3   8  -3  352.47   16.34
  -3   8   3  347.28   16.12
   3   8  -3  291.73   16.34
  -3   8   3  369.42   17.36
  -2  -8   3 1179.93   47.98
   2  -8  -3 1178.89   48.83
   2  -8  -3 1131.10   48.15
  -2  -8   3 1120.62   48.64
   2   8  -3 1155.33   48.26
  -2   8   3 1126.26   47.84
  -2   8   3 1192.12   48.96
   2   8  -3 1134.58   48.37
   1  -8  -3  807.88   34.84
  -1  -8   3  799.48   34.16
   1  -8  -3  814.17   34.48
  -1  -8   3  830.34   34.85
   1   8  -3  798.64   34.55
   1   8  -3  800.54   34.47
  -1   8   3  804.29   34.85
  -1   8   3  802.51   34.06
   0  -8   3   52.68    3.90
   0  -8   3   53.19    4.51
   0  -8  -3   55.09    4.13
   0  -8  -3   61.47    4.25
   0   8   3   54.58    4.18
   0   8  -3   55.90    4.08
   0   8   3   54.61    4.12
   0   8  -3   55.24    4.22
  -1  -8  -3   74.18    5.12
   1  -8   3   79.55    4.83
   1  -8   3   71.14    5.19
  -1  -8  -3   73.97    4.87
   1   8   3   76.05    4.94
  -1   8  -3   70.81    5.05
   1   8   3   71.10    4.73
  -2  -8  -3 1916.68   79.09
   2  -8   3 1931.83   78.69
  -2  -8  -3 1999.95   79.60
   2  -8   3 1955.91   79.12
   2   8   3 1932.66   78.82
   2   8   3 1880.04   78.56
  -2   8  -3 1943.21   79.53
  -2   8  -3 1981.99   79.24
   3  -8   3  166.69    8.55
   3  -8   3  180.36    8.71
  -3  -8  -3  177.05    9.14
  -3  -8  -3  178.10    9.45
   3   8   3  165.14    8.39
   3   8   3  180.63    8.66
  -3   8  -3  164.85    9.01
  -3   8  -3  167.01    9.42
  -4  -8  -3  246.11   12.15
  -4  -8  -3  234.62   12.69
   4  -8   3  258.82   11.60
   4  -8   3  241.49   11.47
   4   8   3  253.05   11.38
  -4   8  -3  253.05   12.80
   4   8   3  223.03   11.18
  -4   8  -3  257.98   12.50
  -5  -8  -3  120.47    7.47
   5  -8   3  129.37    6.59
  -5  -8  -3  126.47    7.45
   5  -8   3  132.70    6.67
  -5   8  -3  138.81    8.34
   5   8   3  128.87    6.43
  -5   8  -3  123.24    7.25
   5   8   3  114.70    6.33
   6  -8   3  155.05    7.43
   6  -8   3  165.86    7.60
  -6  -8  -3  153.23    8.82
  -6  -8  -3  149.00    9.57
   6   8   3  153.56    7.35
  -6   8  -3  163.00    9.24
   6   8   3  149.15    7.62
  -6   8  -3  137.53    9.59
   7  -8   3  161.85    7.28
  -7  -8  -3  171.88   10.78
  -7  -8  -3  153.47    9.47
   7  -8   3  164.96    7.28
   7   8   3  153.71    7.60
  -7   8  -3  162.06    9.76
  -7   8  -3  171.48   11.21
   7   8   3  172.56    7.51
  -8  -8  -3    0.10    2.12
  -8  -8  -3    2.34    3.33
  -8   8  -3    4.62    3.23
  -8   8  -3    0.99    2.39
  -9  -8  -3   31.09    6.09
  -9  -8  -3   34.55    6.48
  -9   8  -3   28.78    6.53
  -9   8  -3   39.19    6.26
 -10  -8  -3   67.58    6.92
 -10  -8  -3   56.74   10.12
 -10   8  -3   68.70    7.86
  10  -9  -3   11.97    4.96
 -10  -9   3    4.66    4.26
 -10  -9   3    3.71    5.69
 -10   9   3    8.24    5.91
  10   9  -3   17.15    3.90
 -10   9   3   11.86    4.69
  10   9  -3    9.31    4.80
   9  -9  -3    4.03    3.43
  -9  -9   3    1.79    4.64
  -9  -9   3    1.99    3.53
  -9   9   3    2.71    5.30
   9   9  -3   -8.32    4.40
  -9   9   3    1.96    3.56
   8  -9  -3  102.98    8.21
  -8  -9   3  103.31    9.89
   8  -9  -3  116.55    8.36
  -8  -9   3  101.49    8.15
  -8   9   3  111.90    8.53
  -8   9   3  105.83   10.22
   8   9  -3  107.26    9.23
   8   9  -3  103.45    7.07
  -7  -9   3  530.05   25.06
   7  -9  -3  482.79   23.23
  -7  -9   3  484.77   23.38
   7  -9  -3  478.95   23.17
   7   9  -3  481.48   23.81
   7   9  -3  493.92   22.36
  -7   9   3  479.93   23.10
  -7   9   3  458.12   25.02
   6  -9  -3    4.61    2.73
  -6  -9   3    5.16    3.31
  -6  -9   3    2.76    1.76
   6  -9  -3    1.65    1.80
  -6   9   3    4.81    2.47
   6   9  -3    0.70    1.48
  -6   9   3    5.58    2.64
   6   9  -3    4.29    2.74
   5  -9  -3  103.38    6.99
  -5  -9   3   94.54    7.79
   5  -9  -3  106.56    7.67
   5   9  -3   87.95    7.31
  -5   9   3   95.53    6.79
   5   9  -3   96.34    6.33
   4  -9  -3   26.00    4.08
   4  -9  -3   25.58    3.59
  -4  -9   3   29.43    4.30
  -4  -9   3   27.47    3.40
   4   9  -3   24.93    3.99
  -4   9   3   25.84    3.42
  -4   9   3   29.04    4.21
   4   9  -3   23.83    3.43
  -3  -9   3 1044.28   44.36
   3  -9  -3 1135.23   45.53
   3  -9  -3 1028.88   44.76
  -3  -9   3 1028.60   45.33
   3   9  -3 1031.38   44.94
  -3   9   3 1014.37   45.37
   3   9  -3 1096.99   44.75
  -3   9   3 1042.10   44.38
   2  -9  -3  197.49   11.37
  -2  -9   3  209.09   11.59
  -2  -9   3  210.05   10.75
   2  -9  -3  198.33   10.87
   2   9  -3  213.30   11.32
  -2   9   3  214.11   10.86
   2   9  -3  209.11   11.02
  -2   9   3  206.50   11.47
  -1  -9   3   43.23    3.52
   1  -9  -3   36.98    3.56
  -1  -9   3   40.97    4.39
   1   9  -3   40.53    3.58
  -1   9   3   34.90    3.57
  -1   9   3   36.39    3.57
   0  -9   3   61.00    4.76
   0  -9  -3   81.84    5.20
   0  -9   3   72.18    4.76
   0  -9  -3   58.18    5.19
   0   9   3   62.35    4.53
   0   9  -3   69.64    5.14
   0   9  -3   71.52    5.32
   0   9   3   62.89    5.01
   1  -9   3  701.07   30.17
  -1  -9  -3  691.07   30.46
   1  -9   3  716.67   30.78
  -1  -9  -3  699.94   31.05
   1   9   3  710.90   30.61
   1   9   3  717.46   30.14
  -1   9  -3  707.74   30.70
  -1   9  -3  688.67   30.87
  -2  -9  -3    0.71    1.60
   2  -9   3    0.83    1.41
  -2  -9  -3    1.84    1.13
   2  -9   3   -0.14    0.87
  -2   9  -3   -1.12    1.27
   2   9   3    1.45    1.05
   2   9   3    0.30    1.01
  -2   9  -3   -0.28    1.40
   3  -9   3    8.56    1.64
   3  -9   3    5.89    2.16
   3   9   3    7.35    1.85
   3   9   3    6.06    1.35
  -3   9  -3    7.45    2.02
   4  -9   3    2.46    1.46
   4  -9   3    3.53    1.13
  -4  -9  -3    2.22    1.54
  -4  -9  -3    3.26    1.32
   4   9   3    3.39    1.56
  -4   9  -3    0.96    1.53
   4   9   3    3.53    1.08
   5  -9   3  631.26   26.77
  -5  -9  -3  654.62   28.67
  -5  -9  -3  607.16   27.61
   5  -9   3  661.65   26.91
  -5   9  -3  656.39   28.00
   5   9   3  614.06   26.81
  -5   9  -3  573.43   28.31
   5   9   3  607.41   26.47
   6  -9   3  181.80    8.68
  -6  -9  -3  188.40   11.08
  -6  -9  -3  179.95    9.90
   6  -9   3  156.13    8.10
  -6   9  -3  180.20   10.91
  -6   9  -3  182.70   10.29
   6   9   3  147.40    8.18
   6   9   3  179.27    8.39
  -7  -9  -3  215.39   12.97
   7  -9   3  217.48    9.75
  -7  -9  -3  199.47   11.41
   7  -9   3  219.59    9.82
   7   9   3  208.76    9.96
  -7   9  -3  217.86   12.09
  -7   9  -3  210.65   12.91
   7   9   3  227.22    9.87
  -8  -9  -3    7.12    3.99
  -8  -9  -3    5.27    2.30
  -8   9  -3    5.83    3.59
  -8   9  -3   14.02    3.36
  -9  -9  -3  213.40   14.69
  -9  -9  -3  217.97   12.76
  -9   9  -3  206.36   14.66
  -9   9  -3  200.56   12.65
 -10  -9  -3   20.25    4.85
 -10  -9  -3   28.52    7.25
 -10   9  -3   26.95    5.29
 -10   9  -3   21.28    6.63
 -10 -10   3   26.51    7.31
  10 -10  -3   25.91    5.10
 -10  10   3   20.29    5.41
 -10  10   3   16.28    6.44
  10  10  -3   23.15    4.02
   9 -10  -3  194.09   12.68
  -9 -10   3  187.05   14.86
  -9 -10   3  201.19   12.53
   9 -10  -3  174.68   11.72
  -9  10   3  176.40   14.64
  -9  10   3  178.76   12.50
   9  10  -3  199.49   11.44
   9  10  -3  179.50   12.88
  -8 -10   3   49.33    5.22
   8 -10  -3   49.54    6.58
  -8 -10   3   46.89    7.96
  -8  10   3   45.98    5.99
  -7 -10   3   28.33    4.91
  -7 -10   3   26.48    5.84
   7 -10  -3   25.90    4.89
   7 -10  -3   37.04    5.56
   7  10  -3   39.72    6.21
  -7  10   3   38.18    5.54
   7  10  -3   34.06    4.00
  -7  10   3   30.66    5.65
   6 -10  -3    8.49    3.07
  -6 -10   3   -1.26    3.40
  -6 -10   3    7.80    2.16
  -6  10   3   12.18    3.39
  -6  10   3   -0.05    2.69
   6  10  -3    7.85    3.23
   6  10  -3    5.92    1.72
   5 -10  -3  344.92   17.70
  -5 -10   3  367.13   18.32
   5 -10  -3  329.66   17.03
  -5 -10   3  346.82   16.88
   5  10  -3  338.91   17.62
   5  10  -3  308.27   16.15
  -5  10   3  344.24   16.89
  -5  10   3  345.87   18.37
   4 -10  -3   33.67    5.01
  -4 -10   3   40.13    4.30
   4 -10  -3   43.46    4.50
  -4 -10   3   45.20    5.45
  -4  10   3   41.14    5.18
  -4  10   3   42.51    4.58
   4  10  -3   45.21    4.96
   4  10  -3   44.56    4.19
   3 -10  -3   41.24    4.73
  -3 -10   3   39.66    3.88
  -3 -10   3   46.32    5.27
   3 -10  -3   47.31    4.46
  -3  10   3   44.05    4.61
  -3  10   3   44.82    4.35
   3  10  -3   40.88    4.27
   3  10  -3   48.56    4.99
  -2 -10   3  345.53   16.07
  -2 -10   3  349.57   17.21
   2 -10  -3  314.34   16.13
   2 -10  -3  353.37   17.28
   2  10  -3  327.94   16.66
  -2  10   3  343.27   16.20
  -2  10   3  305.82   16.55
   2  10  -3  336.82   16.31
   1 -10  -3 3026.14  122.19
  -1 -10   3 2989.50  121.23
   1 -10  -3 3070.85  121.68
  -1 -10   3 3035.20  122.11
  -1  10   3 3021.66  121.16
  -1  10   3 2992.20  122.07
   1  10  -3 2991.89  121.72
   1  10  -3 2869.05  121.60
   0 -10   3 1406.77   58.99
   0 -10  -3 1431.70   59.43
   0 -10  -3 1451.24   59.98
   0  10  -3 1456.90   59.81
   0  10   3 1379.46   59.58
   1 -10   3  800.28   34.15
  -1 -10  -3  804.10   35.09
  -1 -10  -3  758.49   34.34
   1 -10   3  806.34   34.94
   1  10   3  807.59   34.21
  -1  10  -3  777.34   34.88
  -1  10  -3  834.94   34.78
   1  10   3  790.17   34.55
   2 -10   3   45.29    3.63
   2 -10   3   41.34    4.15
  -2 -10  -3   42.86    3.75
  -2 -10  -3   39.07    3.64
   2  10   3   47.79    3.88
  -2  10  -3   35.73    3.50
   2  10   3   40.23    3.84
  -2  10  -3   40.57    4.24
   3 -10   3   82.22    5.21
  -3 -10  -3   82.78    6.54
   3 -10   3   74.18    5.21
  -3 -10  -3   80.31    5.62
   3  10   3   72.53    5.20
   3  10   3   75.53    5.13
  -3  10  -3   68.87    5.70
  -3  10  -3   76.45    5.84
  -4 -10  -3   11.45    2.55
  -4 -10  -3   10.30    2.73
   4 -10   3   11.97    2.19
   4 -10   3    7.28    1.97
  -4  10  -3   14.27    2.95
  -4  10  -3    8.16    2.51
   4  10   3   14.53    2.19
   4  10   3   12.07    1.79
  -5 -10  -3  225.03   12.22
  -5 -10  -3  241.85   13.49
   5 -10   3  242.06   11.57
   5 -10   3  234.38   11.66
  -5  10  -3  226.74   13.19
   5  10   3  224.47   11.14
  -5  10  -3  246.91   12.82
   5  10   3  226.79   11.34
   6 -10   3  467.22   20.54
   6 -10   3  491.05   20.64
  -6 -10  -3  438.26   21.55
  -6 -10  -3  486.32   23.17
  -6  10  -3  466.80   22.11
   6  10   3  473.32   20.25
   6  10   3  479.94   20.77
  -6  10  -3  411.94   22.37
   7 -10   3  110.16    6.07
  -7 -10  -3  110.46    9.69
  -7 -10  -3  110.40    7.60
   7 -10   3  133.49    6.54
  -7  10  -3  113.80    8.89
   7  10   3  129.53    6.31
  -7  10  -3  132.28    8.80
  -8 -10  -3    1.74    3.22
  -8 -10  -3    7.83    4.83
   8  10   3    4.85    1.27
  -8  10  -3   10.08    4.81
   8  10   3    4.80    1.09
  -8  10  -3    5.76    3.52
  -9 -10  -3   -2.70    4.60
  -9 -10  -3    4.20    3.62
  -9  10  -3    1.25    3.52
  -9  10  -3    4.31    5.03
 -10 -10  -3   17.36    4.89
 -10 -10  -3   18.76    7.31
 -10  10  -3   16.51    7.01
 -10  10  -3   14.93    5.24
  10 -11  -3  145.13   11.55
 -10 -11   3  106.66   11.21
 -10 -11   3  130.76   15.23
  10 -11  -3  139.89   10.67
  10  11  -3  135.94    9.71
 -10  11   3  111.66   14.48
 -10  11   3  112.08   11.17
   9 -11  -3    0.65    3.92
  -9 -11   3   -8.23    5.70
  -9 -11   3    1.89    3.38
   9  11  -3    3.01    2.80
  -9  11   3    2.44    5.21
  -9  11   3    3.78    4.21
   9  11  -3    3.87    4.57
  -8 -11   3   55.24    5.68
   8 -11  -3   63.94    7.27
   8 -11  -3   68.17    7.74
  -8 -11   3   63.62    9.13
  -8  11   3   69.46    7.24
   8  11  -3   72.88    6.55
  -8  11   3   54.03    7.87
   8  11  -3   65.07    8.24
  -7 -11   3   51.89    8.11
   7 -11  -3   53.65    6.80
  -7 -11   3   60.51    5.91
  -7  11   3   44.42    8.21
  -7  11   3   48.80    6.21
   6 -11  -3  234.10   13.40
  -6 -11   3  264.32   15.45
   6 -11  -3  248.03   14.38
  -6 -11   3  249.78   13.86
  -6  11   3  240.63   15.59
   6  11  -3  256.07   14.78
  -6  11   3  240.92   13.72
   6  11  -3  255.11   13.01
  -5 -11   3   17.50    3.84
  -5 -11   3   25.67    3.65
   5 -11  -3   20.68    3.70
   5 -11  -3   25.02    4.73
  -5  11   3   23.95    4.68
   5  11  -3   21.47    4.27
  -5  11   3   24.04    3.82
   5  11  -3   23.51    3.49
   4 -11  -3  323.17   17.56
  -4 -11   3  390.46   19.47
  -4 -11   3  358.67   17.65
   4 -11  -3  384.74   19.05
  -4  11   3  383.12   18.04
   4  11  -3  331.21   17.21
  -4  11   3  368.98   19.02
   4  11  -3  379.28   18.86
  -3 -11   3  280.93   14.19
   3 -11  -3  282.29   15.16
   3 -11  -3  279.60   14.53
  -3 -11   3  279.74   15.39
   3  11  -3  261.92   14.25
  -3  11   3  274.13   15.35
   3  11  -3  268.28   14.72
  -3  11   3  287.72   14.29
   2 -11  -3  614.63   29.00
   2 -11  -3  638.28   28.44
  -2 -11   3  624.07   29.10
  -2 -11   3  626.77   27.98
  -2  11   3  628.81   28.99
  -2  11   3  616.34   27.97
   2  11  -3  637.82   28.44
   2  11  -3  628.14   28.72
   1 -11  -3  142.98    8.40
  -1 -11   3  124.72    7.89
  -1 -11   3  129.20    8.99
   1 -11  -3  133.16    9.07
  -1  11   3  141.31    8.34
   1  11  -3  139.93    8.82
  -1  11   3  120.56    8.41
   1  11  -3  135.98    8.39
   0 -11   3 2196.33   88.32
   0 -11  -3 2182.79   88.55
   0 -11   3 2098.62   87.32
   0 -11  -3 2014.21   87.56
   0  11  -3 2109.97   87.88
   0  11  -3 2188.56   88.18
   0  11   3 2127.49   87.32
   0  11   3 2171.16   88.15
  -1 -11  -3   76.84    6.43
   1 -11   3   72.35    5.17
   1 -11   3   70.76    5.66
   1  11   3   68.21    5.06
   1  11   3   73.51    5.49
  -1  11  -3   80.75    6.03
   2 -11   3   50.57    5.25
  -2 -11  -3   53.81    4.96
  -2 -11  -3   62.29    5.68
   2 -11   3   56.76    4.43
  -2  11  -3   54.26    5.40
  -2  11  -3   62.62    5.25
   2  11   3   56.89    4.63
   2  11   3   64.45    4.88
  -3 -11  -3    6.47    2.76
  -3 -11  -3    5.04    1.90
   3 -11   3    4.82    1.46
   3  11   3    6.67    1.69
  -3  11  -3    8.49    2.45
  -3  11  -3    3.84    2.29
  -4 -11  -3  145.59    9.71
   4 -11   3  124.50    7.59
   4 -11   3  129.26    8.42
  -4 -11  -3  128.43    8.23
  -4  11  -3  134.86    8.75
   4  11   3  128.94    7.43
  -4  11  -3  132.39    8.88
   5 -11   3  466.83   20.59
  -5 -11  -3  444.68   22.28
  -5 -11  -3  419.89   20.70
   5 -11   3  440.35   20.13
  -5  11  -3  467.30   21.48
   5  11   3  436.24   19.81
  -5  11  -3  427.45   21.67
   5  11   3  440.00   20.34
  -6 -11  -3  137.98   10.13
   6 -11   3  123.27    7.09
  -6 -11  -3  115.30    7.98
   6 -11   3  118.21    6.86
   6  11   3  117.95    7.31
  -6  11  -3  136.19    9.00
  -6  11  -3  110.94    9.22
   6  11   3  123.95    6.81
   7 -11   3    0.39    1.52
  -7 -11  -3    2.67    3.64
   7 -11   3   -0.22    1.52
   7  11   3    0.53    1.34
   7  11   3    1.36    1.81
  -7  11  -3    5.11    2.86
   8 -11   3  177.25    7.82
  -8 -11  -3  161.08   10.97
   8 -11   3  168.25    7.80
  -8 -11  -3  183.73   13.22
  -8  11  -3  183.90   11.52
  -8  11  -3  168.74   13.25
   8  11   3  178.92    8.15
   8  11   3  147.83    8.06
  -9 -11  -3  133.94   12.79
  -9 -11  -3  117.53    8.72
  -9  11  -3  132.28   10.39
  -9  11  -3  112.76   11.28
  -9 -12   3   36.53    5.19
   9 -12  -3   33.28    5.79
   9 -12  -3   25.85    5.30
  -9 -12   3   47.44    8.80
   9  12  -3   36.19    5.66
  -9  12   3   27.42    6.38
  -9  12   3   32.41    6.20
  -8 -12   3  117.32    9.58
   8 -12  -3  157.00   10.63
  -8 -12   3  134.80   12.45
   8 -12  -3  139.97    9.97
   8  12  -3  132.59    8.88
   8  12  -3  145.49   11.69
  -8  12   3  123.03    9.76
  -8  12   3  128.75   12.01
  -7 -12   3    5.06    4.55
   7 -12  -3   10.68    3.91
   7 -12  -3   14.99    4.11
  -7  12   3    8.28    3.40
   7  12  -3    7.40    3.77
   7  12  -3    7.86    3.05
  -6 -12   3   63.04    7.66
  -6 -12   3   54.50    5.85
  -6  12   3   51.07    7.68
  -6  12   3   61.78    6.15
   5 -12  -3    7.68    2.37
  -5 -12   3    7.42    3.76
   5 -12  -3    2.48    3.18
  -5  12   3    2.32    2.52
   5  12  -3    6.67    2.14
   4 -12  -3  248.68   13.56
   4 -12  -3  250.67   14.37
  -4 -12   3  223.69   12.44
  -4 -12   3  244.97   14.55
   4  12  -3  243.57   14.05
  -4  12   3  232.62   13.85
  -4  12   3  246.97   13.20
   4  12  -3  239.40   12.91
  -3 -12   3   23.72    4.53
   3 -12  -3   20.64    3.47
   3 -12  -3   17.07    3.77
  -3 -12   3   22.21    3.51
  -3  12   3   24.93    3.95
   3  12  -3   19.77    3.92
  -3  12   3   23.88    4.08
   3  12  -3   22.05    3.74
  -2 -12   3 1532.29   62.69
   2 -12  -3 1447.13   61.67
  -2 -12   3 1420.18   61.15
   2 -12  -3 1489.74   62.48
  -2  12   3 1426.43   62.20
  -2  12   3 1486.68   61.27
   2  12  -3 1405.69   61.52
   2  12  -3 1473.85   62.00
  -1 -12   3  101.07    7.85
  -1 -12   3   96.90    6.62
   1 -12  -3   83.49    6.94
   1 -12  -3   98.06    8.06
   1  12  -3   99.94    7.57
   1  12  -3   88.10    6.99
  -1  12   3   93.30    7.29
  -1  12   3  103.72    7.10
   0 -12  -3  317.90   16.09
   0 -12   3  328.02   15.86
   0 -12  -3  333.32   17.19
   0 -12   3  305.52   16.62
   0  12   3  319.30   16.44
   0  12   3  321.92   15.95
   0  12  -3  305.07   16.33
   0  12  -3  330.97   16.67
  -1 -12  -3    3.44    2.48
   1 -12   3    4.50    2.00
   1 -12   3    0.80    1.96
  -1 -12  -3    4.67    1.72
  -1  12  -3    0.61    2.05
  -1  12  -3    4.23    2.26
   1  12   3    4.88    1.98
   1  12   3    2.73    1.87
   2 -12   3  351.91   17.11
  -2 -12  -3  364.51   17.76
  -2 -12  -3  326.39   16.59
   2 -12   3  287.95   15.51
   2  12   3  296.82   15.91
   2  12   3  340.92   16.22
  -2  12  -3  328.73   16.71
  -2  12  -3  330.76   17.04
  -3 -12  -3   68.43    5.95
   3 -12   3   71.11    6.07
   3 -12   3   72.68    5.33
  -3 -12  -3   69.71    6.81
  -3  12  -3   68.08    6.18
  -3  12  -3   76.05    6.71
   3  12   3   71.28    5.67
   4 -12   3  207.68   10.81
  -4 -12  -3  206.36   12.79
  -4 -12  -3  197.46   11.31
   4 -12   3  194.69   10.73
  -4  12  -3  201.19   11.74
  -4  12  -3  197.70   12.04
   4  12   3  208.07   10.93
   4  12   3  184.91   10.39
  -5 -12  -3   74.76    8.23
  -5 -12  -3   63.78    6.03
   5 -12   3   80.93    6.32
   5 -12   3   83.07    5.67
  -5  12  -3   87.94    7.38
   5  12   3   77.72    5.39
   5  12   3   70.34    5.31
  -5  12  -3   73.06    7.25
   6 -12   3  415.37   18.69
  -6 -12  -3  425.95   21.75
   6 -12   3  397.29   18.89
  -6  12  -3  426.50   20.38
   6  12   3  362.60   18.74
   6  12   3  398.52   18.24
  -7 -12  -3   16.92    4.08
   7 -12   3   20.29    3.29
   7 -12   3   24.42    3.17
  -7 -12  -3   14.38    5.23
  -7  12  -3   13.55    5.03
   7  12   3   21.40    2.84
  -7  12  -3   21.18    4.65
   7  12   3   19.66    3.26
   8 -12   3   67.49    4.46
   8 -12   3   75.82    4.70
  -8 -12  -3   96.21   10.45
  -8 -12  -3   78.56    7.08
  -8  12  -3   89.69    8.21
   8  12   3   71.58    4.66
   8  12   3   66.54    4.98
  -8  12  -3   94.23    9.14
  -9 -12  -3   16.70    7.14
  -9 -12  -3   12.19    4.27
  -9  12  -3   21.43    7.09
  -9  12  -3   11.97    5.47
   9 -13  -3    2.86    4.69
  -9 -13   3   -6.38    6.83
  -9 -13   3    4.01    4.45
   9 -13  -3   13.87    4.54
  -9  13   3   -6.26    7.04
  -9  13   3   12.20    5.23
  -8 -13   3    7.50    3.53
   8 -13  -3   12.21    4.14
  -8 -13   3   14.85    6.35
   8 -13  -3    8.83    4.40
   8  13  -3   10.80    3.17
  -8  13   3   13.99    4.48
  -8  13   3   10.33    5.51
   7 -13  -3  123.59    9.64
   7 -13  -3  138.11   10.45
  -7 -13   3  128.20   11.95
  -7 -13   3  115.79    8.58
  -7  13   3  122.12    9.46
   7  13  -3  119.77   10.80
   7  13  -3  126.22    8.64
  -7  13   3  100.44    9.92
   6 -13  -3   98.41    9.03
  -6 -13   3  101.52    9.94
  -6 -13   3   77.00    6.95
   6 -13  -3  107.76    8.75
   6  13  -3   91.30    7.80
   6  13  -3  104.09    9.03
  -6  13   3   91.91    7.74
  -6  13   3   82.75    9.03
  -5 -13   3   10.34    3.20
  -5 -13   3   12.66    4.84
  -5  13   3   11.64    4.36
  -5  13   3   13.23    3.86
   4 -13  -3  214.90   12.15
  -4 -13   3  166.63   10.67
  -4 -13   3  213.74   13.76
   4 -13  -3  211.52   13.21
   4  13  -3  207.16   11.75
  -4  13   3  218.39   12.33
   4  13  -3  205.03   12.94
   3 -13  -3  518.18   24.45
  -3 -13   3  520.06   25.65
  -3 -13   3  505.38   23.81
   3 -13  -3  517.69   25.39
   3  13  -3  524.92   25.00
  -3  13   3  488.52   24.92
   3  13  -3  505.75   24.06
  -3  13   3  507.70   24.18
   2 -13  -3  187.81   11.86
   2 -13  -3  179.05   10.76
  -2 -13   3  181.91   10.48
  -2 -13   3  181.21   11.87
  -2  13   3  196.22   11.12
  -2  13   3  182.04   11.43
   2  13  -3  178.13   10.85
   1 -13  -3  209.81   12.16
  -1 -13   3  201.58   11.50
  -1 -13   3  226.64   13.36
   1 -13  -3  223.97   13.22
  -1  13   3  197.85   12.29
   1  13  -3  221.29   12.77
  -1  13   3  227.24   12.18
   1  13  -3  221.24   12.58
   0 -13   3  671.85   29.80
   0 -13  -3  628.73   30.74
   0 -13   3  672.74   30.92
   0  13  -3  635.84   30.30
   0  13  -3  684.44   30.54
   0  13   3  688.83   29.92
   0  13   3  640.14   30.32
   1 -13   3  238.19   12.58
   1 -13   3  225.88   13.51
  -1 -13  -3  220.60   12.68
  -1 -13  -3  258.07   14.12
   1  13   3  234.02   13.04
  -1  13  -3  238.97   13.34
  -1  13  -3  214.38   13.08
   1  13   3  242.37   12.78
  -2 -13  -3    6.39    2.29
  -2 -13  -3    3.05    2.75
   2 -13   3    4.49    2.96
   2 -13   3    2.67    1.81
  -2  13  -3    1.02    2.36
   2  13   3    5.32    2.39
  -2  13  -3    3.45    2.52
   2  13   3    4.69    2.05
   3 -13   3  189.05   10.56
  -3 -13  -3  212.70   12.75
   3 -13   3  187.19   11.57
  -3 -13  -3  183.69   11.05
  -3  13  -3  196.45   11.69
   3  13   3  182.93   10.94
  -3  13  -3  182.31   11.46
   3  13   3  188.39   10.68
   4 -13   3  280.36   14.73
  -4 -13  -3  254.24   14.07
  -4 -13  -3  276.25   16.06
   4 -13   3  271.33   13.78
   4  13   3  268.46   13.72
  -4  13  -3  292.67   15.16
  -4  13  -3  264.71   14.73
   4  13   3  263.93   14.11
   5 -13   3   32.99    4.20
  -5 -13  -3   33.85    6.12
   5 -13   3   31.12    4.98
  -5  13  -3   36.10    5.58
   5  13   3   35.52    4.67
   5  13   3   25.54    3.74
   6 -13   3    8.88    2.24
   6 -13   3    7.09    2.29
  -6 -13  -3    6.91    3.62
  -6 -13  -3   18.45    5.57
   6  13   3    8.15    2.46
  -6  13  -3   12.40    4.73
   6  13   3   12.30    3.16
  -6  13  -3   12.71    4.12
   7 -13   3   -1.80    2.07
  -7 -13  -3    3.54    2.93
   7 -13   3   -3.50    2.43
  -7 -13  -3   -1.15    4.17
   7  13   3    2.12    1.80
  -7  13  -3    0.17    3.30
  -7  13  -3    2.18    4.60
   7  13   3    4.10    2.38
  -8 -13  -3   66.19   10.68
   8 -13   3   62.12    4.71
   8 -13   3   73.96    4.90
  -8  13  -3   77.69    8.62
  -8  13  -3   57.09    8.96
   8  13   3   69.67    4.63
   8  13   3   59.64    4.79
  -9 -13  -3  132.68   14.52
  -9 -13  -3   96.47    8.52
  -9  13  -3   99.85   10.89
  -9  13  -3  115.99   11.67
  -9 -14   3  162.76   13.35
   9 -14  -3  188.35   13.21
  -9 -14   3  213.04   19.64
   9  14  -3  161.35   14.20
  -9  14   3  210.51   15.28
   9  14  -3  168.80   11.20
  -9  14   3  179.10   17.49
  -8 -14   3    7.12    3.73
   8 -14  -3    6.34    4.56
   8 -14  -3   -3.69    4.13
  -8 -14   3    3.05    6.50
  -8  14   3    2.19    4.22
  -8  14   3    3.26    5.71
   8  14  -3    2.40    3.18
   8  14  -3    5.26    4.98
  -7 -14   3   25.07    4.76
   7 -14  -3   27.06    5.50
  -7 -14   3   30.24    6.86
  -7  14   3   47.12    8.22
  -7  14   3   27.88    5.35
   6 -14  -3   20.66    5.47
  -6 -14   3   17.74    5.82
   6 -14  -3   20.57    4.29
  -6 -14   3    9.53    2.77
  -6  14   3   15.71    4.33
   6  14  -3   16.55    3.57
  -6  14   3   14.02    4.43
   5 -14  -3  514.11   25.72
   5 -14  -3  514.08   25.32
  -5 -14   3  510.71   24.40
  -5 -14   3  511.11   26.34
  -5  14   3  484.43   24.26
  -5  14   3  470.91   26.05
   5  14  -3  499.43   24.33
   4 -14  -3   37.06    6.92
  -4 -14   3   40.58    6.80
  -4 -14   3   35.34    5.42
  -4  14   3   30.87    6.18
   4  14  -3   47.33    4.94
  -4  14   3   48.16    6.08
  -3 -14   3   72.89    5.47
  -3 -14   3   92.58    8.81
   3 -14  -3   68.02    7.93
   3 -14  -3   70.30    6.73
   3  14  -3   71.86    7.25
   3  14  -3   65.31    6.40
   2 -14  -3    7.61    2.97
   2 -14  -3    7.42    2.46
  -2 -14   3    8.89    2.36
  -2 -14   3    6.64    3.42
  -2  14   3    5.96    2.69
  -2  14   3    3.44    2.55
   2  14  -3    9.75    3.05
   2  14  -3    6.30    2.59
   1 -14  -3 1036.23   46.32
  -1 -14   3 1077.55   46.40
  -1 -14   3 1011.68   44.76
  -1  14   3 1043.12   44.92
  -1  14   3 1039.43   45.82
   1  14  -3  995.52   45.21
   1  14  -3 1036.67   45.74
   0 -14  -3   29.08    3.91
   0 -14   3   37.81    4.03
   0 -14  -3   32.40    5.51
   0 -14   3   33.73    5.84
   0  14  -3   28.28    4.18
   0  14   3   29.93    3.91
   0  14  -3   33.50    5.60
   0  14   3   33.51    4.73
   1 -14   3   47.03    5.11
  -1 -14  -3   50.85    6.42
  -1 -14  -3   51.06    4.92
   1 -14   3   50.59    6.45
  -1  14  -3   50.93    6.26
  -1  14  -3   35.99    5.07
   1  14   3   54.03    5.43
   1  14   3   55.86    5.49
  -2 -14  -3  135.98    8.60
   2 -14   3  105.12    7.55
  -2 -14  -3  136.13   10.16
   2 -14   3  142.81    9.92
  -2  14  -3  129.73    9.10
   2  14   3  130.02    8.50
  -2  14  -3  130.46    9.41
   2  14   3  128.38    8.78
  -3 -14  -3  677.74   31.69
  -3 -14  -3  670.76   30.41
   3 -14   3  670.50   30.73
   3 -14   3  624.94   29.47
   3  14   3  669.63   29.87
  -3  14  -3  667.39   31.19
   3  14   3  640.43   29.49
  -3  14  -3  633.80   30.41
   4 -14   3    7.79    3.48
  -4 -14  -3    9.51    4.09
   4 -14   3    6.16    2.80
  -4  14  -3    9.87    3.39
   4  14   3    9.25    2.32
   4  14   3    9.96    3.07
  -5 -14  -3  101.17    8.87
   5 -14   3  116.21    8.65
   5 -14   3  124.70    8.06
  -5 -14  -3  110.81   10.55
   5  14   3  115.48    8.29
  -5  14  -3  119.67    9.41
   5  14   3  104.46    7.45
  -5  14  -3  110.05   10.24
  -6 -14  -3   10.66    5.16
   6 -14   3   11.10    3.26
  -6 -14  -3    9.56    3.56
   6 -14   3   13.37    2.73
   6  14   3    9.27    3.05
  -6  14  -3   18.99    4.59
   6  14   3   11.41    2.60
  -6  14  -3   13.49    5.05
   7 -14   3  232.93   12.96
  -7 -14  -3  274.16   17.71
   7 -14   3  273.05   13.49
  -7 -14  -3  266.51   14.56
   7  14   3  283.17   13.09
  -7  14  -3  268.26   15.86
   7  14   3  269.35   13.82
  -7  14  -3  257.02   15.96
   8 -14   3   22.85    3.96
   8 -14   3   12.47    2.27
  -8 -14  -3    9.85    6.52
  -8 -14  -3    9.74    4.35
  -8  14  -3   17.69    5.19
   8  14   3    5.13    3.22
  -8  14  -3   12.54    6.22
   8  14   3   13.61    2.31
   8 -15  -3    4.93    5.27
  -8 -15   3   15.47    7.94
   8 -15  -3    5.71    5.29
  -8  15   3    8.23    6.82
   8  15  -3    5.98    5.52
   8  15  -3    5.04    3.91
  -8  15   3   13.69    5.39
  -7 -15   3   47.18    6.39
   7 -15  -3   53.92    7.13
  -7 -15   3   58.54    9.18
   7  15  -3   58.24    5.93
  -7  15   3   55.52    9.02
   7  15  -3   66.04    9.11
  -7  15   3   65.94    8.01
   6 -15  -3   25.94    4.77
  -6 -15   3   35.35    7.21
   6 -15  -3   25.97    5.81
  -6 -15   3   34.14    5.44
  -6  15   3   40.81    6.81
  -6  15   3   26.10    5.36
   6  15  -3   29.45    5.03
   6  15  -3   27.29    5.56
   5 -15  -3    0.18    3.92
   5 -15  -3    6.50    3.83
  -5 -15   3    7.09    2.41
  -5 -15   3   10.41    5.01
   5  15  -3    5.57    3.19
   5  15  -3    6.76    3.78
  -4 -15   3  162.61   12.16
   4 -15  -3  137.28   11.70
   4 -15  -3  160.37   10.60
  -4 -15   3  138.90   10.03
  -4  15   3  150.39   10.49
   4  15  -3  161.61   10.36
  -4  15   3  144.71   11.84
   4  15  -3  150.66   11.74
   3 -15  -3  592.63   28.65
  -3 -15   3  591.99   27.85
   3 -15  -3  641.32   29.63
  -3 -15   3  590.40   29.72
  -3  15   3  555.39   29.06
   3  15  -3  569.00   28.61
   3  15  -3  584.61   28.27
  -3  15   3  589.96   28.04
  -2 -15   3   10.94    4.01
   2 -15  -3    9.76    3.60
  -2 -15   3    9.47    2.89
  -2  15   3   13.67    3.37
   2  15  -3   11.99    3.93
   2  15  -3    9.28    3.34
  -2  15   3   14.78    4.21
  -1 -15   3   13.76    3.09
   1 -15  -3   20.59    3.61
   1 -15  -3   20.57    4.61
   1  15  -3   17.22    4.18
   0 -15  -3  104.23    9.20
   0 -15   3  113.68    9.58
   0 -15   3  105.16    7.54
   0  15  -3  106.75    8.89
   0  15   3  101.09    8.09
   0  15   3  116.08    8.50
   1 -15   3 1002.86   42.52
  -1 -15  -3  877.53   42.45
   1 -15   3 1009.15   44.02
  -1 -15  -3  994.75   44.37
   1  15   3  943.39   42.56
   1  15   3  965.19   42.90
  -1  15  -3  980.82   43.52
  -1  15  -3  995.36   43.42
   2 -15   3   71.90    7.70
   2 -15   3   77.71    6.56
  -2 -15  -3   77.83    8.09
  -2 -15  -3   83.57    6.80
   2  15   3   66.51    6.05
   2  15   3   67.96    6.81
  -2  15  -3   79.87    7.41
  -2  15  -3   93.53    7.63
  -3 -15  -3   80.90    9.02
  -3 -15  -3   87.98    8.27
   3 -15   3   86.57    6.88
   3 -15   3   79.80    8.02
   3  15   3   79.56    6.93
   3  15   3   85.70    7.36
  -3  15  -3   83.18    9.13
  -3  15  -3   86.81    8.25
   4 -15   3   92.94    6.82
  -4 -15  -3   93.50    7.90
   4 -15   3   82.91    8.42
  -4 -15  -3  110.34   10.27
  -4  15  -3   95.58    8.91
   4  15   3  105.37    7.93
   4  15   3  100.85    7.44
  -4  15  -3   98.05    8.68
  -5 -15  -3   43.42    6.23
   5 -15   3   44.74    6.39
   5 -15   3   46.71    5.49
  -5 -15  -3   48.96    8.38
   5  15   3   37.78    4.66
  -5  15  -3   42.19    7.22
  -5  15  -3   44.25    6.89
   5  15   3   53.93    6.10
   6 -15   3   55.22    6.81
  -6 -15  -3   49.23    5.97
  -6 -15  -3   65.63    9.65
  -6  15  -3   57.17    7.29
   6  15   3   57.81    6.50
   6  15   3   50.29    5.41
  -6  15  -3   50.00    7.45
  -7 -15  -3    9.61    6.61
  -7 -15  -3   13.41    4.20
   7 -15   3   17.82    4.00
   7 -15   3   22.25    3.87
  -7  15  -3    9.94    5.42
   7  15   3   17.77    3.10
  -7  15  -3   11.74    5.14
   7  15   3   16.41    3.92
   8 -15   3  128.64    7.52
  -8 -15  -3  132.81   14.92
  -8 -15  -3   91.51    9.43
   8  15   3  121.07    8.26
   8  15   3  115.10    7.43
  -8  15  -3  133.37   11.49
  -8  15  -3  121.26   12.19
  -8 -16   3   28.26    6.62
  -8 -16   3   24.75   10.42
   8 -16  -3   30.48    6.77
  -8  16   3   20.40    9.26
  -8  16   3   18.16    6.95
   8  16  -3   33.19    7.33
   8  16  -3   27.89    4.66
  -7 -16   3    0.42    6.24
   7 -16  -3   -1.42    5.29
  -7 -16   3   -1.83    3.89
  -7  16   3    3.41    4.74
  -7  16   3    1.18    5.83
   7  16  -3    2.05    5.42
  -6 -16   3   20.21    3.84
   6 -16  -3   25.60    6.00
   6 -16  -3   16.64    4.40
  -6 -16   3   25.47    7.66
  -6  16   3   17.44    5.14
   6  16  -3   22.26    3.64
   6  16  -3   18.00    5.61
  -6  16   3   27.57    5.76
   5 -16  -3    4.29    4.52
  -5 -16   3    1.46    5.03
  -5 -16   3    1.35    3.40
   5  16  -3   -1.71    4.15
  -5  16   3    2.96    3.63
  -5  16   3    3.16    4.58
  -4 -16   3  382.92   21.95
  -4 -16   3  360.70   18.42
   4 -16  -3  375.86   19.84
   4 -16  -3  397.12   21.47
   4  16  -3  374.65   20.87
  -4  16   3  365.25   19.63
  -4  16   3  374.32   19.83
   4  16  -3  364.51   19.13
   3 -16  -3   45.24    7.68
  -3 -16   3   31.85    4.88
  -3 -16   3   46.75    8.22
  -3  16   3   35.34    6.51
   3  16  -3   29.19    5.61
   3  16  -3   35.61    6.34
  -3  16   3   33.81    6.16
   2 -16  -3  598.70   30.53
   2 -16  -3  612.04   29.51
  -2 -16   3  620.54   29.01
  -2 -16   3  616.08   30.73
  -2  16   3  599.01   29.01
   2  16  -3  639.26   30.25
   2  16  -3  613.71   29.50
  -2  16   3  632.70   30.31
   1 -16  -3   79.04    7.66
  -1 -16   3   87.48    8.61
   1 -16  -3   73.70    8.91
  -1 -16   3   68.75    7.36
  -1  16   3   73.70    8.41
   1  16  -3   76.73    7.46
  -1  16   3   86.79    7.68
   1  16  -3   73.13    8.27
   0 -16  -3  485.06   23.67
   0 -16  -3  483.83   24.91
   0 -16   3  478.21   22.98
   0 -16   3  479.12   24.65
   0  16   3  474.18   23.20
   0  16  -3  454.31   23.69
   0  16  -3  463.99   23.94
   0  16   3  434.01   23.63
  -1 -16  -3   14.28    3.37
   1 -16   3   27.98    3.90
   1 -16   3   19.64    5.28
  -1 -16  -3   14.96    4.70
   1  16   3   19.25    4.15
  -1  16  -3   18.12    4.43
  -1  16  -3   23.70    4.31
  -2 -16  -3  665.83   29.74
   2 -16   3  586.21   29.87
  -2 -16  -3  652.19   31.24
   2 -16   3  528.60   28.18
  -2  16  -3  657.55   30.10
  -2  16  -3  689.49   30.91
   2  16   3  675.63   29.39
   2  16   3  518.21   27.97
  -3 -16  -3  222.33   15.32
   3 -16   3  223.93   14.37
   3 -16   3  232.50   12.97
  -3 -16  -3  213.38   13.63
  -3  16  -3  237.71   14.26
  -3  16  -3  224.75   14.83
   4 -16   3  114.70    9.59
   4 -16   3  110.53    7.89
  -4 -16  -3   86.13    7.68
  -4 -16  -3  122.82   11.07
  -4  16  -3  104.78    9.17
   4  16   3  111.63    8.89
   4  16   3  108.14    7.77
  -4  16  -3   86.72    8.75
   5 -16   3   18.84    3.41
  -5 -16  -3   17.14    3.81
   5 -16   3   26.74    5.34
  -5 -16  -3   28.95    6.15
   5  16   3   27.29    4.68
  -5  16  -3   19.35    4.89
   5  16   3   15.39    3.45
  -6 -16  -3   33.94    5.12
   6 -16   3   33.51    5.33
  -6 -16  -3   36.47    7.45
   6 -16   3   33.12    4.83
   6  16   3   39.14    6.50
  -6  16  -3   31.64    6.10
   6  16   3   31.10    3.93
  -6  16  -3   36.37    6.00
  -7 -16  -3   74.33   12.24
  -7 -16  -3   51.54    7.10
   7 -16   3   56.05    6.32
   7 -16   3   78.68    7.48
  -7  16  -3   51.23    9.13
   7  16   3   63.86    7.27
  -7  16  -3   63.68    9.61
   7  16   3   66.24    6.20
   7 -17  -3   26.62    5.22
   7 -17  -3   25.49    7.21
  -7 -17   3   27.01    5.46
  -7 -17   3   25.47    8.62
  -7  17   3   32.56    7.87
  -7  17   3   14.22    5.94
   7  17  -3   31.23    7.29
   7  17  -3   20.62    4.60
   6 -17  -3   19.55    5.12
   6 -17  -3   24.13    6.27
  -6 -17   3   19.80    7.78
  -6 -17   3   25.76    4.11
   6  17  -3   32.98    4.73
  -6  17   3   34.48    5.94
  -6  17   3   28.31    5.82
   6  17  -3   28.33    6.35
  -5 -17   3    2.40    3.62
   5 -17  -3    3.52    3.83
  -5 -17   3   -2.61    5.36
   5 -17  -3   -1.13    4.62
   5  17  -3   -1.59    3.62
  -5  17   3    3.33    4.86
   5  17  -3   -1.05    4.49
  -5  17   3    2.34    4.24
   4 -17  -3  158.38   13.18
  -4 -17   3  164.49   13.41
  -4 -17   3  148.57   10.95
   4 -17  -3  176.25   10.83
   4  17  -3  169.07   10.70
  -4  17   3  128.31   12.50
  -4  17   3  158.84   11.40
   4  17  -3  177.08   13.11
  -3 -17   3   93.56   10.49
   3 -17  -3   85.35    7.07
  -3 -17   3   77.20    7.05
   3 -17  -3   86.64   10.01
  -3  17   3   87.74    8.56
  -3  17   3   79.54    8.40
   3  17  -3   93.45    6.54
   3  17  -3   94.24    9.46
  -2 -17   3  118.18   10.88
   2 -17  -3   87.29    7.81
   2 -17  -3  112.70   10.51
  -2 -17   3   76.50    7.19
   2  17  -3   89.28    7.58
  -2  17   3  109.10    8.78
  -2  17   3   91.57    8.40
   2  17  -3  104.66    9.55
  -1 -17   3    3.60    3.20
   1 -17  -3    1.01    2.92
   1 -17  -3    4.92    4.37
  -1 -17   3    2.45    3.74
  -1  17   3   -0.19    2.99
  -1  17   3    1.86    3.82
   1  17  -3    0.20    2.86
   1  17  -3    4.56    3.63
   0 -17  -3  182.22   13.34
   0 -17  -3  168.50   11.04
   0 -17   3  177.73   11.16
   0 -17   3  172.88   12.95
   0  17  -3  186.89   12.54
   0  17   3  167.09   12.02
   0  17  -3  161.73   11.25
   0  17   3  174.62   11.63
   1 -17   3  141.76   11.87
  -1 -17  -3  134.71   11.61
   1 -17   3  143.61   10.03
  -1 -17  -3  131.44    9.71
   1  17   3  132.88   10.46
  -1  17  -3  138.66    9.99
   1  17   3  147.26   10.39
  -1  17  -3  152.81   11.25
  -2 -17  -3  116.41   11.68
  -2 -17  -3  145.23    9.58
   2 -17   3  132.88   10.17
   2 -17   3  149.14   11.46
   2  17   3  153.58   10.43
  -2  17  -3  148.53   10.78
  -2  17  -3  129.44   10.18
   2  17   3  148.94   10.66
   3 -17   3   41.12    6.66
  -3 -17  -3   54.05    5.45
  -3 -17  -3   38.89    7.21
  -3  17  -3   53.21    6.42
   3  17   3   54.78    6.92
  -3  17  -3   39.80    6.80
   4 -17   3  171.68   12.38
  -4 -17  -3  173.01   13.91
   4 -17   3  163.00   10.92
  -4 -17  -3  142.87   10.32
  -4  17  -3  152.47   11.94
  -4  17  -3  137.40   11.03
   4  17   3  164.53   10.85
   4  17   3  189.70   11.41
   5 -17   3    3.33    4.33
  -5 -17  -3   -1.21    3.54
  -5 -17  -3    5.43    5.90
  -5  17  -3   -0.40    4.59
  -5  17  -3   -7.17    4.43
   5  17   3    0.72    3.66
   5  17   3    4.47    3.52
   6 -17   3    8.11    5.44
  -6 -17  -3    7.25    3.86
  -6 -17  -3   12.40    7.22
  -6  17  -3   17.85    5.15
   6  17   3   -1.66    4.14
  -6  17  -3    9.75    4.99
  -7 -17  -3   -3.14    7.14
   7 -17   3    0.17    4.06
  -7 -17  -3   -1.00    4.83
   7 -17   3   -0.24    3.59
  -7  17  -3    7.53    6.49
   7  17   3    3.92    3.30
   7  17   3    5.88    4.21
  -7  17  -3   -0.73    5.49
   7  18  -3   -0.20    6.71
   6 -18  -3   19.84    4.88
   6 -18  -3   38.73    7.58
  -6 -18   3   27.94    5.15
  -6 -18   3   38.90    8.63
  -6  18   3   30.01    7.21
  -6  18   3   22.47    6.10
   6  18  -3   25.99    7.15
   6  18  -3   20.43    4.25
   5 -18  -3  150.69   11.38
  -5 -18   3  143.78   10.51
  -5 -18   3  162.91   15.27
   5 -18  -3  145.53   13.39
   5  18  -3  139.82   12.83
   5  18  -3  154.65   10.50
  -5  18   3  138.40   11.63
  -5  18   3  149.80   12.02
  -4 -18   3   57.93   10.71
   4 -18  -3   55.31    7.67
  -4 -18   3   45.87    6.46
   4 -18  -3   45.75    8.25
   4  18  -3   56.37    9.03
  -4  18   3   34.95    6.56
  -4  18   3   49.82    8.11
   4  18  -3   42.76    6.58
   3 -18  -3    1.20    4.93
  -3 -18   3   -1.10    3.23
  -3 -18   3    7.47    5.58
   3 -18  -3    3.08    3.89
   3  18  -3    4.99    4.72
  -3  18   3    2.46    3.73
   3  18  -3    1.31    3.67
  -3  18   3    6.71    4.18
  -2 -18   3  198.33   11.98
  -2 -18   3  198.60   14.89
   2 -18  -3  206.33   12.93
   2 -18  -3  223.25   15.46
  -2  18   3  215.66   13.56
  -2  18   3  189.33   13.40
   2  18  -3  204.17   14.44
   2  18  -3  170.50   11.92
   1 -18  -3  253.15   15.14
  -1 -18   3  279.76   17.85
  -1 -18   3  257.24   14.17
   1 -18  -3  277.40   17.93
   1  18  -3  266.24   15.06
  -1  18   3  279.37   16.12
   1  18  -3  270.64   16.67
  -1  18   3  272.50   15.52
   0 -18   3   -1.26    4.44
   0 -18  -3    1.40    4.52
   0 -18  -3   -0.24    3.09
   0 -18   3    3.02    3.28
   0  18  -3   -1.76    3.92
   0  18  -3    1.78    3.42
   0  18   3    0.68    3.53
   1 -18   3   30.41    5.60
  -1 -18  -3   33.77    5.38
   1 -18   3   37.72    6.91
  -1 -18  -3   34.25    6.70
  -1  18  -3   44.47    7.58
  -1  18  -3   38.83    6.13
   1  18   3   38.15    6.85
  -2 -18  -3   54.79    8.66
   2 -18   3   50.26    8.57
   2 -18   3   58.25    6.97
  -2 -18  -3   39.54    6.35
  -2  18  -3   62.18    7.91
   2  18   3   43.93    7.18
   2  18   3   46.14    6.83
  -2  18  -3   40.36    7.24
   3 -18   3  252.74   14.68
  -3 -18  -3  248.88   17.20
   3 -18   3  249.33   16.06
  -3 -18  -3  244.67   14.79
  -3  18  -3  236.79   15.65
  -3  18  -3  230.98   15.43
   3  18   3  239.45   14.60
   3  18   3  241.68   14.65
   4 -18   3    7.72    4.09
   4 -18   3   11.32    5.31
  -4 -18  -3   16.55    6.45
  -4 -18  -3   22.72    4.37
  -4  18  -3   12.71    4.77
   4  18   3   17.12    4.04
   4  18   3   13.44    4.26
  -4  18  -3    4.02    4.80
   5 -18   3   12.42    5.71
  -5 -18  -3    5.90    6.48
   5 -18   3    8.30    3.79
  -5 -18  -3    4.50    4.13
   5  18   3   13.21    4.38
  -5  18  -3   14.95    5.08
  -5  18  -3    4.42    4.61
   5  18   3    3.56    4.22
   6 -18   3   96.01    9.46
  -6 -18  -3   82.43   13.55
  -6  18  -3   97.86   11.18
   6  18   3   98.88    8.57
  -6  18  -3   93.60   10.94
   6  18   3  101.34    9.75
   6 -19  -3    9.52    6.87
  -6 -19   3   13.44   12.54
  -6 -19   3   13.11    6.38
   6 -19  -3   21.67    5.69
   6  19  -3   13.24    6.98
  -6  19   3   15.60    8.62
   6  19  -3    9.10    4.84
   5 -19  -3    1.05    6.29
  -5 -19   3    1.21    7.59
   5 -19  -3   -5.09    5.00
  -5 -19   3    0.74    4.37
   5  19  -3    2.06    4.32
  -5  19   3   -0.76    6.35
   5  19  -3    1.00    5.80
  -5  19   3   -0.75    4.91
  -4 -19   3    1.23    6.72
   4 -19  -3    2.18    4.22
  -4 -19   3    3.33    3.72
   4 -19  -3   -5.58    6.24
  -4  19   3    3.73    4.65
   4  19  -3    1.97    5.53
   4  19  -3    8.09    3.90
  -4  19   3    5.16    5.09
   3 -19  -3  234.00   15.02
  -3 -19   3  227.03   13.16
   3 -19  -3  236.49   17.31
  -3 -19   3  249.45   17.95
  -3  19   3  227.62   15.29
   3  19  -3  257.53   14.66
   3  19  -3  258.25   16.78
  -3  19   3  199.67   14.41
  -2 -19   3    7.45    3.75
  -2 -19   3    8.95    6.19
   2 -19  -3    2.49    5.95
   2 -19  -3    9.10    4.54
  -2  19   3    1.23    4.54
  -2  19   3    4.83    4.31
   2  19  -3    7.13    5.28
   2  19  -3    8.35    3.90
   1 -19  -3   48.46    7.50
  -1 -19   3   53.01    9.87
  -1 -19   3   37.23    5.31
   1 -19  -3   31.99    7.23
   1  19  -3   39.78    6.90
   1  19  -3   36.54    6.23
  -1  19   3   42.08    7.50
  -1  19   3   28.88    5.18
   0 -19  -3   46.57    7.14
   0 -19  -3   38.07    7.79
   0 -19   3   56.57    9.32
   0 -19   3   42.57    6.49
   0  19   3   43.94    7.76
   0  19  -3   49.82    7.42
   0  19  -3   35.89    6.81
   0  19   3   44.94    7.51
  -1 -19  -3  307.24   19.91
   1 -19   3  340.33   19.93
  -1 -19  -3  335.89   18.26
   1 -19   3  316.83   16.76
  -1  19  -3  316.35   18.48
   1  19   3  315.17   18.07
  -1  19  -3  302.76   18.51
   1  19   3  272.05   16.52
  -2 -19  -3    3.55    3.55
  -2 -19  -3   10.08    6.36
   2 -19   3   -1.18    4.58
   2 -19   3    2.68    3.53
  -2  19  -3    3.63    4.41
   2  19   3    4.65    3.95
   2  19   3   11.68    3.67
  -2  19  -3    9.41    4.85
  -3 -19  -3    0.91    3.75
   3 -19   3    7.65    3.42
  -3 -19  -3   -1.12    5.60
   3 -19   3    7.57    5.22
   3  19   3   -3.29    3.81
  -3  19  -3    3.38    4.82
  -3  19  -3    6.12    4.54
   3  19   3    3.82    3.74
   4 -19   3   17.51    5.84
  -4 -19  -3   16.01    7.42
  -4 -19  -3   13.98    4.51
  -4  19  -3   14.78    5.85
   4  19   3   17.71    5.17
  -4  19  -3   14.96    5.41
  -5 -19  -3  371.48   23.52
   5 -19   3  338.16   18.09
   5 -19   3  363.63   20.65
  -5 -19  -3  338.72   19.36
  -5  19  -3  340.52   20.70
  -5  19  -3  357.72   21.35
   5  19   3  350.89   19.34
   5  19   3  323.35   17.11
  -5 -20   3    8.14    9.05
   5 -20  -3   19.78    5.75
  -5 -20   3   23.98    7.08
   5 -20  -3   34.00    8.38
  -5  20   3   16.54    9.72
   5  20  -3   19.94    7.30
  -5  20   3   26.17    9.63
   5  20  -3   27.14    5.66
   4 -20  -3   31.64    6.15
  -4 -20   3   33.85    5.60
  -4 -20   3   47.68    9.39
   4 -20  -3   34.41    8.82
  -4  20   3   39.57    7.38
   4  20  -3   28.05    4.97
   4  20  -3   34.95    8.12
   3 -20  -3   -1.39    4.56
   3 -20  -3   -1.66    6.45
  -3 -20   3   -1.82    6.91
  -3 -20   3    1.58    3.92
  -3  20   3   -1.56    4.73
   3  20  -3    3.09    4.33
   3  20  -3   -3.69    5.47
  -3  20   3    2.41    5.38
   2 -20  -3   59.85   10.89
  -2 -20   3   77.13   11.95
  -2 -20   3   84.41    7.49
   2 -20  -3   50.45    7.35
  -2  20   3   71.65    9.52
   2  20  -3   56.55    9.36
  -2  20   3   62.27    8.11
   1 -20  -3  157.44   11.82
  -1 -20   3  156.36   10.44
   1 -20  -3  167.08   14.40
  -1 -20   3  157.50   15.01
  -1  20   3  163.84   11.88
  -1  20   3  190.76   13.55
   1  20  -3  182.83   14.19
   1  20  -3  172.78   12.29
   0 -20  -3    5.48    6.44
   0 -20  -3    6.74    4.28
   0 -20   3    2.86    3.93
   0 -20   3    0.12    5.69
   0  20  -3    7.84    4.95
   0  20   3    6.54    4.74
   0  20  -3   -0.37    4.99
   0  20   3   13.62    5.04
   1 -20   3   12.15    6.13
   1 -20   3   20.52    4.42
  -1 -20  -3   16.41    4.42
  -1 -20  -3   10.73    6.25
   1  20   3   12.49    4.74
  -1  20  -3   13.27    4.80
   1  20   3    8.14    5.14
  -1  20  -3   15.70    5.50
  -2 -20  -3   44.39    8.58
  -2 -20  -3   42.18    6.86
   2 -20   3   47.02    8.18
   2 -20   3   46.74    7.12
   2  20   3   35.66    5.60
   2  20   3   47.60    8.46
  -2  20  -3   50.17    7.95
  -2  20  -3   47.53    8.18
   3 -20   3   95.36   11.47
  -3 -20  -3   72.49   12.37
   3 -20   3   75.77    8.25
  -3 -20  -3   62.34    7.72
   3  20   3   80.69    9.56
  -3  20  -3   65.87    9.52
  -3  20  -3   79.00    9.97
  -4 -20  -3   17.46    7.54
  -4 -20  -3    7.41    5.56
   4 -20   3   14.45    4.84
   4 -20   3   13.97    6.90
  -4  20  -3   20.33    6.81
   4  20   3   18.92    5.55
  -4  20  -3   10.55    6.06
   4  20   3    8.40    4.53
   5 -20   3   10.96    6.46
  -5  20  -3   12.85    7.45
   5  20   3   18.67    5.79
   4 -21  -3   45.99    7.70
   4 -21  -3   46.14    9.27
  -4 -21   3   37.22    8.25
   4  21  -3   50.70    9.78
  -4  21   3   25.71   10.43
   4  21  -3   61.24   10.08
   3 -21  -3   -9.74    7.79
  -3 -21   3   -8.39    5.13
   3 -21  -3   -9.54    5.84
  -3 -21   3   -3.09    8.16
   3  21  -3   -7.31    6.53
  -3  21   3    5.35    7.05
  -3  21   3   -1.84    5.96
   3  21  -3    5.73    5.53
  -2 -21   3  137.37   15.79
   2 -21  -3  157.70   12.03
  -2 -21   3  177.92   12.07
   2 -21  -3  140.33   15.46
   2  21  -3  137.75   13.53
   2  21  -3  147.74   12.27
  -2  21   3  134.15   12.53
  -2  21   3  136.67   12.82
   1 -21  -3    4.49    5.28
   1 -21  -3   -6.68    6.32
  -1 -21   3    0.89    7.50
  -1 -21   3   -0.66    4.06
  -1  21   3    5.33    5.40
   1  21  -3   -4.24    5.15
  -1  21   3    0.79    5.52
   1  21  -3   -0.35    5.73
   0 -21   3  300.21   17.17
   0 -21   3  327.35   21.43
   0 -21  -3  323.96   21.71
   0 -21  -3  317.26   18.72
   0  21   3  314.76   18.33
   0  21  -3  312.25   20.04
   0  21   3  312.30   18.94
   0  21  -3  283.96   18.66
  -1 -21  -3   10.55    7.27
   1 -21   3    4.63    6.58
  -1 -21  -3   -1.98    4.73
   1 -21   3    0.39    4.35
   1  21   3   13.58    4.85
  -1  21  -3    5.58    5.74
  -1  21  -3   10.85    6.21
   1  21   3    7.33    4.99
   2 -21   3    3.29    4.31
  -2 -21  -3   18.40    5.40
   2 -21   3    6.33    6.91
  -2 -21  -3    2.64    7.91
   2  21   3    4.80    5.44
  -2  21  -3    6.45    6.03
   2  21   3    7.53    4.94
  -2  21  -3   -0.19    5.97
  -3 -21  -3    2.38    6.16
   3 -21   3    0.03    6.87
   3 -21   3   -0.21    4.52
  -3 -21  -3  -10.33    8.39
  -3  21  -3   16.66    7.48
  -3  21  -3    0.57    7.16
   3  21   3    3.75    5.73
   3  21   3    1.78    4.91
  -2 -22   3   72.38   10.83
   2 -22  -3   55.96   11.84
   2 -22  -3   89.21   11.95
  -2 -22   3   60.59   12.17
  -2  22   3   58.25   10.04
  -2  22   3   82.69   13.59
   2  22  -3   76.63   12.91
   2  22  -3   85.90   12.75
  -1 -22   3   59.08    9.50
   1 -22  -3   51.91    8.12
   1 -22  -3   69.95   12.09
  -1 -22   3   49.07   10.87
   1  22  -3   51.87    8.54
   1  22  -3   61.64   10.85
  -1  22   3   80.88   11.55
  -1  22   3   76.01   11.86
   0 -22   3    0.27    5.46
   0 -22  -3    8.09    6.50
   0 -22  -3   16.50    9.56
   0 -22   3    4.87    8.04
   0  22   3    8.17    6.42
   0  22  -3   15.24    7.51
   0  22  -3    6.79    7.43
   0  22   3   11.00    6.26
   1 -22   3   -2.32    5.16
   1 -22   3   -7.19    7.38
  -1 -22  -3   -1.87    6.47
  -1  22  -3   -1.84    7.65
   1  22   3   -2.63    6.11
  -1  22  -3    9.05   10.90
   1  22   3    9.32    6.01
 -11   0   4    2.55    4.66
  11   0  -4   -1.95    3.73
 -11   0   4    5.28    5.33
 -10   0   4   -2.14    3.71
  10   0  -4    5.58    3.00
 -10   0   4   -5.37    3.47
  10   0  -4   -1.30    2.94
   9   0  -4   -1.87    2.51
   9   0  -4    0.18    2.09
  -9   0   4    1.62    3.18
  -9   0   4   -2.04    2.90
   8   0  -4  618.32   26.39
   8   0  -4  577.63   25.95
  -8   0   4  580.12   27.56
  -8   0   4  515.29   26.20
   7   0  -4    1.44    1.64
  -7   0   4   -0.85    1.80
  -7   0   4   -0.83    1.75
   7   0  -4   -0.89    1.68
   6   0  -4  567.44   25.69
  -6   0   4  615.00   26.11
   6   0  -4  563.88   25.58
  -6   0   4  584.56   26.81
  -5   0   4    2.55    1.68
   5   0  -4    3.10    1.89
   5   0  -4    2.18    1.09
  -5   0   4    4.36    1.66
   4   0  -4 1760.13   69.71
  -4   0   4 1711.61   69.50
  -4   0   4 1641.17   70.08
   4   0  -4 1717.47   69.36
   3   0  -4    0.29    0.61
  -3   0   4    0.23    0.81
   3   0  -4    0.32    0.55
  -3   0   4    1.56    0.55
   2   0  -4    4.68    1.10
   2   0  -4    8.58    1.10
  -2   0   4    7.36    1.41
  -1   0   4    3.63    0.76
   0   0  -4 9186.42  387.32
   0   0  -4 9999.00  388.76
  -1   0  -4   -1.57    2.26
  -1   0  -4    2.51    2.30
   3   0   4   -0.74    2.13
   3   0   4   -2.60    2.88
   4   0   4 6255.21  256.98
  -5   0  -4    1.28    0.77
  -5   0  -4    1.43    0.89
  -6   0  -4 1337.04   53.43
  -6   0  -4 1297.14   53.72
  -7   0  -4   -0.89    0.98
  -7   0  -4    1.82    1.35
  -8   0  -4    4.14    1.80
  -8   0  -4    3.27    1.90
  -9   0  -4    4.51    2.58
  -9   0  -4   -1.70    2.31
 -10   0  -4   43.40    6.51
 -10   0  -4   63.49    7.32
 -11   0  -4   -0.13    4.45
 -11   0  -4    2.39    5.85
 -11  -1   4    1.48    5.26
 -11  -1   4   10.37    5.29
  11  -1  -4    1.00    3.78
  11   1  -4   -3.27    3.96
 -11   1   4    2.04    5.55
 -11   1   4    1.63    4.56
  10  -1  -4  133.08    9.21
 -10  -1   4  128.85   10.43
  10  -1  -4  147.11    9.71
 -10  -1   4  150.53   11.29
 -10   1   4  148.57   10.96
  10   1  -4  136.83    9.09
  10   1  -4  160.15   10.19
 -10   1   4  128.16   10.31
   9  -1  -4  134.68    9.04
   9  -1  -4  126.14    8.29
  -9  -1   4  128.87   10.10
  -9  -1   4  147.42   10.32
  -9   1   4  142.11   10.63
   9   1  -4  126.42    8.20
   9   1  -4  139.43    9.25
  -9   1   4  141.85    9.96
  -8  -1   4    6.45    3.20
   8  -1  -4    7.72    2.09
   8  -1  -4    5.49    2.60
   8   1  -4    7.61    2.09
  -8   1   4    8.90    3.66
   8   1  -4    3.10    2.62
   7  -1  -4  189.32   10.15
  -7  -1   4  194.16   10.92
   7  -1  -4  192.41   10.48
   7   1  -4  199.22   10.65
   7   1  -4  189.34   10.03
  -7   1   4  186.17   10.59
  -7   1   4  156.82   10.66
  -6  -1   4  918.27   39.33
  -6  -1   4  880.55   38.66
   6  -1  -4  891.08   38.30
   6  -1  -4  947.43   38.54
  -6   1   4  907.77   38.51
  -6   1   4  886.33   39.57
   6   1  -4  891.29   38.22
   6   1  -4  891.42   38.41
   5  -1  -4    1.10    1.14
  -5  -1   4    5.28    2.02
  -5  -1   4   -0.57    1.20
   5  -1  -4    1.98    1.76
   5   1  -4    0.50    0.95
   5   1  -4   -2.27    1.42
  -5   1   4    0.47    1.47
  -5   1   4    0.34    1.70
  -4  -1   4  570.87   25.33
   4  -1  -4  574.33   25.06
   4  -1  -4  552.62   24.69
  -4  -1   4  596.84   24.99
   4   1  -4  559.87   24.68
   4   1  -4  571.55   25.02
  -4   1   4  587.35   25.70
  -4   1   4  599.55   24.85
   3  -1  -4  194.21    9.22
   3  -1  -4  201.60    9.47
  -3  -1   4  191.41    9.61
  -3  -1   4  184.17    9.20
   3   1  -4  182.96    9.20
   3   1  -4  194.17    9.20
  -3   1   4  195.68    9.18
  -3   1   4  203.84    9.98
  -2  -1   4 2109.33   87.91
   2  -1  -4 2252.73   88.25
   2  -1  -4 2174.56   87.79
  -2  -1   4 2250.85   88.25
   2   1  -4 2157.35   87.81
  -2   1   4 2223.01   88.47
   2   1  -4 2262.25   88.12
  -2   1   4 2114.14   87.77
   1  -1  -4 1344.63   56.30
  -1  -1   4 1365.03   56.46
   1  -1  -4 1551.70   56.88
  -1  -1   4 1362.22   56.63
   1   1  -4 1387.30   56.41
  -1   1   4 1378.53   56.33
   1   1  -4 1452.01   56.63
  -1   1   4 1390.61   56.77
   0  -1   4  437.31   18.10
   0  -1  -4  429.42   17.99
   0  -1  -4  455.23   18.33
   0  -1   4  431.75   18.05
   0   1   4  432.66   18.11
   0   1  -4  457.68   18.22
   0   1  -4  441.85   18.14
   0   1   4  437.07   17.93
  -1  -1  -4  530.42   20.69
  -1  -1  -4  484.12   20.61
  -1   1  -4  520.74   20.66
  -1   1  -4  539.36   20.67
   2  -1   4    4.99    2.36
  -3  -1  -4 1208.51   50.97
  -3  -1  -4 1368.34   51.00
  -4  -1  -4  147.11    6.68
  -4  -1  -4  145.64    6.69
  -4   1  -4  151.77    6.69
  -4   1  -4  158.24    6.81
  -5  -1  -4 1953.54   78.34
  -5  -1  -4 1942.66   78.39
  -5   1  -4 1990.19   78.38
  -5   1  -4 1946.98   78.54
  -6  -1  -4  902.64   37.83
  -6  -1  -4  919.93   37.64
  -6   1  -4  913.68   38.05
  -6   1  -4  927.69   37.64
  -7  -1  -4   17.43    2.59
  -7  -1  -4   15.77    2.22
  -7   1  -4   15.81    2.23
  -7   1  -4   16.09    2.83
  -8  -1  -4    2.19    1.74
  -8  -1  -4    2.56    1.74
  -8   1  -4    1.81    1.67
  -8   1  -4   -1.00    1.85
  -9  -1  -4   38.51    5.38
  -9  -1  -4   41.26    5.29
  -9   1  -4   37.36    4.97
  -9   1  -4   35.72    5.76
 -10  -1  -4  103.61    8.59
 -10   1  -4   79.99    7.95
 -10   1  -4  107.53    8.94
 -11  -1  -4    3.44    4.57
 -11  -1  -4    3.38    5.66
 -11   1  -4    1.56    6.00
 -11   1  -4   -1.08    4.23
 -11  -2   4   31.94    6.71
  11  -2  -4   37.22    6.85
 -11  -2   4   20.57    5.43
 -11   2   4   25.85    6.03
 -11   2   4   26.49    5.85
  11   2  -4   35.43    5.19
  10  -2  -4   16.85    3.54
 -10  -2   4   18.01    4.27
 -10  -2   4   17.16    5.08
 -10   2   4   18.88    4.57
  10   2  -4   16.16    3.10
  10   2  -4   26.46    4.79
 -10   2   4    8.56    4.31
   9  -2  -4  122.88    8.49
  -9  -2   4  122.82    9.75
   9  -2  -4  118.10    8.19
  -9  -2   4  126.95    9.73
   9   2  -4  119.35    8.77
   9   2  -4  120.23    7.96
  -9   2   4  130.02   10.58
  -9   2   4  124.94    9.38
   8  -2  -4    9.92    2.88
   8  -2  -4   11.95    2.57
  -8  -2   4   10.49    3.12
  -8   2   4    5.57    3.36
   8   2  -4   10.66    2.31
   8   2  -4    9.50    3.10
   7  -2  -4  315.58   15.30
   7  -2  -4  317.39   15.54
  -7  -2   4  322.52   16.12
  -7  -2   4  296.01   15.95
  -7   2   4  325.67   15.80
  -7   2   4  269.11   16.19
   7   2  -4  316.82   15.08
   7   2  -4  325.55   15.77
  -6  -2   4    7.18    2.56
  -6  -2   4   11.59    2.44
   6  -2  -4    6.49    1.43
  -6   2   4   10.47    2.68
   6   2  -4    7.86    1.72
   6   2  -4    6.90    1.97
   5  -2  -4 2039.81   80.47
   5  -2  -4 1914.00   80.08
  -5  -2   4 1914.83   80.65
  -5  -2   4 2037.66   80.53
   5   2  -4 1960.17   79.95
  -5   2   4 1981.10   80.11
  -5   2   4 1902.21   81.29
   5   2  -4 1994.84   80.38
  -4  -2   4  135.18    7.61
   4  -2  -4  129.59    7.17
  -4  -2   4  130.31    7.31
   4  -2  -4  134.30    7.38
  -4   2   4  138.50    7.14
   4   2  -4  127.41    7.09
  -4   2   4  140.07    8.02
   4   2  -4  132.89    7.35
   3  -2  -4 1464.16   61.03
  -3  -2   4 1526.12   61.34
   3  -2  -4 1558.69   61.56
  -3  -2   4 1501.57   61.45
  -3   2   4 1544.99   61.08
   3   2  -4 1441.07   60.98
  -3   2   4 1483.94   61.91
   3   2  -4 1509.38   61.28
  -2  -2   4  141.39    7.15
   2  -2  -4  139.05    7.31
   2  -2  -4  143.84    6.96
  -2  -2   4  144.78    7.22
   2   2  -4  141.61    7.00
  -2   2   4  138.05    6.88
  -2   2   4  150.68    7.57
   2   2  -4  142.38    7.15
  -1  -2   4  917.17   37.55
  -1  -2   4  919.83   37.58
   1  -2  -4  924.91   37.33
   1  -2  -4  934.25   37.82
   1   2  -4  910.54   37.51
  -1   2   4  925.44   37.28
  -1   2   4  911.06   37.79
   1   2  -4  908.89   37.47
   0  -2   4 1754.77   72.40
   0  -2   4 1846.22   72.52
   0  -2  -4 1837.92   72.73
   0   2  -4 1759.49   72.54
   0   2   4 1810.49   72.55
   0   2  -4 1887.30   72.51
  -1  -2  -4  793.40   34.11
  -1  -2  -4  894.00   34.41
  -1   2  -4  873.54   34.37
  -1   2  -4  858.90   34.24
  -2  -2  -4  192.37    8.60
  -2  -2  -4  221.33    8.72
  -2   2  -4  219.12    8.65
  -2   2  -4  214.82    8.73
  -3  -2  -4  999.67   39.88
  -3  -2  -4  917.05   39.86
  -3   2  -4  963.29   39.94
  -3   2  -4 1090.44   40.09
  -3   2  -4 1022.29   39.93
  -4  -2  -4   41.27    2.67
  -4  -2  -4   44.03    2.68
  -4   2  -4   50.64    2.87
  -4   2  -4   50.84    2.81
  -5  -2  -4  521.18   21.99
  -5  -2  -4  524.87   21.97
  -5   2  -4  511.66   22.24
  -5   2  -4  541.11   22.03
  -6  -2  -4   13.95    2.11
  -6  -2  -4   11.23    2.03
  -6   2  -4   20.50    2.36
  -6   2  -4   18.64    2.06
  -7  -2  -4  900.25   37.09
  -7  -2  -4  878.83   37.08
  -7   2  -4  855.47   37.56
  -7   2  -4  896.68   36.93
  -8  -2  -4  104.34    6.87
  -8  -2  -4  113.31    7.23
  -8   2  -4  107.38    6.98
  -8   2  -4  109.85    7.48
  -9  -2  -4    1.00    2.86
  -9  -2  -4    0.59    2.48
  -9   2  -4   -1.55    3.55
  -9   2  -4   -1.27    2.22
 -10  -2  -4   49.89    6.75
 -10  -2  -4   40.78    6.93
 -10   2  -4   50.74    7.74
 -10   2  -4   32.81    6.14
 -11  -2  -4  132.45   11.31
 -11  -2  -4  127.09   11.95
 -11   2  -4  127.67   12.61
 -11   2  -4  120.11   10.51
 -11  -3   4   87.41    9.95
 -11  -3   4   81.57   11.37
  11  -3  -4   91.30    8.80
 -11   3   4   89.87   11.19
  11   3  -4   81.00    9.55
 -11   3   4  117.44   10.90
 -10  -3   4   41.51    7.69
  10  -3  -4   54.52    6.53
 -10  -3   4   68.71    8.40
 -10   3   4   51.83    7.44
  10   3  -4   64.14    7.38
 -10   3   4   43.97    7.16
  10   3  -4   55.50    6.05
  -9  -3   4  103.21    9.00
  -9  -3   4   95.54    8.63
   9  -3  -4   82.51    7.23
   9  -3  -4   89.28    7.17
  -9   3   4   78.12    9.60
   9   3  -4   88.89    6.83
   9   3  -4   78.76    7.48
  -9   3   4   93.24    7.90
  -8  -3   4   -4.09    2.35
  -8  -3   4    0.27    2.11
   8  -3  -4    5.57    2.66
   8  -3  -4   -0.96    1.80
  -8   3   4   -3.05    2.61
   8   3  -4   -2.29    1.62
  -8   3   4   -1.94    2.25
   8   3  -4   -0.94    2.39
  -7  -3   4  851.87   36.30
   7  -3  -4  796.64   35.54
   7  -3  -4  804.05   35.47
  -7  -3   4  840.23   36.42
   7   3  -4  802.38   35.17
   7   3  -4  787.78   35.66
  -7   3   4  849.95   35.75
  -7   3   4  804.51   37.18
  -6  -3   4   85.71    6.41
  -6  -3   4   77.90    5.66
   6  -3  -4   76.38    5.50
   6  -3  -4   61.60    4.95
   6   3  -4   68.58    5.49
  -6   3   4   68.81    5.86
  -6   3   4   75.64    5.74
   6   3  -4   63.61    4.83
  -5  -3   4  214.48   10.69
  -5  -3   4  206.91   10.84
   5  -3  -4  172.40   10.53
   5  -3  -4  198.26   10.42
   5   3  -4  204.99   10.28
  -5   3   4  209.81   11.64
  -5   3   4  218.66   10.37
  -4  -3   4   38.08    3.48
  -4  -3   4   35.20    3.65
   4  -3  -4   44.91    3.47
   4  -3  -4   47.89    3.53
  -4   3   4   46.15    4.04
  -4   3   4   40.90    3.44
   4   3  -4   41.97    3.38
   4   3  -4   38.27    3.20
   3  -3  -4  855.11   36.04
  -3  -3   4  862.65   35.89
   3  -3  -4  857.44   35.58
  -3  -3   4  846.84   35.78
  -3   3   4  846.41   35.46
   3   3  -4  865.53   35.77
  -3   3   4  887.75   36.56
   3   3  -4  809.11   35.46
  -2  -3   4  732.30   29.88
   2  -3  -4  696.58   29.56
  -2  -3   4  718.88   29.76
   2  -3  -4  691.22   29.97
   2   3  -4  702.94   29.70
  -2   3   4  716.96   30.27
   2   3  -4  729.01   29.71
  -2   3   4  695.89   29.42
  -1  -3   4 2045.41   82.41
   1  -3  -4 2061.27   82.62
  -1  -3   4 2061.20   82.22
   1  -3  -4 2064.24   82.12
  -1   3   4 2046.08   81.99
  -1   3   4 2130.22   82.67
   1   3  -4 1992.66   82.27
   1   3  -4 2006.07   82.23
   0  -3  -4 1386.93   57.22
   0  -3   4 1475.51   57.52
   0  -3  -4 1474.31   57.73
   0  -3   4 1435.52   57.25
   0   3   4 1370.87   57.07
   0   3  -4 1398.00   57.50
   0   3   4 1453.21   57.52
   0   3  -4 1427.25   57.36
   1  -3   4 1078.86   44.08
  -1  -3  -4 1151.96   44.69
  -1  -3  -4 1078.19   44.32
   1  -3   4 1111.39   44.19
  -1   3  -4 1141.39   44.42
   1   3   4 1055.60   43.98
   1   3   4 1123.33   44.16
  -1   3  -4 1102.59   44.62
  -2  -3  -4  583.98   22.72
  -2  -3  -4  525.76   22.48
  -2   3  -4  537.48   22.71
  -2   3  -4  567.07   22.59
  -3  -3  -4    2.24    0.55
  -3  -3  -4    2.11    0.68
  -3   3  -4    2.76    0.77
  -3   3  -4    1.89    0.61
  -4  -3  -4  110.72    5.54
  -4  -3  -4  113.68    5.60
  -4   3  -4  115.39    5.69
  -4   3  -4  111.85    5.73
  -5  -3  -4 1736.72   71.55
  -5  -3  -4 1814.22   71.62
  -5   3  -4 1763.58   71.60
  -5   3  -4 1797.16   72.07
  -6  -3  -4  508.20   22.38
  -6  -3  -4  540.01   22.62
  -6   3  -4  541.68   22.46
  -6   3  -4  497.05   22.94
  -7  -3  -4  207.51   10.56
  -7  -3  -4  228.62   11.05
  -7   3  -4  203.95   11.20
  -7   3  -4  215.24   10.65
  -8  -3  -4  339.81   16.69
  -8  -3  -4  370.31   17.19
  -8   3  -4  385.59   16.89
  -8   3  -4  324.12   17.42
  -9  -3  -4  277.96   13.83
  -9  -3  -4  225.44   12.80
  -9   3  -4  222.39   13.74
  -9   3  -4  255.11   13.06
 -10  -3  -4    4.83    3.96
 -10  -3  -4    6.84    3.29
 -10   3  -4    9.47    3.43
 -10   3  -4    9.58    4.25
 -11  -3  -4   -4.09    4.46
 -11  -3  -4    0.21    4.91
 -11   3  -4   -4.41    5.48
 -11   3  -4    0.99    4.37
 -11  -4   4   60.99   10.54
  11  -4  -4   45.62    7.94
 -11  -4   4   43.72    6.29
  11   4  -4   61.83    7.22
 -11   4   4   50.42    7.84
 -11   4   4   48.62    7.43
 -10  -4   4   52.98    8.42
 -10  -4   4   43.07    7.48
  10  -4  -4   56.39    6.36
 -10   4   4   45.05    7.88
  10   4  -4   50.02    7.24
 -10   4   4   43.94    7.04
  10   4  -4   36.62    5.13
  -9  -4   4    5.42    3.78
  -9  -4   4   -2.27    3.34
   9  -4  -4    1.62    2.58
   9  -4  -4    3.60    2.65
   9   4  -4    4.36    2.23
   9   4  -4    7.99    3.21
  -9   4   4    6.41    4.53
  -9   4   4    5.09    3.10
   8  -4  -4  571.64   26.04
  -8  -4   4  546.29   26.43
  -8  -4   4  598.02   27.39
   8  -4  -4  563.73   26.10
   8   4  -4  577.94   25.70
  -8   4   4  513.70   27.14
  -8   4   4  599.77   26.48
   8   4  -4  578.59   26.59
  -7  -4   4   55.22    6.07
   7  -4  -4   61.92    5.68
  -7  -4   4   54.63    5.16
   7  -4  -4   62.77    5.17
   7   4  -4   51.91    4.62
  -7   4   4   62.49    5.40
   7   4  -4   58.78    5.81
  -7   4   4   45.40    5.59
  -6  -4   4  236.92   12.96
   6  -4  -4  242.96   12.68
  -6  -4   4  249.32   12.85
   6  -4  -4  227.84   12.27
  -6   4   4  246.54   12.54
   6   4  -4  250.33   12.91
  -6   4   4  246.02   13.71
   6   4  -4  232.02   11.95
  -5  -4   4 1012.16   43.13
  -5  -4   4 1060.95   43.44
   5  -4  -4  964.36   42.98
   5  -4  -4 1024.72   42.95
  -5   4   4 1039.71   42.75
   5   4  -4 1014.22   43.08
  -5   4   4 1003.40   44.13
   5   4  -4 1009.91   42.59
   4  -4  -4 2068.69   83.48
  -4  -4   4 2039.44   83.46
   4  -4  -4 2052.31   83.14
  -4  -4   4 2004.23   83.21
  -4   4   4 2047.47   82.91
   4   4  -4 2055.48   82.95
   4   4  -4 2074.63   83.30
  -4   4   4 2020.48   84.20
  -3  -4   4   27.07    2.58
   3  -4  -4   25.51    2.52
  -3  -4   4   25.98    2.95
   3  -4  -4   26.33    3.19
  -3   4   4   24.38    2.84
   3   4  -4   23.43    2.89
  -3   4   4   23.87    2.52
   3   4  -4   28.59    2.56
   2  -4  -4  162.60    7.81
  -2  -4   4  152.43    7.80
  -2  -4   4  159.16    7.82
   2  -4  -4  139.15    7.72
   2   4  -4  152.53    7.69
   2   4  -4  164.85    7.93
  -2   4   4  161.26    8.36
  -2   4   4  147.06    7.42
  -1  -4   4  204.47    9.53
   1  -4  -4  212.56   10.06
  -1  -4   4  197.11    9.78
   1  -4  -4  214.11    9.60
  -1   4   4  194.53    9.32
  -1   4   4  217.03   10.06
   1   4  -4  207.21    9.66
   1   4  -4  206.59    9.77
   0  -4   4  520.50   21.68
   0  -4   4  488.72   21.97
   0  -4  -4  537.97   22.26
   0  -4  -4  510.52   21.77
   0   4   4  527.55   22.08
   0   4  -4  532.23   22.10
   0   4  -4  530.94   21.92
  -1  -4  -4    9.41    1.52
  -1  -4  -4    7.03    1.00
   1  -4   4    9.02    1.27
   1  -4   4   10.11    0.95
   1   4   4    8.74    1.08
   1   4   4    7.59    0.98
  -1   4  -4    9.47    1.31
  -1   4  -4    6.82    1.12
  -2  -4  -4  418.83   17.09
   2  -4   4  387.52   16.10
  -2  -4  -4  409.51   16.83
   2  -4   4  408.09   16.20
  -2   4  -4  411.23   16.93
   2   4   4  392.51   16.17
   2   4   4  358.77   16.07
  -2   4  -4  411.49   17.11
  -3  -4  -4  591.07   25.20
  -3   4  -4  631.01   25.32
  -3   4  -4  596.94   25.35
  -4  -4  -4  800.10   33.25
  -4  -4  -4  835.47   33.29
  -4   4  -4  794.39   33.26
  -4   4  -4  793.15   33.56
  -5  -4  -4   -0.68    0.79
  -5  -4  -4    0.36    0.76
  -5   4  -4    0.39    0.71
  -5   4  -4    0.30    1.07
  -6  -4  -4   75.78    4.84
  -6  -4  -4   82.82    5.10
  -6   4  -4   75.07    5.38
  -6   4  -4   79.22    4.84
  -7  -4  -4    6.54    1.63
  -7   4  -4    6.06    2.08
  -8  -4  -4  220.21   11.85
  -8  -4  -4  253.36   12.74
  -8   4  -4  259.95   12.27
  -8   4  -4  196.96   12.65
  -9  -4  -4   10.54    3.51
  -9  -4  -4    6.55    2.91
  -9   4  -4    7.11    3.49
  -9   4  -4   10.92    2.99
 -10  -4  -4   89.66    8.60
 -10  -4  -4   56.81    6.67
 -10   4  -4   76.45    7.05
 -10   4  -4   80.03    8.27
 -11  -4  -4   37.87    7.15
 -11   4  -4   27.29    5.72
 -11  -5   4    0.75    5.78
 -11  -5   4   -0.07    5.10
  11  -5  -4    7.73    4.67
  11  -5  -4   -6.72    3.94
  11   5  -4   11.95    4.10
  11   5  -4    3.26    4.62
 -11   5   4    2.79    6.33
 -11   5   4    6.30    5.20
 -10  -5   4   77.11   10.12
  10  -5  -4   75.30    7.64
  10  -5  -4   82.28    6.79
 -10  -5   4   71.09    8.91
 -10   5   4   60.16   10.28
  10   5  -4   87.24    6.17
 -10   5   4   84.97    8.73
   9  -5  -4  137.75    8.85
  -9  -5   4  114.59    8.88
   9  -5  -4  131.77    8.98
  -9  -5   4  141.85   10.75
  -9   5   4  101.56    9.40
   9   5  -4  133.78    9.71
   9   5  -4  133.12    8.13
  -9   5   4  133.17    9.44
   8  -5  -4   57.88    5.89
  -8  -5   4   62.44    7.00
  -8  -5   4   52.07    6.43
   8  -5  -4   51.82    5.15
  -8   5   4   52.81    8.10
   8   5  -4   51.15    4.65
   8   5  -4   58.47    6.24
  -8   5   4   62.71    6.17
  -7  -5   4  282.76   14.78
   7  -5  -4  250.05   14.17
  -7  -5   4  295.40   15.45
   7  -5  -4  281.88   14.49
   7   5  -4  281.45   13.89
  -7   5   4  245.65   15.47
  -7   5   4  295.34   14.61
   7   5  -4  273.37   14.78
   6  -5  -4 1090.01   45.29
  -6  -5   4 1075.45   45.82
   6  -5  -4 1049.35   45.18
  -6  -5   4 1041.22   45.41
  -6   5   4 1058.65   46.85
   6   5  -4 1045.28   44.64
   6   5  -4 1073.09   45.49
  -6   5   4 1053.68   44.93
  -5  -5   4    0.14    1.05
   5  -5  -4    2.72    1.32
  -5  -5   4    2.09    2.15
   5  -5  -4    1.82    1.40
  -5   5   4    1.92    1.73
  -5   5   4    0.56    1.57
   5   5  -4    0.00    1.16
   5   5  -4    4.10    1.47
   4  -5  -4  234.39   11.64
  -4  -5   4  234.38   11.60
   4  -5  -4  235.30   12.08
   4   5  -4  228.90   11.86
  -4   5   4  218.57   12.29
   4   5  -4  230.55   11.34
  -3  -5   4    9.38    1.78
   3  -5  -4   10.34    1.84
  -3  -5   4    6.32    1.52
   3   5  -4   10.91    1.73
  -3   5   4   10.80    1.58
   3   5  -4   10.16    1.88
  -2  -5   4 1590.82   64.33
  -2  -5   4 1575.80   64.78
   2  -5  -4 1602.15   64.42
   2  -5  -4 1561.88   64.94
   2   5  -4 1624.45   64.63
  -2   5   4 1567.03   64.12
   2   5  -4 1546.55   64.42
  -2   5   4 1588.00   65.08
   1  -5  -4   65.29    3.99
   1  -5  -4   64.34    4.07
  -1  -5   4   67.71    4.02
  -1  -5   4   63.14    4.03
   1   5  -4   66.95    4.25
  -1   5   4   64.25    3.65
  -1   5   4   70.01    4.43
   1   5  -4   64.33    3.94
   0  -5   4  188.26    8.99
   0  -5   4  189.41    9.40
   0  -5  -4  203.81    9.70
   0  -5  -4  193.51    9.19
   0   5  -4  200.92    9.37
   0   5   4  195.99    9.44
   0   5  -4  205.83    9.53
   0   5   4  194.15    8.94
   1  -5   4   13.92    1.74
  -1  -5  -4    8.89    1.60
   1  -5   4   10.56    1.13
  -1  -5  -4    6.96    1.26
   1   5   4    8.59    1.25
   1   5   4   11.41    1.34
  -1   5  -4   10.56    1.41
  -1   5  -4    9.08    1.42
   2  -5   4 2393.02   95.95
   2  -5   4 2379.54   95.69
  -2  -5  -4 2509.04   96.35
  -2  -5  -4 2432.79   96.60
  -2   5  -4 2468.50   96.42
   2   5   4 2255.63   95.61
   2   5   4 2304.29   95.76
  -2   5  -4 2510.69   96.70
  -3  -5  -4   37.86    2.87
   3  -5   4   32.39    1.85
   3  -5   4   33.94    1.72
  -3   5  -4   32.52    2.67
   3   5   4   29.37    1.78
  -3   5  -4   38.83    2.85
   3   5   4   31.35    1.78
  -4  -5  -4  372.45   16.70
  -4  -5  -4  383.76   16.73
  -4   5  -4  378.80   16.64
  -4   5  -4  388.85   17.15
  -5  -5  -4   94.88    5.38
  -5  -5  -4   92.45    5.68
  -5   5  -4   93.88    5.76
  -5   5  -4   88.85    5.45
  -6  -5  -4  741.12   31.30
  -6  -5  -4  732.38   31.53
  -6   5  -4  762.95   31.37
  -6   5  -4  712.95   32.08
  -7  -5  -4   64.35    4.72
  -7  -5  -4   61.59    4.74
  -7   5  -4   65.83    4.53
  -7   5  -4   74.31    5.86
  -8  -5  -4  215.72   12.09
  -8  -5  -4  211.64   11.16
  -8   5  -4  209.64   12.28
  -8   5  -4  212.01   11.40
  -9  -5  -4   42.10    6.54
  -9  -5  -4   32.93    4.82
  -9   5  -4   25.58    4.35
  -9   5  -4   37.68    5.27
 -10  -5  -4   30.63    5.34
 -10  -5  -4   27.87    5.91
 -10   5  -4   37.22    7.30
 -10   5  -4   25.36    4.91
  11  -6  -4   -1.29    4.62
 -11  -6   4   12.02    7.09
 -11  -6   4    2.17    5.37
  11  -6  -4    5.86    4.12
  11   6  -4    3.01    3.90
 -11   6   4    1.04    5.17
 -10  -6   4   20.27    4.96
 -10  -6   4   12.70    5.88
  10  -6  -4   17.19    4.62
  10   6  -4   10.06    4.53
 -10   6   4   22.77    5.71
  10   6  -4   18.13    3.83
 -10   6   4   16.02    4.60
   9  -6  -4   -0.12    3.04
  -9  -6   4    6.12    4.42
  -9  -6   4   12.06    3.32
   9  -6  -4    4.20    2.96
   9   6  -4    3.05    2.55
   9   6  -4   -2.42    3.17
  -9   6   4    1.19    3.35
  -8  -6   4  296.36   16.18
   8  -6  -4  284.88   15.43
  -8  -6   4  293.54   16.87
   8  -6  -4  288.64   15.26
  -8   6   4  299.93   18.05
   8   6  -4  291.62   14.74
   8   6  -4  281.36   15.77
  -8   6   4  306.61   15.77
   7  -6  -4  710.66   31.60
  -7  -6   4  745.54   32.75
  -7  -6   4  704.31   31.76
   7  -6  -4  651.58   31.20
   7   6  -4  734.32   32.17
   7   6  -4  665.44   30.65
  -7   6   4  690.74   33.17
  -7   6   4  742.72   31.61
  -6  -6   4  152.32    9.44
   6  -6  -4  144.01    8.54
   6  -6  -4  141.43    8.84
  -6  -6   4  115.75    7.94
  -6   6   4  143.60    8.60
   6   6  -4  135.82    8.02
   6   6  -4  142.32    9.11
  -5  -6   4  804.90   32.90
  -5  -6   4  749.70   32.01
   5  -6  -4  703.59   31.87
   5  -6  -4  699.57   32.11
  -5   6   4  706.66   33.07
  -5   6   4  748.11   31.70
   5   6  -4  741.34   32.35
   5   6  -4  696.42   31.42
  -4  -6   4  853.14   34.88
   4  -6  -4  838.94   34.99
  -4  -6   4  828.80   35.33
   4  -6  -4  704.92   34.92
  -4   6   4  836.85   34.54
  -4   6   4  807.88   35.93
   4   6  -4  825.54   34.65
   4   6  -4  797.44   35.09
  -3  -6   4  177.06    9.57
   3  -6  -4  166.16    9.48
  -3  -6   4  169.16    8.90
   3  -6  -4  166.53    9.00
  -3   6   4  170.30    8.82
  -3   6   4  178.94    9.87
   3   6  -4  168.55    8.97
   3   6  -4  171.31    9.23
  -2  -6   4   34.78    3.40
   2  -6  -4   38.17    3.00
  -2  -6   4   35.84    2.98
   2  -6  -4   37.65    3.48
  -2   6   4   36.83    2.94
   2   6  -4   30.04    2.87
   2   6  -4   35.87    3.10
  -2   6   4   36.66    3.45
   1  -6  -4 1550.02   64.06
  -1  -6   4 1607.88   63.97
   1  -6  -4 1527.35   63.49
  -1  -6   4 1545.66   63.31
   1   6  -4 1623.67   63.77
  -1   6   4 1567.05   64.04
   1   6  -4 1555.64   63.74
  -1   6   4 1500.48   63.16
   0  -6   4  125.55    6.87
   0  -6  -4  124.54    6.80
   0  -6  -4  132.72    6.78
   0  -6   4  134.10    6.61
   0   6   4  127.15    6.39
   0   6   4  127.31    6.95
   0   6  -4  130.12    6.71
   0   6  -4  129.21    7.01
   1  -6   4  107.28    6.01
  -1  -6  -4  109.71    5.95
  -1  -6  -4  111.13    5.94
   1  -6   4  115.99    5.69
  -1   6  -4  108.69    6.20
   1   6   4  110.97    5.64
   1   6   4  113.92    5.99
  -1   6  -4  109.39    5.79
   2  -6   4 1758.06   69.56
  -2  -6  -4 1785.79   70.51
   2  -6   4 1803.43   69.98
  -2  -6  -4 1678.77   70.09
  -2   6  -4 1752.21   70.21
   2   6   4 1737.64   69.72
  -2   6  -4 1706.02   70.45
   2   6   4 1648.38   69.47
  -3  -6  -4  142.82    7.23
   3  -6   4  139.45    6.38
   3  -6   4  140.07    6.64
  -3  -6  -4  136.43    7.09
  -3   6  -4  133.85    7.40
   3   6   4  136.66    6.40
  -3   6  -4  131.44    7.00
   3   6   4  146.03    6.45
  -4  -6  -4   84.47    5.35
   4  -6   4   86.36    3.99
  -4  -6  -4   89.33    5.17
   4  -6   4   85.18    3.90
   4   6   4   85.66    3.99
  -4   6  -4   88.97    5.51
   4   6   4   76.63    3.98
  -4   6  -4   89.28    5.29
  -5  -6  -4   92.92    5.63
  -5  -6  -4   93.61    5.82
  -5   6  -4   99.89    5.69
  -5   6  -4   89.70    6.09
  -6  -6  -4    2.61    2.27
  -6  -6  -4    4.62    1.48
  -6   6  -4    4.44    1.85
  -6   6  -4   -0.59    1.84
  -7  -6  -4  568.69   26.01
  -7  -6  -4  632.44   26.94
  -7   6  -4  607.04   26.21
  -7   6  -4  560.81   27.08
  -8  -6  -4   94.75    6.98
  -8  -6  -4   89.19    7.83
  -8   6  -4  100.73    7.17
  -8   6  -4  114.94    8.77
  -9  -6  -4   -2.51    3.81
  -9  -6  -4   -2.00    2.36
  -9   6  -4    2.22    3.45
  -9   6  -4   -1.02    2.93
 -10  -6  -4   12.05    4.12
 -10  -6  -4   21.34    5.81
 -10   6  -4   30.50    6.07
 -10   6  -4   17.73    4.34
 -11  -7   4   44.15    7.97
  11  -7  -4   54.00    9.57
 -11  -7   4   66.44   10.23
 -11   7   4   66.75   10.42
  11   7  -4   60.14    7.61
 -11   7   4   83.93   14.14
 -10  -7   4    9.71    4.15
  10  -7  -4   16.76    4.33
 -10  -7   4   13.04    6.18
  10  -7  -4   21.45    4.86
 -10   7   4   20.52    5.23
  10   7  -4   13.84    4.73
 -10   7   4   19.74    5.50
  10   7  -4   20.23    3.99
  -9  -7   4  180.65   12.97
   9  -7  -4  144.59   10.28
  -9  -7   4  165.81   10.60
   9  -7  -4  148.34    9.68
  -9   7   4  168.72   12.51
  -9   7   4  187.34   11.53
   9   7  -4  155.29    9.13
  -8  -7   4  196.43   11.43
  -8  -7   4  186.48   12.68
   8  -7  -4  183.12   11.11
   8  -7  -4  161.26   10.48
   8   7  -4  179.70   11.73
  -8   7   4  166.96   12.17
  -8   7   4  203.19   11.56
   8   7  -4  180.95   10.03
   7  -7  -4  587.83   27.45
   7  -7  -4  610.99   27.65
  -7  -7   4  614.71   28.68
  -7  -7   4  579.66   27.63
   7   7  -4  603.39   28.00
   7   7  -4  591.77   26.77
  -7   7   4  584.83   29.32
  -7   7   4  616.20   27.48
  -6  -7   4  289.03   15.41
   6  -7  -4  281.73   14.66
   6  -7  -4  271.43   14.44
  -6  -7   4  278.99   14.31
   6   7  -4  270.92   14.81
  -6   7   4  274.29   14.18
   6   7  -4  296.61   14.08
  -6   7   4  255.92   15.23
   5  -7  -4  273.64   14.55
  -5  -7   4  288.14   14.15
  -5  -7   4  304.17   15.29
   5  -7  -4  279.88   14.31
   5   7  -4  284.19   14.64
   5   7  -4  278.99   13.84
  -5   7   4  264.39   14.98
  -5   7   4  286.43   14.04
   4  -7  -4  862.74   36.52
  -4  -7   4  833.33   36.17
   4  -7  -4  844.40   36.75
  -4  -7   4  866.38   37.11
   4   7  -4  878.83   36.69
  -4   7   4  822.00   36.00
  -4   7   4  815.32   37.30
   4   7  -4  840.50   36.15
   3  -7  -4 1989.27   78.92
  -3  -7   4 1959.08   78.60
   3  -7  -4 1676.41   78.94
   3   7  -4 2067.73   78.88
  -3   7   4 1939.85   79.71
   2  -7  -4  378.24   16.89
  -2  -7   4  362.27   16.55
  -2  -7   4  364.95   17.17
   2  -7  -4  372.08   17.33
  -2   7   4  362.23   16.43
  -2   7   4  360.45   17.33
   2   7  -4  349.48   16.78
   2   7  -4  364.55   16.93
   1  -7  -4    2.93    0.98
   1  -7  -4    1.43    0.97
  -1  -7   4    4.14    1.15
  -1  -7   4    2.87    1.49
  -1   7   4    1.39    1.06
   1   7  -4    3.47    1.26
   1   7  -4    2.13    0.91
   0  -7  -4   63.07    4.88
   0  -7   4   58.13    4.08
   0  -7   4   59.52    3.87
   0  -7  -4   65.49    4.18
   0   7  -4   61.46    4.55
   0   7  -4   57.69    4.29
   0   7   4   63.87    4.37
   0   7   4   58.65    3.76
   1  -7   4 2824.13  114.15
  -1  -7  -4 2890.39  114.56
   1  -7   4 2802.98  113.62
  -1  -7  -4 2774.77  114.00
   1   7   4 2828.85  113.54
   1   7   4 2857.91  114.08
  -1   7  -4 2907.24  114.22
  -1   7  -4 2823.37  114.43
  -2  -7  -4   39.68    3.72
  -2  -7  -4   42.63    3.31
   2  -7   4   42.32    2.91
   2  -7   4   44.19    3.37
  -2   7  -4   41.86    3.54
   2   7   4   43.52    3.05
   2   7   4   36.82    2.90
   3  -7   4  244.64   10.36
   3  -7   4  219.32   10.53
  -3  -7  -4  222.22   11.01
  -3  -7  -4  229.30   11.50
   3   7   4  230.00   10.29
  -3   7  -4  232.79   11.30
  -3   7  -4  228.07   11.40
   3   7   4  210.58   10.17
   4  -7   4  223.73    9.86
  -4  -7  -4  207.36   10.72
   4  -7   4  231.36    9.76
  -4  -7  -4  219.86   11.02
  -4   7  -4  219.17   11.27
   4   7   4  204.62    9.70
  -4   7  -4  222.43   10.83
   4   7   4  223.58    9.67
   5  -7   4  491.81   19.81
  -5  -7  -4  485.31   22.17
  -5  -7  -4  489.40   21.69
   5  -7   4  491.23   19.80
   5   7   4  507.18   20.00
  -5   7  -4  506.13   21.90
   5   7   4  446.85   19.93
  -5   7  -4  489.10   22.41
  -6  -7  -4    1.71    1.51
  -6  -7  -4    1.46    1.33
  -6   7  -4   -1.64    1.23
  -6   7  -4   -1.66    1.77
  -7  -7  -4   33.38    5.10
  -7  -7  -4   28.40    3.93
  -7   7  -4   37.15    5.27
  -7   7  -4   40.08    4.50
  -8  -7  -4    2.12    2.16
  -8  -7  -4    4.01    3.20
  -8   7  -4    3.22    2.81
  -8   7  -4    2.41    2.51
  -9  -7  -4  169.80   11.18
  -9  -7  -4  216.68   13.39
  -9   7  -4  217.42   11.97
  -9   7  -4  191.99   13.28
 -10  -7  -4    3.26    4.97
 -10  -7  -4   14.27    4.51
 -10   7  -4   10.94    6.31
 -10   7  -4    4.72    3.77
 -10  -8   4    2.07    5.53
  10  -8  -4    3.24    4.20
 -10  -8   4   12.34    4.54
 -10   8   4    3.93    4.24
 -10   8   4    5.13    5.62
  10   8  -4    6.43    3.22
   9  -8  -4  145.38   10.46
  -9  -8   4  119.66    9.86
   9  -8  -4  118.47    9.65
  -9  -8   4  154.37   12.41
  -9   8   4  148.28   10.41
  -9   8   4  113.44   11.06
   9   8  -4  149.10    9.41
   9   8  -4  145.60   10.86
  -8  -8   4  243.65   15.15
   8  -8  -4  223.88   13.35
  -8  -8   4  239.38   13.85
   8  -8  -4  224.02   13.18
  -8   8   4  236.68   13.49
   8   8  -4  240.50   14.14
   8   8  -4  235.67   12.48
  -8   8   4  219.04   15.40
   7  -8  -4    5.62    2.81
   7  -8  -4    2.87    2.39
  -7  -8   4    7.69    3.32
   7   8  -4    9.31    2.47
   7   8  -4    1.56    2.54
  -7   8   4    4.67    2.59
  -6  -8   4   12.68    3.14
   6  -8  -4   15.35    3.29
  -6  -8   4   15.56    4.13
  -6   8   4   10.17    3.54
  -6   8   4   14.62    3.26
   6   8  -4   13.05    3.22
  -5  -8   4   40.87    5.02
  -5  -8   4   46.95    4.47
   5  -8  -4   48.35    5.25
   5  -8  -4   49.14    4.56
   5   8  -4   42.70    3.98
  -5   8   4   39.29    5.35
  -5   8   4   46.77    4.52
   5   8  -4   46.24    5.25
  -4  -8   4   33.21    4.62
   4  -8  -4   28.28    4.24
   4  -8  -4   22.18    3.51
  -4  -8   4   25.43    3.15
  -4   8   4   28.27    3.40
   4   8  -4   29.31    4.13
  -4   8   4   30.11    3.91
   4   8  -4   28.00    3.43
  -3  -8   4 1309.00   56.19
   3  -8  -4 1398.74   57.18
   3  -8  -4 1345.63   56.58
  -3  -8   4 1411.67   57.18
  -3   8   4 1348.29   57.45
  -3   8   4 1315.59   56.01
   3   8  -4 1374.04   56.49
   3   8  -4 1349.83   56.75
  -2  -8   4   10.03    2.68
   2  -8  -4   10.43    1.94
  -2  -8   4   10.77    1.95
   2   8  -4   12.10    2.21
  -2   8   4   11.87    2.28
  -2   8   4    6.58    1.83
  -1  -8   4  744.81   31.38
   1  -8  -4  719.18   31.62
   1  -8  -4  728.26   32.24
  -1  -8   4  741.38   32.09
   1   8  -4  725.06   31.84
  -1   8   4  752.39   31.34
  -1   8   4  735.70   32.16
   1   8  -4  748.84   31.95
   0  -8  -4  891.29   38.82
   0  -8   4  937.71   38.58
   0  -8  -4  907.91   39.32
   0  -8   4  925.83   39.24
   0   8   4  962.18   39.26
   0   8  -4  923.20   38.98
   0   8   4  927.91   38.50
   0   8  -4  899.87   39.13
  -1  -8  -4    4.15    1.39
   1  -8   4    7.35    1.82
  -1  -8  -4    9.20    1.71
   1  -8   4    6.74    1.36
   1   8   4    7.65    1.60
   1   8   4    4.29    1.40
  -1   8  -4    5.00    1.45
  -1   8  -4    5.17    1.33
   2  -8   4    5.80    1.02
   2  -8   4    9.14    1.64
  -2   8  -4    9.07    2.06
   2   8   4    8.98    1.55
   3  -8   4 1455.46   60.20
   3  -8   4 1521.66   59.96
  -3  -8  -4 1459.41   60.73
  -3  -8  -4 1550.35   61.27
   3   8   4 1428.85   59.86
  -3   8  -4 1526.29   60.90
   3   8   4 1418.69   59.77
  -3   8  -4 1441.27   61.14
   4  -8   4  337.58   15.10
   4  -8   4  350.83   15.00
  -4  -8  -4  337.77   16.01
  -4  -8  -4  366.24   16.72
   4   8   4  351.06   14.92
  -4   8  -4  330.06   16.09
  -4   8  -4  333.98   16.50
   4   8   4  328.53   14.94
   5  -8   4   55.82    3.38
  -5  -8  -4   57.67    5.00
  -5  -8  -4   58.55    4.47
   5  -8   4   61.18    3.61
  -5   8  -4   57.77    4.80
   5   8   4   59.35    3.57
   5   8   4   70.82    3.48
  -5   8  -4   52.60    4.96
  -6  -8  -4  186.60   10.32
  -6  -8  -4  157.26    9.04
  -6   8  -4  179.22    9.69
  -6   8  -4  144.44    9.63
   6   8   4  189.95    7.36
   6   8   4  152.63    7.19
  -7  -8  -4  198.80   11.83
  -7  -8  -4  185.11   10.70
  -7   8  -4  200.94   11.07
  -7   8  -4  196.67   12.08
  -8  -8  -4  125.01    9.63
  -8  -8  -4  111.33    7.70
  -8   8  -4  111.63    8.08
  -8   8  -4  104.12    9.15
  -9  -8  -4    3.04    4.28
  -9  -8  -4    8.22    3.67
  -9   8  -4    3.85    3.19
  -9   8  -4    3.51    5.02
 -10  -8  -4   67.33    7.15
 -10  -8  -4   53.84   10.03
 -10   8  -4   44.90    7.67
  10  -9  -4  233.07   14.70
 -10  -9   4  201.99   13.91
  10  -9  -4  220.59   13.99
 -10  -9   4  240.97   17.66
 -10   9   4  237.28   15.24
  10   9  -4  248.71   15.64
  10   9  -4  249.99   13.55
 -10   9   4  208.35   16.09
  -9  -9   4    4.16    4.91
   9  -9  -4   -1.56    3.76
  -9  -9   4   -0.57    3.42
  -9   9   4    1.46    3.55
  -9   9   4    1.76    5.19
   9   9  -4    5.64    2.96
  -8  -9   4    4.07    3.01
  -8  -9   4    2.02    4.13
  -8   9   4    1.38    2.87
   8   9  -4    0.03    3.42
  -8   9   4    4.13    4.28
   7  -9  -4   62.45    6.16
  -7  -9   4   58.45    7.99
   7  -9  -4   60.35    6.67
  -7  -9   4   61.27    6.68
  -7   9   4   69.59    6.57
   7   9  -4   62.13    7.21
   7   9  -4   57.90    5.17
  -7   9   4   65.39    8.56
   6  -9  -4  500.21   23.31
  -6  -9   4  507.12   23.15
  -6  -9   4  401.48   23.50
   6  -9  -4  502.50   23.63
   6   9  -4  523.43   24.03
  -6   9   4  475.79   24.68
   6   9  -4  506.61   22.58
  -5  -9   4   23.68    3.27
   5  -9  -4   25.95    3.77
  -5  -9   4   22.47    4.13
   5  -9  -4   18.20    3.92
  -5   9   4   21.45    3.67
   5   9  -4   19.24    3.64
   5   9  -4   22.75    3.15
  -5   9   4   22.61    4.31
   4  -9  -4   73.37    5.64
   4  -9  -4   74.67    6.52
  -4  -9   4   81.17    5.65
  -4  -9   4   80.70    6.87
  -4   9   4   67.56    6.07
   4   9  -4   77.98    6.42
  -4   9   4   75.72    5.73
   4   9  -4   68.61    5.46
  -3  -9   4   60.19    4.76
   3  -9  -4   66.88    6.02
   3  -9  -4   52.65    4.63
  -3  -9   4   69.39    5.95
  -3   9   4   69.12    5.80
  -3   9   4   72.98    5.22
   3   9  -4   70.40    5.87
   3   9  -4   55.79    4.76
  -2  -9   4 2488.44  104.35
  -2  -9   4 2618.38  105.45
   2  -9  -4 2502.80  104.76
   2  -9  -4 2647.05  105.53
   2   9  -4 2528.63  104.85
  -2   9   4 2590.13  105.58
  -2   9   4 2660.22  104.43
   2   9  -4 2591.95  105.07
   1  -9  -4   20.93    2.85
   1  -9  -4   19.06    3.34
  -1  -9   4   22.77    2.59
  -1  -9   4   20.73    3.62
   1   9  -4   22.00    3.02
   1   9  -4   20.91    3.41
  -1   9   4   18.19    3.03
  -1   9   4   15.59    2.62
   0  -9  -4 1167.47   47.77
   0  -9  -4 1067.36   48.13
   0  -9   4 1164.26   48.06
   0  -9   4 1174.92   47.35
   0   9   4 1122.93   47.18
   0   9   4 1178.95   48.08
   0   9  -4 1133.62   48.00
   0   9  -4 1080.58   47.77
  -1  -9  -4  520.68   23.09
  -1  -9  -4  500.87   23.54
   1  -9   4  517.81   23.22
   1  -9   4  534.25   22.69
  -1   9  -4  517.59   23.28
  -1   9  -4  531.49   23.56
   1   9   4  496.52   22.96
   1   9   4  504.17   22.48
   2  -9   4 1028.51   40.25
   2  -9   4  970.08   40.72
  -2  -9  -4  901.20   40.46
  -2  -9  -4  993.36   41.37
   2   9   4  940.88   40.03
  -2   9  -4  981.63   40.91
   2   9   4  945.97   40.31
  -2   9  -4  921.88   41.02
   3  -9   4   31.52    3.18
  -3  -9  -4   28.61    3.21
   3  -9   4   40.65    3.15
  -3   9  -4   28.16    3.58
   3   9   4   41.10    3.30
   3   9   4   41.99    3.12
   4  -9   4   53.03    3.60
   4  -9   4   61.86    3.83
  -4  -9  -4   58.27    4.57
  -4  -9  -4   57.99    4.66
  -4   9  -4   58.31    4.55
   4   9   4   60.52    3.77
   4   9   4   46.07    3.28
  -4   9  -4   57.20    5.05
   5  -9   4   97.46    5.40
  -5  -9  -4   88.77    6.20
  -5  -9  -4   99.91    7.41
   5  -9   4  106.88    5.42
  -5   9  -4  102.62    7.20
   5   9   4   93.37    5.13
   5   9   4   92.24    5.27
  -5   9  -4  105.63    7.06
   6  -9   4  237.43   10.41
  -6  -9  -4  252.25   13.60
  -6  -9  -4  229.59   12.38
   6  -9   4  246.06   10.42
   6   9   4  250.43   10.49
  -6   9  -4  240.51   12.80
  -6   9  -4  229.73   13.39
   6   9   4  224.27   10.53
  -7  -9  -4    3.27    3.06
  -7  -9  -4    3.95    2.57
  -7   9  -4    3.27    3.02
  -7   9  -4    6.13    2.67
  -8  -9  -4   40.17    5.10
  -8  -9  -4   26.26    5.55
  -8   9  -4   32.09    5.11
  -8   9  -4   30.56    4.88
  -9  -9  -4    3.47    3.23
  -9  -9  -4    0.60    4.61
  -9   9  -4   -2.64    3.33
  -9   9  -4   -0.80    4.81
 -10  -9  -4  123.70   12.89
 -10  -9  -4  110.16    8.97
 -10   9  -4  118.23   11.85
 -10   9  -4  121.93   10.34
  10 -10  -4   20.80    5.08
 -10 -10   4   20.92    5.16
 -10 -10   4   22.50    8.04
  10  10  -4   19.84    6.03
 -10  10   4   18.32    5.79
 -10  10   4   19.79    7.14
  10  10  -4   14.11    4.20
  -9 -10   4   67.99    8.14
  -9 -10   4   75.20   10.79
   9 -10  -4   89.90    9.06
   9 -10  -4   91.53    8.57
  -9  10   4   66.85    8.76
   9  10  -4   91.23    9.88
  -9  10   4   75.18   10.81
   9  10  -4   81.64    7.29
   8 -10  -4  234.20   13.83
  -8 -10   4  233.49   15.68
  -8 -10   4  218.56   13.24
   8 -10  -4  247.98   14.67
  -8  10   4  234.78   13.81
   8  10  -4  241.42   13.32
   8  10  -4  272.47   15.18
  -8  10   4  232.19   15.41
  -7 -10   4  163.31   12.23
  -7 -10   4  158.15   10.18
  -7  10   4  159.13   12.30
  -7  10   4  164.96   10.56
   6 -10  -4    8.66    3.29
  -6 -10   4    9.96    3.96
   6 -10  -4    5.71    2.33
  -6  10   4   12.92    3.19
   6  10  -4    8.12    3.57
   6  10  -4    8.06    2.07
  -5 -10   4    5.79    2.26
   5 -10  -4   10.08    3.24
   5 -10  -4    8.48    2.58
  -5 -10   4    9.27    3.40
   5  10  -4    8.22    2.97
   5  10  -4    7.61    1.89
  -5  10   4    8.37    2.79
  -5  10   4    8.24    2.93
  -4 -10   4  625.97   29.11
  -4 -10   4  573.33   27.39
   4 -10  -4  648.72   29.01
   4 -10  -4  623.22   28.33
   4  10  -4  643.27   28.80
  -4  10   4  629.40   27.78
   4  10  -4  612.14   27.87
  -4  10   4  597.15   28.85
  -3 -10   4    4.40    1.69
   3 -10  -4    3.80    1.68
   3 -10  -4    2.17    2.58
  -3 -10   4    2.95    2.40
  -3  10   4    8.87    2.35
   3  10  -4    4.24    1.87
  -3  10   4    5.42    2.47
   3  10  -4    4.77    2.41
  -2 -10   4    6.19    2.52
   2 -10  -4    5.70    2.27
  -2 -10   4    2.22    1.31
   2 -10  -4    3.23    2.30
  -2  10   4    4.27    1.98
   2  10  -4    9.78    2.56
  -2  10   4    4.25    2.27
   2  10  -4    9.15    2.44
   1 -10  -4 1057.38   46.54
   1 -10  -4 1122.88   47.40
  -1 -10   4 1079.68   46.15
  -1 -10   4 1092.93   47.01
  -1  10   4 1080.55   46.04
   1  10  -4 1126.57   46.98
   1  10  -4 1117.12   46.83
  -1  10   4 1107.93   47.15
   0 -10  -4 1682.81   69.15
   0 -10   4 1683.57   68.68
   0 -10  -4 1672.09   69.68
   0  10  -4 1680.79   69.29
   0  10  -4 1696.59   69.50
   0  10   4 1607.57   69.26
  -1 -10  -4    6.04    1.40
   1 -10   4    9.73    2.51
   1 -10   4    8.53    1.85
  -1 -10  -4   13.38    2.43
   1  10   4   10.07    2.07
  -1  10  -4    9.55    2.25
   1  10   4    9.24    1.77
  -2 -10  -4    6.19    1.79
   2 -10   4    6.28    1.55
   2 -10   4    7.55    1.64
  -2  10  -4    3.63    1.71
   2  10   4    5.18    1.32
   2  10   4    5.81    1.47
  -2  10  -4    2.25    1.40
   3 -10   4    0.38    1.27
  -3 -10  -4   -0.40    1.40
  -3 -10  -4   -2.06    1.90
   3 -10   4    1.06    1.08
  -3  10  -4   -1.65    1.63
  -3  10  -4    1.31    1.80
   3  10   4    0.49    1.05
   3  10   4    1.73    1.13
  -4 -10  -4  620.21   27.74
   4 -10   4  600.70   26.26
   4 -10   4  612.11   25.88
  -4 -10  -4  575.87   26.68
   4  10   4  566.25   25.78
   4  10   4  606.63   25.75
  -4  10  -4  563.32   27.25
  -4  10  -4  649.07   27.22
   5 -10   4   32.99    2.90
  -5 -10  -4   28.55    5.13
  -5 -10  -4   38.62    4.17
  -5  10  -4   33.85    4.74
   5  10   4   28.86    2.67
   5  10   4   37.91    3.10
  -5  10  -4   33.71    4.68
   6 -10   4  511.64   20.06
  -6 -10  -4  418.17   21.41
  -6 -10  -4  480.71   23.10
   6 -10   4  476.75   19.93
   6  10   4  475.05   19.88
   6  10   4  456.34   19.93
  -6  10  -4  487.44   22.31
  -6  10  -4  433.78   22.55
  -7 -10  -4    9.24    2.32
  -7 -10  -4   13.12    3.79
   7  10   4   10.83    1.40
  -7  10  -4    5.35    3.75
  -7  10  -4   14.46    3.21
  -8 -10  -4   23.62    5.23
  -8 -10  -4   14.58    3.91
  -9 -10  -4   27.74    6.49
  -9 -10  -4   17.45    3.94
  -9  10  -4   27.89    4.88
  -9  10  -4   25.63    6.18
 -10 -10  -4   27.74    5.25
 -10 -10  -4   25.22    7.88
 -10  10  -4   37.14    6.32
 -10  10  -4   27.63    7.39
 -10 -11   4   87.31   10.99
  10 -11  -4  125.92   10.12
  10 -11  -4   78.86    9.99
 -10 -11   4   89.06   15.45
 -10  11   4  112.32   15.64
  10  11  -4   93.06    7.99
 -10  11   4  114.75   12.37
  10  11  -4  110.35   11.65
  -9 -11   4   48.80    8.53
  -9 -11   4   35.38    5.76
  -9  11   4   34.46    7.87
   9  11  -4   29.00    5.35
   9  11  -4   48.30    7.49
   8 -11  -4   22.28    4.89
   8 -11  -4   19.24    4.31
  -8 -11   4   17.37    5.71
  -8 -11   4   18.18    4.27
   8  11  -4   23.86    5.40
  -8  11   4   18.29    5.85
   8  11  -4   17.19    3.44
  -8  11   4   18.07    4.55
  -7 -11   4   56.65    7.85
  -7 -11   4   40.25    5.05
   7 -11  -4   50.68    7.01
   7 -11  -4   50.76    6.77
   7  11  -4   45.55    7.30
  -7  11   4   52.89    7.11
  -7  11   4   55.91    6.40
   7  11  -4   56.93    5.98
   6 -11  -4  120.27    8.81
  -6 -11   4  126.12    9.03
   6 -11  -4  107.69    9.21
  -6 -11   4  128.14   10.16
  -6  11   4  130.71   11.04
  -6  11   4  121.53    8.70
   6  11  -4  100.98    7.68
   5 -11  -4   10.33    3.64
   5 -11  -4    8.27    2.52
  -5 -11   4    7.16    2.45
   5  11  -4    9.12    3.31
   5  11  -4    6.11    1.92
  -5  11   4    7.39    3.43
   4 -11  -4    0.97    1.98
  -4 -11   4   -2.43    2.36
   4 -11  -4   -2.05    2.38
  -4 -11   4    0.09    1.56
  -4  11   4    0.21    1.80
   4  11  -4    1.55    2.45
  -4  11   4   -3.31    2.18
   4  11  -4   -1.51    1.69
  -3 -11   4  349.34   17.61
   3 -11  -4  377.29   19.11
  -3 -11   4  402.43   19.51
   3 -11  -4  360.74   18.31
   3  11  -4  367.76   18.13
  -3  11   4  356.10   18.72
  -3  11   4  380.03   18.02
   3  11  -4  368.17   18.74
   2 -11  -4  420.24   20.68
  -2 -11   4  415.25   20.69
   2 -11  -4  408.51   19.90
  -2 -11   4  409.71   19.38
  -2  11   4  392.11   20.23
  -2  11   4  426.75   19.60
   2  11  -4  415.63   19.91
   2  11  -4  409.85   20.23
  -1 -11   4  348.08   16.86
  -1 -11   4  335.15   17.74
   1 -11  -4  339.45   17.24
   1 -11  -4  371.14   18.22
   1  11  -4  360.19   17.77
  -1  11   4  360.83   16.97
  -1  11   4  345.89   17.75
   1  11  -4  353.70   17.44
   0 -11  -4   97.03    7.34
   0 -11   4   95.18    6.97
   0 -11   4   94.09    6.24
   0 -11  -4   87.96    6.44
   0  11   4   88.81    6.55
   0  11  -4   95.55    6.91
   0  11  -4   91.16    6.82
   0  11   4   93.59    6.21
   1 -11   4  746.52   32.79
   1 -11   4  742.18   31.96
  -1 -11  -4  700.11   32.32
  -1 -11  -4  762.78   33.30
   1  11   4  735.97   32.45
   1  11   4  751.07   31.89
  -1  11  -4  742.71   32.74
  -1  11  -4  708.05   32.78
   2 -11   4  141.46    7.96
  -2 -11  -4  142.87    9.33
  -2 -11  -4  136.88    8.49
   2  11   4  134.07    8.10
  -2  11  -4  147.45    9.04
  -2  11  -4  143.47    9.04
  -3 -11  -4  894.63   37.56
  -3 -11  -4  830.88   36.46
   3 -11   4  821.73   36.28
   3 -11   4  833.59   35.64
   3  11   4  815.92   35.63
   3  11   4  788.79   35.61
  -3  11  -4  831.14   37.03
  -3  11  -4  874.39   36.84
  -4 -11  -4  642.61   28.43
   4 -11   4  621.82   26.57
   4 -11   4  595.04   26.15
  -4 -11  -4  605.11   27.26
   4  11   4  552.33   25.99
  -4  11  -4  590.63   27.85
   4  11   4  590.20   26.04
  -4  11  -4  606.91   27.45
  -5 -11  -4 1647.43   64.63
   5 -11   4 1535.19   61.82
   5 -11   4 1548.56   62.05
  -5 -11  -4 1430.26   62.93
   5  11   4 1434.67   61.64
   5  11   4 1490.81   61.54
  -5  11  -4 1555.59   63.44
  -5  11  -4 1415.24   63.88
  -6 -11  -4    2.22    3.35
  -6 -11  -4    3.37    2.53
   6 -11   4    0.55    1.21
   6 -11   4    1.47    1.34
  -6  11  -4    1.99    2.78
   6  11   4    3.25    1.59
  -6  11  -4    5.38    3.07
   6  11   4    5.27    1.28
  -7 -11  -4    5.18    2.30
  -7 -11  -4    1.80    4.00
   7 -11   4    4.29    1.03
   7 -11   4    4.94    1.22
  -7  11  -4    5.01    3.01
  -7  11  -4    4.08    3.25
   7  11   4    3.86    1.16
   7  11   4    4.46    1.24
  -8 -11  -4    0.34    3.08
  -8 -11  -4   -1.25    4.62
  -8  11  -4    2.30    3.56
  -8  11  -4    0.93    4.41
  -9 -11  -4  102.61   11.54
  -9 -11  -4   75.44    7.55
  -9  11  -4   78.97    8.71
  -9  11  -4  106.56   10.06
  -9 -12   4  146.26   14.65
   9 -12  -4  158.16   11.66
  -9 -12   4  137.74   10.23
   9 -12  -4  140.82   10.73
   9  12  -4  151.49    9.34
  -9  12   4  168.13   12.60
  -9  12   4  142.56   12.81
   9  12  -4  162.64   13.18
  -8 -12   4   78.77   10.75
   8 -12  -4   64.59    7.57
   8 -12  -4   77.89    8.45
  -8 -12   4   67.02    7.69
  -8  12   4   74.61    9.96
   8  12  -4   83.82    9.69
   8  12  -4   70.02    6.53
  -8  12   4   83.13    7.97
   7 -12  -4  149.87   10.48
  -7 -12   4  139.02    8.95
  -7 -12   4  154.32   12.07
   7 -12  -4  150.49   10.97
  -7  12   4  148.33   10.96
  -7  12   4  144.86   10.25
   7  12  -4  138.22    9.42
   7  12  -4  136.37   11.47
   6 -12  -4   15.51    4.19
   6 -12  -4   13.27    4.02
  -6 -12   4   12.60    3.51
  -6 -12   4    9.19    4.34
   6  12  -4    7.37    3.43
   6  12  -4    8.61    3.68
  -6  12   4    9.01    4.93
  -6  12   4   11.19    3.41
   5 -12  -4  302.95   16.33
   5 -12  -4  241.16   16.11
  -5 -12   4  335.54   17.82
  -5 -12   4  303.56   15.72
  -5  12   4  313.00   15.72
   5  12  -4  286.84   15.44
  -5  12   4  290.81   17.32
   4 -12  -4   24.45    4.79
  -4 -12   4   21.03    4.24
  -4 -12   4   19.84    3.56
   4  12  -4   20.60    3.30
   4  12  -4   25.16    4.71
  -4  12   4   16.84    3.44
  -4  12   4   22.58    3.77
   3 -12  -4  226.83   13.32
   3 -12  -4  204.76   12.27
  -3 -12   4  234.23   13.71
  -3 -12   4  217.88   11.86
  -3  12   4  211.11   12.03
  -3  12   4  228.48   13.03
   3  12  -4  226.02   13.17
   3  12  -4  213.84   12.16
   2 -12  -4   38.06    5.53
  -2 -12   4   20.65    3.00
   2 -12  -4   28.17    3.45
  -2  12   4   23.25    3.44
   2  12  -4   35.51    3.94
  -2  12   4   37.13    4.58
  -1 -12   4 1126.66   49.12
  -1 -12   4 1179.93   48.06
   1 -12  -4 1115.88   49.16
   1 -12  -4 1086.67   48.41
   1  12  -4 1136.11   48.68
  -1  12   4 1126.21   47.92
  -1  12   4 1106.13   48.87
   1  12  -4 1141.22   48.85
   0 -12  -4   22.94    3.94
   0 -12   4   23.03    3.13
   0 -12  -4   19.59    4.09
   0 -12   4   17.14    3.63
   0  12  -4   23.31    3.89
   0  12  -4   23.08    4.26
   0  12   4   20.20    3.64
   0  12   4   25.00    3.81
   1 -12   4   70.92    6.55
  -1 -12  -4   84.59    7.17
   1 -12   4   60.55    5.11
   1  12   4   71.09    5.78
   1  12   4   77.13    5.78
  -1  12  -4   77.79    6.47
  -1  12  -4   65.75    5.92
   2 -12   4  196.48   10.90
  -2 -12  -4  189.60   10.87
  -2 -12  -4  191.33   11.68
   2 -12   4  182.24   10.00
  -2  12  -4  188.87   11.13
  -2  12  -4  183.62   11.19
   2  12   4  187.07   10.18
   2  12   4  155.04    9.78
   3 -12   4  359.62   17.69
  -3 -12  -4  337.80   17.74
  -3 -12  -4  381.79   19.11
   3 -12   4  371.93   17.21
  -3  12  -4  365.22   18.72
   3  12   4  354.14   16.95
  -3  12  -4  360.32   18.25
   3  12   4  366.44   17.29
  -4 -12  -4    8.65    3.54
   4 -12   4   14.52    2.49
  -4 -12  -4    8.05    2.80
   4  12   4    9.74    2.02
   4  12   4    7.26    2.47
  -4  12  -4   12.17    3.28
  -4  12  -4   14.67    3.25
   5 -12   4   -0.88    2.20
   5 -12   4    5.03    1.58
  -5 -12  -4    3.81    3.60
  -5 -12  -4    4.55    2.41
  -5  12  -4    1.47    2.65
  -5  12  -4    2.90    3.16
   5  12   4    1.20    1.94
   5  12   4    0.88    1.41
  -6 -12  -4   13.65    3.07
   6 -12   4   17.68    2.91
  -6 -12  -4   23.22    5.17
   6 -12   4   16.02    2.78
   6  12   4   19.93    2.61
   6  12   4   17.49    2.89
  -6  12  -4   17.09    4.09
  -6  12  -4   20.12    4.29
   7 -12   4  202.52    9.24
  -7 -12  -4  199.70   14.11
  -7 -12  -4  186.28   12.16
   7 -12   4  188.33    9.18
  -7  12  -4  205.54   14.30
  -7  12  -4  206.43   12.64
   7  12   4  200.65    9.30
  -8 -12  -4    1.63    3.25
  -8 -12  -4    4.33    4.91
  -8  12  -4    0.35    3.74
  -8  12  -4   -2.25    4.78
  -9 -12  -4   35.25    5.29
  -9 -12  -4   43.57    8.50
  -9  12  -4   24.12    6.70
  -9  12  -4   36.57    6.42
  -9 -13   4    8.24    7.74
   9 -13  -4    4.21    4.95
   9 -13  -4   -0.76    5.41
  -9 -13   4    2.19    5.11
   9  13  -4    2.48    3.86
  -9  13   4   15.54    7.74
   9  13  -4    8.15    6.10
  -9  13   4    3.72    4.80
  -8 -13   4   52.07    9.60
   8 -13  -4   47.90    7.87
  -8  13   4   63.75    8.07
  -8  13   4   39.17    7.01
   8  13  -4   59.70    9.01
   8  13  -4   59.41    5.38
  -7 -13   4    6.64    4.74
  -7 -13   4   15.99    3.61
   7 -13  -4   13.91    4.41
   7 -13  -4   10.90    4.16
  -7  13   4    9.31    3.86
  -7  13   4   11.99    5.53
   7  13  -4    0.82    4.44
   7  13  -4    5.92    3.07
  -6 -13   4   12.43    2.93
   6 -13  -4    3.79    2.98
   6 -13  -4    6.98    4.20
  -6 -13   4    5.08    4.24
  -6  13   4    3.63    3.03
   6  13  -4    4.38    2.60
   6  13  -4    6.40    4.22
  -6  13   4    6.44    3.93
  -5 -13   4   76.20    8.84
   5 -13  -4   65.27    7.38
  -5 -13   4   64.37    6.08
   5 -13  -4   75.63    8.21
   5  13  -4   74.39    7.03
   5  13  -4   80.77    8.26
  -5  13   4   72.57    7.45
  -5  13   4   65.76    6.52
  -4 -13   4  114.37    7.36
  -4 -13   4  109.42    9.56
   4 -13  -4   82.25    8.79
  -4  13   4  102.32    7.67
   4  13  -4   81.64    8.47
  -4  13   4  114.96    8.27
  -3 -13   4  103.65    7.23
  -3 -13   4  112.14    9.43
   3 -13  -4  105.23    7.98
   3 -13  -4  106.71    9.11
   3  13  -4  112.32    8.87
   3  13  -4  101.48    7.51
  -3  13   4  117.98    8.87
  -3  13   4  110.83    8.15
  -2 -13   4  972.51   41.56
  -2 -13   4  950.63   42.94
   2 -13  -4  940.40   42.15
   2 -13  -4  971.53   43.06
  -2  13   4  921.54   42.73
  -2  13   4  952.44   41.56
   2  13  -4  968.07   42.15
   2  13  -4  967.09   42.64
   1 -13  -4  453.23   22.25
  -1 -13   4  446.65   21.66
   1 -13  -4  477.85   23.39
  -1 -13   4  478.26   23.33
   1  13  -4  461.03   22.29
  -1  13   4  466.07   21.99
  -1  13   4  455.07   22.65
   0 -13  -4   35.12    5.37
   0 -13   4   50.28    5.90
   0 -13   4   38.69    4.34
   0 -13  -4   30.68    4.24
   0  13   4   35.52    4.69
   0  13  -4   42.41    5.50
   0  13  -4   44.85    5.08
   0  13   4   42.93    4.78
   1 -13   4  327.46   17.40
  -1 -13  -4  333.87   17.89
  -1 -13  -4  319.87   16.82
   1 -13   4  349.55   16.46
   1  13   4  339.97   16.97
   1  13   4  324.96   16.39
  -1  13  -4  330.78   17.33
  -1  13  -4  308.48   17.04
  -2 -13  -4  916.97   40.61
   2 -13   4  972.51   41.10
  -2 -13  -4  947.57   41.75
   2 -13   4  908.21   39.84
   2  13   4  908.40   40.23
   2  13   4  933.65   40.01
  -2  13  -4  908.73   41.15
  -2  13  -4  907.86   40.86
  -3 -13  -4    5.05    3.30
   3 -13   4    4.93    1.81
   3 -13   4    3.38    2.58
  -3 -13  -4    1.61    2.20
   3  13   4    3.72    2.02
  -3  13  -4    2.63    2.53
   3  13   4    4.70    2.16
  -3  13  -4    1.34    2.71
   4 -13   4  212.52   11.81
  -4 -13  -4  219.66   13.32
   4 -13   4  187.15   10.50
  -4 -13  -4  203.76   11.47
  -4  13  -4  201.21   12.07
   4  13   4  197.54   11.18
  -4  13  -4  221.13   12.47
   4  13   4  183.74   10.72
  -5 -13  -4   46.96    7.37
   5 -13   4   62.52    5.53
   5 -13   4   65.53    4.81
  -5 -13  -4   39.15    4.99
   5  13   4   54.46    4.51
  -5  13  -4   58.91    6.57
   5  13   4   42.20    4.24
  -5  13  -4   53.87    6.48
   6 -13   4   88.56    6.52
   6 -13   4   90.53    5.93
  -6 -13  -4   90.80    8.13
  -6 -13  -4   89.47    9.89
  -6  13  -4   91.15    9.74
   6  13   4   94.63    5.75
  -6  13  -4   98.72    8.51
  -7 -13  -4   27.72    4.93
  -7 -13  -4   24.79    6.03
   7 -13   4   30.79    3.38
   7  13   4   33.07    3.98
   7  13   4   34.56    3.13
  -7  13  -4   26.72    5.11
  -7  13  -4   30.47    5.96
  -8 -13  -4   35.32    6.23
  -8 -13  -4   49.52    8.17
  -8  13  -4   47.77    8.56
   8  13   4   49.92    2.73
  -8  13  -4   45.19    7.95
  -9 -13  -4  123.35   14.92
  -9 -13  -4  133.86    9.59
  -9  13  -4  140.65   12.82
  -9  13  -4  143.31   12.23
  -9 -14   4   -5.34    5.67
  -9 -14   4    4.10    8.75
   9 -14  -4   -2.52    5.41
   9 -14  -4    0.94    5.36
  -9  14   4    8.92    8.83
  -9  14   4    3.92    5.58
   9  14  -4   -3.37    3.89
   8 -14  -4  273.81   16.27
  -8 -14   4  224.90   14.29
  -8 -14   4  279.16   19.92
   8 -14  -4  219.94   15.67
  -8  14   4  272.95   16.42
  -8  14   4  242.90   15.97
   8  14  -4  261.90   14.45
   8  14  -4  276.59   17.38
  -7 -14   4   19.97    6.68
  -7 -14   4   17.24    3.62
   7 -14  -4   23.46    5.61
  -7  14   4   23.94    5.69
   7  14  -4   17.84    5.38
  -7  14   4   37.21    6.90
  -6 -14   4   -1.38    2.50
   6 -14  -4    2.59    4.02
  -6 -14   4   -1.22    4.14
   6 -14  -4    3.32    3.48
  -6  14   4   -3.30    3.95
   6  14  -4    0.78    4.22
   6  14  -4   -0.69    2.85
  -6  14   4    2.62    3.35
   5 -14  -4  173.46   11.10
   5 -14  -4  152.53   11.98
  -5 -14   4  159.56   12.16
  -5 -14   4  139.23    9.70
   5  14  -4  160.44   10.29
   5  14  -4  154.82   11.85
  -5  14   4  152.77   10.56
  -5  14   4  138.81   11.03
  -4 -14   4  346.70   17.96
   4 -14  -4  332.31   18.93
   4 -14  -4  362.26   19.79
  -4 -14   4  376.66   20.42
  -4  14   4  353.29   18.33
  -4  14   4  338.87   19.53
   4  14  -4  340.79   19.26
   4  14  -4  353.48   18.51
  -3 -14   4  237.20   15.04
   3 -14  -4  249.98   13.52
  -3 -14   4  238.05   12.84
   3 -14  -4  224.49   14.46
  -3  14   4  234.13   13.40
   3  14  -4  219.30   14.15
   3  14  -4  235.14   13.04
  -3  14   4  228.24   14.06
   2 -14  -4   48.12    7.34
  -2 -14   4   58.76    7.32
  -2 -14   4   70.49    5.92
   2 -14  -4   74.95    6.73
  -2  14   4   55.23    6.11
   2  14  -4   63.58    5.97
  -2  14   4   57.79    6.69
   1 -14  -4   31.30    4.22
   1 -14  -4   33.04    5.66
  -1 -14   4   26.67    4.12
  -1 -14   4   28.03    5.29
   1  14  -4   36.25    4.90
  -1  14   4   32.92    4.93
  -1  14   4   21.88    3.51
   1  14  -4   31.42    5.14
   0 -14   4 1739.96   74.33
   0 -14  -4 1774.01   74.74
   0 -14   4 1765.20   73.01
   0  14  -4 1715.63   73.87
   0  14   4 1739.07   73.90
   0  14  -4 1807.59   74.23
   0  14   4 1715.49   72.96
  -1 -14  -4   78.53    7.85
  -1 -14  -4   85.63    6.58
   1 -14   4   80.04    6.21
   1 -14   4   83.03    7.83
  -1  14  -4   93.76    7.04
  -1  14  -4   90.57    7.84
   1  14   4   82.55    6.84
   1  14   4   79.42    7.02
   2 -14   4  504.49   23.44
   2 -14   4  437.21   21.71
  -2 -14  -4  459.91   23.72
  -2 -14  -4  448.88   22.38
   2  14   4  461.05   22.13
  -2  14  -4  493.51   23.40
  -2  14  -4  482.07   23.27
   2  14   4  437.74   21.78
   3 -14   4   46.32    6.10
   3 -14   4   44.17    5.05
  -3 -14  -4   40.22    5.29
  -3  14  -4   39.71    5.71
   3  14   4   43.57    5.28
   3  14   4   43.41    5.11
  -4 -14  -4   92.42    9.02
   4 -14   4   78.14    7.24
  -4 -14  -4   84.87    6.35
   4 -14   4   78.01    6.08
  -4  14  -4   77.76    7.65
   4  14   4   70.10    6.35
   4  14   4   73.31    5.99
  -4  14  -4   84.85    6.71
  -5 -14  -4    7.76    4.64
  -5 -14  -4    1.15    3.10
   5 -14   4    0.25    2.63
   5 -14   4    6.21    2.26
  -5  14  -4    8.69    3.73
   5  14   4   10.54    2.17
   5  14   4    4.20    2.45
  -5  14  -4    3.79    4.48
   6 -14   4   36.19    4.37
   6 -14   4   30.21    4.43
  -6 -14  -4   39.50    6.31
  -6 -14  -4   35.14    6.56
   6  14   4   36.08    4.83
  -6  14  -4   30.14    6.14
  -6  14  -4   52.07    7.06
  -7 -14  -4    4.69    5.58
   7 -14   4    6.31    2.01
  -7 -14  -4    8.05    3.56
   7  14   4    5.12    2.59
  -7  14  -4    2.92    4.53
  -7  14  -4    1.92    4.02
   7  14   4    3.41    1.82
  -8 -14  -4  188.68   16.67
  -8 -14  -4  208.82   12.94
   8  14   4  213.60    9.08
  -8  14  -4  205.75   13.96
   8  14   4  165.43    8.88
  -8  14  -4  212.27   15.77
  -8 -15   4    5.36    7.34
   8 -15  -4   -3.51    4.94
  -8 -15   4    5.99    4.62
   8 -15  -4   -2.33    5.17
   8  15  -4   -0.37    3.87
  -8  15   4    0.21    4.65
  -8  15   4    1.19    6.98
  -7 -15   4   62.11    6.83
  -7 -15   4   58.15    9.33
   7 -15  -4   68.64    9.32
   7 -15  -4   46.69    7.39
   7  15  -4   43.82    6.68
  -7  15   4   57.75    9.81
  -7  15   4   66.31    7.79
  -6 -15   4  151.12   10.61
   6 -15  -4  170.95   12.58
   6 -15  -4  140.48   10.20
  -6 -15   4  168.45   14.25
  -6  15   4  159.44   11.11
  -6  15   4  167.93   12.53
   6  15  -4  149.44    9.67
  -5 -15   4   11.41    5.42
  -5 -15   4    5.93    2.85
   5 -15  -4   -3.66    3.03
   5 -15  -4    3.05    4.51
  -5  15   4    1.20    3.50
  -5  15   4    2.67    3.64
   5  15  -4    1.49    2.78
   4 -15  -4  107.47   10.52
  -4 -15   4  119.73    8.45
  -4 -15   4  115.98   10.55
   4 -15  -4  124.67    9.79
   4  15  -4  121.91    8.99
  -4  15   4  102.82    9.93
  -4  15   4  110.09    8.73
  -3 -15   4    4.82    4.42
   3 -15  -4    9.65    4.86
  -3 -15   4   11.15    2.87
   3 -15  -4    5.19    3.16
  -3  15   4   10.62    3.44
  -3  15   4    9.11    3.53
   3  15  -4    9.87    3.23
   2 -15  -4   97.30    9.48
  -2 -15   4   95.56    9.49
  -2 -15   4   89.96    7.35
   2 -15  -4   79.27    7.91
   2  15  -4  101.18    9.05
  -2  15   4   94.64    7.99
  -2  15   4   84.63    8.76
   2  15  -4   81.39    7.92
  -1 -15   4   17.29    4.72
  -1 -15   4   24.92    3.95
   1 -15  -4   35.88    4.87
  -1  15   4   24.18    4.70
   1  15  -4   31.05    5.54
   0 -15  -4    5.86    3.66
   0 -15   4    0.28    3.00
   0 -15   4    5.01    2.55
   0  15   4    4.74    2.52
   0  15  -4    5.71    3.16
   0  15   4    2.41    2.85
   1 -15   4  310.14   16.00
  -1 -15  -4  305.86   18.13
   1 -15   4  334.42   17.89
  -1 -15  -4  303.50   16.50
   1  15   4  315.27   16.53
   1  15   4  289.81   16.20
  -1  15  -4  336.42   17.32
  -1  15  -4  313.55   17.37
   2 -15   4  387.94   20.23
  -2 -15  -4  374.67   20.83
   2 -15   4  375.68   18.79
  -2 -15  -4  387.59   19.95
   2  15   4  365.43   19.03
  -2  15  -4  423.38   20.55
  -2  15  -4  380.41   20.50
   2  15   4  372.93   19.31
  -3 -15  -4   37.06    6.73
   3 -15   4   32.15    5.40
   3 -15   4   33.76    4.53
  -3 -15  -4   37.11    6.09
   3  15   4   32.01    4.30
  -3  15  -4   38.26    6.33
  -3  15  -4   30.65    5.69
   3  15   4   46.78    5.50
   4 -15   4   20.75    4.45
  -4 -15  -4   14.40    5.14
  -4 -15  -4   11.28    3.28
   4  15   4   19.83    3.81
  -4  15  -4   13.85    3.84
  -4  15  -4   16.16    4.66
   4  15   4   15.51    3.31
   5 -15   4   28.72    4.94
  -5 -15  -4   31.85    6.84
  -5 -15  -4   26.13    4.40
   5 -15   4   26.36    4.57
   5  15   4   27.36    5.09
  -5  15  -4   23.26    4.81
  -5  15  -4   28.62    5.77
   6 -15   4   79.56    7.12
  -6 -15  -4   77.41   10.60
   6 -15   4   88.30    6.58
  -6 -15  -4   79.71    7.05
  -6  15  -4  101.30    8.40
  -6  15  -4   96.93    9.02
   6  15   4   90.63    6.36
   6  15   4   84.74    7.27
  -7 -15  -4   20.65    7.14
   7 -15   4   11.85    2.54
  -7 -15  -4    8.25    4.06
  -7  15  -4    6.99    4.76
   7  15   4    3.99    2.24
   7  15   4    6.09    2.51
  -7  15  -4   -0.47    5.21
  -8 -15  -4   81.07   13.47
   8 -15   4   70.16    3.99
  -8 -15  -4   61.21    8.06
   8 -15   4   59.30    4.09
   8  15   4   66.77    4.40
  -8  15  -4   80.99   10.48
  -8  15  -4   59.36   10.85
   8 -16  -4   13.20    6.90
  -8 -16   4    2.69    8.23
   8 -16  -4    0.96    5.64
  -8 -16   4   24.56    6.61
  -8  16   4   20.14    9.60
   8  16  -4   11.43    4.34
   8  16  -4    5.23    6.69
  -8  16   4    6.63    5.81
   7 -16  -4   76.66   10.68
  -7 -16   4   90.47   12.72
  -7 -16   4   56.74    7.82
   7 -16  -4   91.76    9.44
   7  16  -4   76.11   10.84
  -7  16   4   58.17   10.81
   7  16  -4   81.23    7.79
  -7  16   4   73.16    9.02
  -6 -16   4   -1.33    3.02
  -6 -16   4   13.82    6.37
   6 -16  -4   -1.83    4.83
   6 -16  -4   -2.54    4.24
   6  16  -4    4.38    4.86
  -6  16   4    5.97    4.51
  -6  16   4    5.53    4.21
   6  16  -4    2.04    3.64
  -5 -16   4   68.75   10.24
   5 -16  -4   55.59    7.21
   5 -16  -4   52.79    8.45
  -5 -16   4   53.77    6.52
   5  16  -4   66.76    8.56
  -5  16   4   44.55    7.24
   5  16  -4   57.65    5.94
  -5  16   4   49.32    8.01
  -4 -16   4   13.25    5.80
   4 -16  -4   10.42    5.02
  -4 -16   4   15.38    3.28
  -4  16   4   12.83    4.37
   4  16  -4   10.23    4.62
  -4  16   4   12.00    4.24
   3 -16  -4   77.53    7.40
  -3 -16   4   78.60    6.62
  -3 -16   4   84.31    9.66
   3 -16  -4   86.15    9.54
   3  16  -4   83.31    8.87
  -3  16   4   86.25    7.90
  -3  16   4   73.99    7.60
   3  16  -4   70.90    7.41
  -2 -16   4  163.43   10.71
   2 -16  -4  170.30   11.69
  -2 -16   4  169.36   12.66
   2 -16  -4  158.13   12.49
  -2  16   4  179.75   12.43
   2  16  -4  178.74   12.12
   2  16  -4  168.15   12.45
  -2  16   4  170.09   11.47
   1 -16  -4  662.57   33.01
  -1 -16   4  693.68   31.60
   1 -16  -4  688.84   32.06
  -1 -16   4  688.16   33.12
   1  16  -4  678.98   32.62
   1  16  -4  674.49   32.12
  -1  16   4  663.89   31.43
  -1  16   4  685.28   32.80
   0 -16  -4    6.81    3.08
   0 -16   4    7.65    4.14
   0 -16   4    9.31    2.60
   0 -16  -4    7.91    4.18
   0  16   4    7.61    3.19
   0  16  -4    7.71    3.89
   0  16  -4    8.80    3.09
   0  16   4   13.97    4.43
  -1 -16  -4  422.29   22.62
   1 -16   4  386.73   21.30
  -1 -16  -4  418.57   20.88
   1  16   4  379.44   20.08
   1  16   4  357.91   19.72
  -1  16  -4  418.77   21.35
  -1  16  -4  439.08   21.79
   2 -16   4   13.45    4.36
   2 -16   4   13.56    3.61
  -2 -16  -4   16.15    5.32
  -2 -16  -4   13.88    3.99
  -2  16  -4   11.21    4.29
  -2  16  -4   15.96    4.05
   2  16   4    8.46    4.00
   2  16   4   15.64    3.14
   3 -16   4  486.12   24.82
  -3 -16  -4  496.19   26.23
   3 -16   4  495.61   23.26
  -3 -16  -4  494.45   24.60
   3  16   4  486.99   23.75
  -3  16  -4  496.57   25.61
   3  16   4  474.86   23.53
  -3  16  -4  511.64   25.13
  -4 -16  -4   17.58    3.84
   4 -16   4   23.04    4.68
  -4 -16  -4   19.45    5.41
   4 -16   4   16.65    3.51
   4  16   4   16.56    3.97
  -4  16  -4   18.38    4.78
  -4  16  -4   13.49    4.20
   4  16   4   17.47    3.06
   5 -16   4   10.25    4.08
  -5 -16  -4   13.92    5.38
   5 -16   4   10.56    2.65
   5  16   4   11.54    3.24
  -5  16  -4   14.32    4.39
   5  16   4   10.20    3.40
  -5  16  -4    7.30    4.24
   6 -16   4    0.01    2.97
   6 -16   4   -0.59    3.45
  -6 -16  -4    7.81    6.15
   6  16   4   -4.79    2.63
   6  16   4    4.99    3.27
  -6  16  -4    2.43    4.66
  -6  16  -4   -8.61    4.59
  -7 -16  -4  163.96   15.75
   7 -16   4  167.19    9.95
   7 -16   4  142.59    9.36
   7  16   4  176.50   10.21
  -7  16  -4  164.77   12.20
   7  16   4  161.26    9.19
  -7  16  -4  158.23   13.20
  -7 -17   4  111.40   10.96
   7 -17  -4  114.82   11.21
  -7 -17   4  128.71   16.08
   7 -17  -4  133.64   13.32
   7  17  -4  128.30    9.55
  -7  17   4  147.88   12.98
  -7  17   4  139.96   15.71
   7  17  -4  129.91   13.74
   6 -17  -4   69.03    9.35
  -6 -17   4   73.72    7.44
   6 -17  -4   72.28   10.66
  -6 -17   4   88.60   13.31
   6  17  -4   79.41   10.57
   6  17  -4   61.05    7.93
  -6  17   4   91.19    9.58
  -6  17   4   54.62    9.11
   5 -17  -4  143.33   12.57
  -5 -17   4  121.76    9.31
  -5 -17   4  139.25   13.26
   5 -17  -4  138.72   11.07
   5  17  -4  132.61   12.24
  -5  17   4  142.53   11.09
   5  17  -4  153.02   10.47
  -5  17   4  136.75   11.21
  -4 -17   4   21.57    6.35
  -4 -17   4   12.47    3.74
   4 -17  -4    5.53    4.38
   4 -17  -4   13.48    5.44
   4  17  -4    7.18    4.09
  -4  17   4   15.86    5.07
  -4  17   4   10.58    4.80
   4  17  -4   18.65    5.84
   3 -17  -4  225.75   14.41
  -3 -17   4  269.90   17.54
   3 -17  -4  267.35   17.03
  -3 -17   4  258.31   14.29
   3  17  -4  252.54   16.51
  -3  17   4  251.35   14.99
  -3  17   4  270.04   15.66
   3  17  -4  249.33   14.57
   2 -17  -4    5.61    4.68
  -2 -17   4    6.49    4.71
  -2 -17   4    9.91    3.44
   2  17  -4   13.76    4.29
  -2  17   4    8.82    3.63
   1 -17  -4   44.89    7.95
  -1 -17   4   45.96    6.43
  -1 -17   4   35.86    6.35
   1 -17  -4   55.56    6.43
   1  17  -4   46.28    6.88
  -1  17   4   43.93    7.25
  -1  17   4   46.18    6.61
   1  17  -4   49.57    5.84
   0 -17  -4   18.55    5.62
   0 -17   4   20.83    5.60
   0 -17  -4   10.95    3.61
   0 -17   4   20.12    3.43
   0  17   4   20.35    4.16
   0  17  -4   17.59    4.20
   0  17   4   25.56    4.69
   0  17  -4   25.17    5.30
   1 -17   4  394.44   21.19
  -1 -17  -4  364.41   19.36
   1 -17   4  388.15   19.50
  -1 -17  -4  369.24   21.43
   1  17   4  344.87   19.54
   1  17   4  386.05   19.68
  -1  17  -4  361.91   19.55
  -1  17  -4  363.94   20.44
   2 -17   4   81.03    7.77
  -2 -17  -4   84.99    9.78
   2 -17   4   87.34    9.39
  -2 -17  -4   89.40    7.26
   2  17   4  100.68    8.30
  -2  17  -4   76.86    8.85
  -2  17  -4   94.31    8.09
   2  17   4   85.54    8.45
   3 -17   4   19.62    5.00
  -3 -17  -4   17.35    3.40
  -3 -17  -4   19.49    6.10
  -3  17  -4   21.09    5.30
   3  17   4   22.99    4.41
   3  17   4   21.48    4.56
  -3  17  -4   16.92    4.01
   4 -17   4    4.74    2.76
  -4 -17  -4    2.19    3.41
  -4 -17  -4   -0.06    4.81
  -4  17  -4   -0.23    4.00
   4  17   4   -2.52    3.43
  -4  17  -4   -2.64    4.29
   5 -17   4   35.21    5.89
  -5 -17  -4   28.54    4.85
   5 -17   4   28.96    4.09
  -5 -17  -4   25.63    6.82
   5  17   4   31.31    5.73
  -5  17  -4   26.85    5.71
  -5  17  -4   32.53    6.08
  -6 -17  -4    8.06    6.53
  -6 -17  -4   11.33    4.12
   6 -17   4    6.57    3.39
   6 -17   4    9.91    4.33
   6  17   4    0.16    3.14
   6  17   4    4.10    3.93
  -6  17  -4    1.24    5.03
  -6  17  -4   17.45    5.75
  -7 -17  -4   -0.39    5.00
   7 -17   4    3.58    3.67
   7 -17   4    1.91    3.75
  -7 -17  -4   13.48    8.34
  -7  17  -4    6.65    6.25
   7  17   4    7.60    3.79
   7  17   4    3.02    3.30
  -7  17  -4    0.72    6.02
   6 -18  -4    3.01    6.24
  -6 -18   4   -2.85    6.99
  -6 -18   4   12.14    4.77
   6  18  -4    8.01    4.27
   6  18  -4   14.42    6.22
  -6  18   4   15.77    5.52
  -6  18   4    6.14    7.32
   5 -18  -4   27.29    7.43
  -5 -18   4   22.98    4.28
  -5 -18   4   17.23    7.78
  -5  18   4   23.31    5.51
   5  18  -4   16.65    4.08
  -5  18   4   17.84    5.72
   5  18  -4   12.77    6.30
  -4 -18   4   81.32    7.12
  -4 -18   4  100.04   12.42
   4 -18  -4   82.84   11.32
  -4  18   4   89.05    9.65
   4  18  -4   92.68    8.53
  -4  18   4   91.34    8.25
   4  18  -4   85.02   10.87
  -3 -18   4   17.91    3.62
  -3 -18   4   20.67    6.48
   3 -18  -4   19.59    6.19
   3  18  -4    5.92    4.01
  -3  18   4   11.99    4.87
   3  18  -4   14.06    5.64
  -3  18   4   15.96    4.65
   2 -18  -4   -2.09    3.73
  -2 -18   4   -4.68    2.90
  -2 -18   4    2.15    4.95
   2 -18  -4    0.96    4.89
  -2  18   4   -3.28    3.64
   2  18  -4    3.73    4.33
  -2  18   4    2.22    4.31
   2  18  -4    0.26    3.73
   1 -18  -4   69.96    7.59
   1 -18  -4   97.20   10.78
  -1 -18   4   92.74    7.17
  -1 -18   4   98.93   10.18
  -1  18   4   88.94    8.32
   1  18  -4   79.42    8.38
  -1  18   4  101.77    9.12
   1  18  -4  105.96   10.26
   0 -18  -4  378.81   20.79
   0 -18   4  393.90   20.33
   0 -18  -4  429.05   23.71
   0 -18   4  398.61   22.77
   0  18   4  420.56   21.34
   0  18   4  423.47   21.43
   0  18  -4  407.90   21.41
   0  18  -4  407.01   22.45
   1 -18   4   13.60    5.05
  -1 -18  -4   16.66    5.50
  -1 -18  -4   12.75    3.98
   1  18   4   12.10    3.80
   1  18   4   16.45    4.62
  -1  18  -4   18.70    5.03
  -1  18  -4    8.91    4.07
   2 -18   4  180.08   13.37
  -2 -18  -4  157.85   13.88
   2 -18   4  179.18   11.52
  -2 -18  -4  162.66   11.87
  -2  18  -4  160.28   12.71
   2  18   4  168.04   11.69
  -2  18  -4  145.71   11.95
   2  18   4  181.57   12.05
  -3 -18  -4   31.83    7.77
   3 -18   4   37.61    6.21
   3 -18   4   34.43    6.73
  -3 -18  -4   35.44    6.67
   3  18   4   36.73    5.98
  -3  18  -4   30.46    6.10
   3  18   4   47.49    7.16
  -3  18  -4   35.47    6.08
  -4 -18  -4  117.12   13.31
   4 -18   4  119.11    9.40
   4 -18   4  134.91   11.36
  -4 -18  -4  112.29   10.00
  -4  18  -4  102.25   10.82
   4  18   4  114.65    8.74
   4  18   4  124.18    9.93
  -4  18  -4  109.23   10.86
   5 -18   4    6.25    4.23
  -5 -18  -4   15.08    6.64
  -5 -18  -4    4.51    4.27
   5 -18   4   17.46    5.48
   5  18   4    9.82    4.06
  -5  18  -4   15.15    5.77
   6 -18   4    9.81    5.58
  -6 -18  -4   13.48    7.67
  -6 -18  -4    4.53    4.90
   6 -18   4    5.63    3.56
  -6  18  -4    4.45    5.74
   6  18   4   -3.11    4.45
  -6  18  -4    5.63    6.32
  -6 -19   4  158.48   14.63
   6 -19  -4  209.91   16.42
   6 -19  -4  182.17   13.73
   6  19  -4  166.73   16.01
  -6  19   4  135.87   18.81
   6  19  -4  170.94   12.72
  -5 -19   4   -1.06    7.31
  -5 -19   4    9.27    4.78
   5 -19  -4    1.38    6.45
   5 -19  -4   -0.11    5.11
  -5  19   4   -1.80    6.54
   5  19  -4    7.45    6.59
  -5  19   4    3.58    5.25
   5  19  -4    6.15    4.52
  -4 -19   4   -4.62    3.73
   4 -19  -4   -4.72    5.76
   4 -19  -4   -2.63    5.20
  -4 -19   4    1.85    7.01
  -4  19   4    2.24    4.61
  -4  19   4    7.03    5.07
   4  19  -4   -0.49    4.29
   4  19  -4    3.42    5.66
   3 -19  -4   18.47    4.28
  -3 -19   4   19.55    3.78
  -3 -19   4    9.88    6.90
   3 -19  -4   13.85    6.45
  -3  19   4   13.20    4.90
  -3  19   4   16.96    5.03
   3  19  -4   17.83    6.44
   3  19  -4   13.30    4.14
   2 -19  -4  257.35   15.82
   2 -19  -4  226.70   17.56
  -2 -19   4  262.70   14.84
  -2 -19   4  244.86   17.95
  -2  19   4  231.64   15.45
  -2  19   4  257.46   16.15
   2  19  -4  251.82   17.22
   2  19  -4  235.06   15.01
  -1 -19   4   67.52   10.85
  -1 -19   4   57.68    7.95
   1 -19  -4   83.33   11.63
   1 -19  -4   89.89    8.81
  -1  19   4   85.59    9.07
   1  19  -4   85.73    7.97
  -1  19   4   79.44    9.45
   1  19  -4   74.99   10.37
   0 -19  -4   79.19   10.98
   0 -19   4   57.49    6.90
   0 -19  -4   72.50    8.05
   0 -19   4   57.32   10.24
   0  19  -4   87.81    8.81
   0  19   4   63.28    8.27
   0  19   4   63.06    8.21
   0  19  -4   67.97    9.39
   1 -19   4   23.88    4.24
   1 -19   4   28.18    6.50
  -1 -19  -4   25.20    6.53
  -1 -19  -4   38.76    6.02
  -1  19  -4   31.61    6.26
   1  19   4   29.43    4.50
   1  19   4   31.27    5.77
  -1  19  -4   27.15    5.55
  -2 -19  -4  238.64   17.80
   2 -19   4  220.65   12.68
  -2 -19  -4  221.03   13.89
   2 -19   4  226.97   15.88
   2  19   4  230.65   13.55
  -2  19  -4  232.95   15.71
  -2  19  -4  220.38   14.78
   2  19   4  241.81   14.62
   3 -19   4    4.18    3.94
  -3 -19  -4    5.02    4.22
   3 -19   4    3.61    5.14
  -3 -19  -4    8.92    6.07
  -3  19  -4    8.70    5.27
  -3  19  -4   17.69    4.71
   3  19   4    7.51    4.29
  -4 -19  -4   12.31    4.58
   4 -19   4   18.01    6.36
  -4 -19  -4   16.93    7.45
   4 -19   4   14.09    3.91
  -4  19  -4   16.76    6.08
  -4  19  -4   27.82    5.87
   4  19   4   20.30    5.32
   4  19   4   19.19    4.60
  -5 -19  -4   24.52    5.47
  -5 -19  -4   17.14    8.23
   5 -19   4    8.36    4.71
   5 -19   4   12.50    5.74
   5  19   4    9.14    4.84
  -5  19  -4   21.30    6.55
  -5  19  -4   16.63    6.54
   5  19   4   17.81    4.16
  -5 -20   4   30.82    6.85
   5 -20  -4   43.53    9.04
  -5  20   4   34.92   11.41
   5  20  -4   37.27    6.79
   5  20  -4   43.03    8.65
  -4 -20   4   89.16    9.51
   4 -20  -4   84.06   10.24
  -4 -20   4  111.31   14.78
   4 -20  -4   73.13   12.95
   4  20  -4   88.29   12.04
  -4  20   4   85.34   12.13
  -4  20   4  100.96   11.10
   4  20  -4   88.42    9.73
  -3 -20   4   73.30    8.06
   3 -20  -4   75.96   12.65
  -3 -20   4   85.75   13.10
   3 -20  -4   67.53    8.57
   3  20  -4   70.04    8.43
  -3  20   4   94.38   10.23
  -3  20   4   85.54   10.65
   3  20  -4   89.07   12.14
  -2 -20   4   50.43    7.25
   2 -20  -4   46.05    8.93
   2 -20  -4   58.35    8.28
  -2 -20   4   61.96    9.96
  -2  20   4   56.29    9.01
   2  20  -4   60.59    8.25
  -2  20   4   67.81    9.10
   2  20  -4   58.63   10.57
   1 -20  -4  166.45   15.00
  -1 -20   4  171.61   15.41
   1 -20  -4  162.65   11.78
  -1 -20   4  137.14    9.52
   1  20  -4  147.38   13.64
  -1  20   4  124.91   10.58
   1  20  -4  168.18   11.39
  -1  20   4  158.23   12.46
   0 -20  -4  104.11    8.75
   0 -20   4  106.57   12.77
   0 -20  -4  107.04   12.54
   0 -20   4  104.49    8.97
   0  20   4  111.54   10.06
   0  20  -4   88.92    9.33
   0  20   4   95.09   10.06
   0  20  -4   94.14   11.54
   1 -20   4   -1.27    3.79
  -1 -20  -4   -1.81    6.24
  -1 -20  -4    3.51    4.33
   1 -20   4   -6.45    5.56
   1  20   4    3.04    4.55
   1  20   4    2.54    4.34
  -1  20  -4    1.81    4.77
  -1  20  -4    4.77    5.30
   2 -20   4    0.06    5.92
  -2 -20  -4   -0.93    4.15
  -2 -20  -4    3.87    6.37
   2 -20   4    6.70    4.21
  -2  20  -4   -2.18    5.03
   2  20   4    2.09    4.34
   2  20   4   -5.26    4.44
  -2  20  -4   -2.63    5.17
  -3 -20  -4   35.35    5.83
   3 -20   4   37.92    7.90
   3 -20   4   25.03    4.86
  -3 -20  -4   36.14    7.99
  -3  20  -4   27.80    6.61
   3  20   4   32.74    6.14
  -3  20  -4   40.91    7.54
   3  20   4   19.65    5.25
   4 -20   4   95.99    8.38
  -4 -20  -4   82.69   14.53
   4 -20   4  104.68   12.40
  -4 -20  -4  102.87   10.86
  -4  20  -4  111.59   13.02
   4  20   4   89.36   10.62
  -4  20  -4   95.62   12.51
  -3 -21   4  108.20   11.16
   3 -21  -4  109.50   12.39
   3 -21  -4  130.94   15.47
  -3 -21   4  135.91   17.42
   3  21  -4  123.48   12.23
  -3  21   4  104.04   12.56
  -3  21   4  108.45   12.75
   3  21  -4  116.24   14.42
   2 -21  -4    8.12    7.35
   2 -21  -4    7.06    5.39
  -2 -21   4    8.30    5.01
  -2 -21   4    8.74    7.78
   2  21  -4    2.47    5.59
  -2  21   4    4.10    6.77
   2  21  -4    2.09    6.11
  -2  21   4    6.64    5.37
   1 -21  -4    5.42    7.59
  -1 -21   4   23.26    8.15
  -1 -21   4   19.13    4.59
   1 -21  -4   16.72    6.20
   1  21  -4   24.79    5.98
  -1  21   4   16.46    5.57
   1  21  -4   12.53    6.80
  -1  21   4   12.31    6.55
   0 -21   4    6.73    4.19
   0 -21  -4   13.48    8.34
   0 -21  -4    4.98    5.21
   0 -21   4    5.62    6.86
   0  21  -4    8.37    5.67
   0  21  -4    7.51    6.65
   0  21   4    6.43    5.19
   0  21   4    3.56    5.13
  -1 -21  -4   59.54    9.53
   1 -21   4   44.61    7.56
  -1 -21  -4   86.67   13.87
   1 -21   4   58.44    9.58
   1  21   4   63.72    9.60
  -1  21  -4   50.85    7.64
   1  21   4   59.85    9.00
  -1  21  -4   68.04   10.58
   2 -21   4   18.71    7.52
   2 -21   4    9.35    4.39
  -2 -21  -4   13.11    9.00
  -2 -21  -4   16.74    5.85
  -2  21  -4    9.11    6.44
   2  21   4   21.91    5.13
  -2  21  -4   14.38    7.47
   2  21   4   14.70    5.89
  -3 -21  -4   72.56   11.15
   3 -21   4   95.65    9.24
  -3 -21  -4   76.15   13.32
   3 -21   4   67.68    9.94
  -3  21  -4  110.63   13.83
  -3  21  -4   81.03   13.17
   3  21   4   71.38   10.80
   3  21   4   70.82    8.80
   1 -22  -4   53.00    9.87
  -1 -22   4   74.58   11.77
  -1 -22   4   66.20    9.91
  -1  22   4   63.06   11.59
   1  22  -4   53.76   10.21
  -1  22   4   76.75   12.71
   0 -22   4   69.37   13.03
   0 -22  -4   56.47    9.76
   0 -22   4   48.25    9.09
   0  22  -4   49.65   10.18
   0  22   4   80.76   11.28
   1 -22   4   41.80    6.44
   1 -22   4   37.43    9.22
  -1 -22  -4   33.26    9.20
  -1  22  -4   22.91    9.76
   1  22   4   39.96    7.22
   1  22   4   39.95    6.95
  11   0  -5  281.27   15.14
  11   0  -5  287.60   15.87
 -11   0   5  262.52   17.25
 -11   0   5  246.72   17.02
  10   0  -5    0.85    3.23
 -10   0   5   -5.23    4.56
 -10   0   5    1.00    3.63
  10   0  -5   -1.76    3.38
  -9   0   5   11.91    3.81
  -9   0   5    9.04    3.81
   9   0  -5    1.63    2.52
   9   0  -5    4.77    3.17
  -8   0   5   -1.81    2.30
   8   0  -5    0.04    1.68
   8   0  -5    1.03    2.17
   7   0  -5  619.78   27.81
  -7   0   5  603.99   28.74
  -7   0   5  637.16   28.04
   7   0  -5  602.91   27.47
   6   0  -5   -1.73    1.69
  -6   0   5   -0.99    1.64
  -6   0   5    0.68    1.80
   6   0  -5    1.70    1.68
  -5   0   5  249.37   12.06
  -5   0   5  225.32   12.53
   5   0  -5  239.16   12.19
   5   0  -5  237.89   11.78
   4   0  -5   -0.33    0.97
   4   0  -5   -1.38    0.85
  -4   0   5   -0.89    1.12
   3   0  -5 3901.77  157.71
   3   0  -5 4055.89  158.18
  -3   0   5 3943.32  158.50
  -3   0   5 3915.97  157.81
   2   0  -5    0.18    0.57
  -2   0   5    0.42    0.87
   2   0  -5    0.68    0.70
  -2   0   5   -0.56    0.55
   0   0   5    1.55    0.52
   0   0  -5    2.35    0.55
   0   0  -5    1.58    0.68
   0   0   5    0.82    0.41
  -1   0  -5  780.54   29.99
  -1   0  -5  721.26   29.92
  -4   0  -5    1.24    0.55
  -4   0  -5    1.46    0.38
  -5   0  -5 2292.25   88.94
  -5   0  -5 2170.90   88.90
  -6   0  -5    1.60    0.83
  -6   0  -5    1.51    0.95
  -7   0  -5   27.15    2.89
  -7   0  -5   20.42    2.80
  -8   0  -5   -3.11    1.62
  -9   0  -5  387.34   18.29
  -9   0  -5  376.77   18.58
 -10   0  -5   -0.27    3.89
 -11   0  -5  247.42   16.14
 -11   0  -5  268.32   15.66
  11  -1  -5   -1.61    4.00
 -11  -1   5    3.99    5.54
 -11  -1   5   -1.32    5.38
 -11   1   5    3.76    5.14
 -11   1   5   -6.24    5.76
  11   1  -5    7.00    3.79
  10  -1  -5   62.69    7.44
 -10  -1   5   72.77    8.58
 -10  -1   5   57.15    8.32
  10  -1  -5   78.49    7.52
  10   1  -5   85.59    7.44
  10   1  -5   65.02    7.72
 -10   1   5   58.17    8.59
 -10   1   5   80.87    8.34
  -9  -1   5  119.95   10.10
  -9  -1   5  125.92    9.60
   9  -1  -5  118.55    8.54
   9  -1  -5  128.53    9.06
  -9   1   5  142.25    9.84
  -9   1   5  130.24   11.00
   9   1  -5  120.78    8.38
   9   1  -5  132.84    9.22
  -8  -1   5   59.05    5.69
  -8  -1   5   55.95    6.11
   8  -1  -5   54.70    4.95
   8  -1  -5   57.76    5.78
   8   1  -5   67.07    6.09
  -8   1   5   62.71    6.26
  -8   1   5   59.48    5.90
   8   1  -5   55.60    4.74
   7  -1  -5   18.40    3.29
  -7  -1   5   25.24    4.17
  -7  -1   5   15.90    2.74
   7  -1  -5   18.68    3.37
   7   1  -5   15.83    3.22
  -7   1   5   14.16    2.56
  -7   1   5   22.67    4.00
   7   1  -5   17.11    3.27
  -6  -1   5   96.45    7.13
   6  -1  -5   98.62    6.69
   6  -1  -5   90.63    6.27
  -6  -1   5   99.93    6.94
  -6   1   5   93.12    6.51
   6   1  -5   90.15    6.08
   6   1  -5   98.79    6.79
  -6   1   5   89.12    7.06
  -5  -1   5 1101.13   48.19
   5  -1  -5 1149.69   47.75
  -5  -1   5 1144.48   47.66
   5  -1  -5 1133.19   47.36
   5   1  -5 1151.62   47.71
   5   1  -5 1127.10   47.28
  -5   1   5 1166.14   47.53
  -5   1   5 1110.08   48.53
   4  -1  -5 1380.92   55.47
   4  -1  -5 1310.24   55.00
  -4  -1   5 1328.85   55.25
  -4  -1   5 1325.70   55.77
   4   1  -5 1326.05   54.98
  -4   1   5 1332.15   56.08
   4   1  -5 1381.47   55.39
  -4   1   5 1326.32   55.08
   3  -1  -5  325.89   14.93
   3  -1  -5  321.98   14.47
  -3  -1   5  321.23   15.03
  -3  -1   5  307.79   14.64
  -3   1   5  309.36   14.48
[truncated: 709,869 more chars]
