# Supplementary material for: Crystal structure, Hirshfeld surface analysis of 2-(eth­oxy­carbon­yl)quinolinium tetra­chlorido(quinoline-2-carboxyl­ato-κ2N,O)stannate(IV) monohydrate
Source: Acta Crystallogr E Crystallogr Commun. 2026 Apr 29;82(Pt 5):500–4. doi: 10.1107/S2056989026003932 (PMC13148203; doi:10.1107/S2056989026003932)
Supplement: Supplementary file 2 [file e-82-00500-Isup2.hkl]

data_I                                                                          
_shelx_title ' import_a.res in P2(1)/n'                                         
_shelx_refln_list_code          4                                               
_shelx_F_calc_maximum      305.61                                               
_exptl_crystal_F_000      1296.00                                               
_reflns_d_resolution_high  0.7692                                               
                                                                                
loop_                                                                           
 _space_group_symop_operation_xyz                                               
 'x, y, z'                                                                      
 '-x+1/2, y+1/2, -z+1/2'                                                        
 '-x, -y, -z'                                                                   
 'x-1/2, -y-1/2, z-1/2'                                                         
                                                                                
_cell_length_a     9.0191                                                       
_cell_length_b    17.3856                                                       
_cell_length_c    16.0742                                                       
_cell_angle_alpha  90.000                                                       
_cell_angle_beta   95.063                                                       
_cell_angle_gamma  90.000                                                       
                                                                                
_shelx_F_squared_multiplier     1.000                                           
                                                                                
loop_                                                                           
 _refln_index_h                                                                 
 _refln_index_k                                                                 
 _refln_index_l                                                                 
 _refln_F_squared_calc                                                          
 _refln_F_squared_meas                                                          
 _refln_F_squared_sigma                                                         
 _refln_observed_status                                                         
   4   0   0       1575.60       1747.85        40.02 o                         
   6   0   0       1389.81       1464.66        36.98 o                         
   8   0   0       2436.48       2439.91        87.94 o                         
  10   0   0         12.47          5.17         8.10 o                         
   1   1   0       6325.92       6032.98        98.67 o                         
   2   1   0      16332.34      15989.19       284.82 o                         
   3   1   0       4195.90       4407.25        69.11 o                         
   4   1   0       2284.91       2462.37        38.38 o                         
   5   1   0        128.72        127.04         5.44 o                         
   6   1   0      10003.94      10160.40       148.04 o                         
   7   1   0        113.82         94.34         8.66 o                         
   8   1   0       1564.68       1480.60        38.89 o                         
   9   1   0       1444.05       1266.70        34.58 o                         
  10   1   0       2140.09       2254.88        43.63 o                         
  11   1   0        211.30        213.53        24.24 o                         
   1   2   0      26414.80      29104.65       718.44 o                         
   2   2   0        877.27        946.66        15.80 o                         
   3   2   0       8593.55       8352.19       120.05 o                         
   4   2   0        426.82        415.79         9.31 o                         
   5   2   0       2764.93       2648.52        42.24 o                         
   6   2   0       4717.59       4569.72        70.07 o                         
   7   2   0       6589.72       6535.59        98.47 o                         
   8   2   0        461.37        443.58        15.06 o                         
   9   2   0       1015.42        915.32        40.22 o                         
  10   2   0          0.29         18.53         6.97 o                         
  11   2   0        321.66        302.31        27.56 o                         
   1   3   0      22123.51      21647.76       431.10 o                         
   2   3   0      17431.67      16943.07       256.32 o                         
   3   3   0       5255.06       5388.02        79.28 o                         
   4   3   0       2913.19       2993.81        46.50 o                         
   5   3   0      10105.45      10426.29       151.18 o                         
   6   3   0       1649.09       1570.87        31.92 o                         
   7   3   0       1076.50       1090.64        23.17 o                         
   8   3   0       1057.66       1019.45        23.08 o                         
   9   3   0       2462.93       2390.14        57.91 o                         
  10   3   0        133.14        180.82        17.55 o                         
  11   3   0        990.45        963.48        47.47 o                         
   0   4   0      39896.57      40137.80      1595.29 o                         
   1   4   0      24050.42      23121.11       326.49 o                         
   2   4   0       1053.57        942.20        17.04 o                         
   3   4   0          1.47         13.33         2.02 o                         
   4   4   0      14759.23      15181.49       217.35 o                         
   5   4   0          0.93         -0.37         2.79 o                         
   6   4   0          1.64         14.76         3.35 o                         
   7   4   0       2782.12       2771.92        46.59 o                         
   8   4   0       2278.91       2380.84        41.88 o                         
   9   4   0        958.64        959.03        25.19 o                         
  10   4   0          6.53         15.67         7.36 o                         
  11   4   0        830.44        883.20        46.52 o                         
   1   5   0       2207.59       2185.05        37.56 o                         
   2   5   0      40250.48      39412.28      1572.61 o                         
   3   5   0       9134.68       9771.98       141.92 o                         
   4   5   0        666.22        561.68        12.77 o                         
   5   5   0        165.69        188.67         7.52 o                         
   6   5   0       5294.67       5399.88        82.94 o                         
   7   5   0        580.35        563.20        15.24 o                         
   8   5   0        204.90        211.14        10.22 o                         
   9   5   0          0.31         40.29        25.11 o                         
  10   5   0       2123.23       2136.62        39.24 o                         
  11   5   0        439.70        452.34        34.12 o                         
   0   6   0        539.09        397.57        13.74 o                         
   1   6   0       2041.47       2122.99        34.91 o                         
   2   6   0       4591.34       4544.23        69.23 o                         
   3   6   0       7763.76       7698.81       113.79 o                         
   4   6   0       3738.51       3645.99        57.65 o                         
   5   6   0       1764.35       1791.89        36.91 o                         
   6   6   0        246.76        224.98         9.11 o                         
   7   6   0        397.91        422.93        13.16 o                         
   8   6   0       4428.15       4395.39        70.79 o                         
   9   6   0        976.45        987.13        25.85 o                         
  10   6   0        365.22        359.25        13.42 o                         
  11   6   0        745.37        738.59        43.43 o                         
   1   7   0       1379.19       1163.40        22.04 o                         
   2   7   0       1844.31       1737.65        32.89 o                         
   3   7   0      17775.32      18353.00       263.40 o                         
   4   7   0         12.69         18.54         3.62 o                         
   5   7   0       5802.20       5801.45        89.14 o                         
   6   7   0          0.36         11.02         4.73 o                         
   7   7   0       2643.82       2538.80        51.14 o                         
   8   7   0        863.82        757.37        21.34 o                         
   9   7   0       2626.25       2774.41        53.09 o                         
  10   7   0         42.22         28.33         7.29 o                         
  11   7   0        230.62        173.56        39.83 o                         
   0   8   0      13370.88      13858.61       284.31 o                         
   1   8   0       4024.39       3937.35        62.39 o                         
   2   8   0       6180.07       6397.89        97.09 o                         
   3   8   0       4561.24       4795.06        80.20 o                         
   4   8   0       4025.57       3854.66        62.07 o                         
   5   8   0       2429.42       2406.66        43.48 o                         
   6   8   0         85.62         70.47         7.14 o                         
   7   8   0       3291.44       3528.25        69.03 o                         
   8   8   0        292.61        334.92        20.79 o                         
   9   8   0         21.87         31.89         8.05 o                         
  10   8   0         31.75          8.22        10.67 o                         
   1   9   0        175.14        195.85         9.28 o                         
   2   9   0       9292.57       9444.50       140.52 o                         
   3   9   0       2005.14       1985.66        36.09 o                         
   4   9   0       1171.08       1122.23        26.65 o                         
   5   9   0        407.37        379.91        22.92 o                         
   6   9   0      13364.26      13324.99       210.24 o                         
   7   9   0        208.15        175.05        14.91 o                         
   8   9   0        814.97        770.53        21.66 o                         
   9   9   0        885.15        912.07        40.24 o                         
  10   9   0        942.65        884.34        25.72 o                         
   0  10   0      32082.17      28869.82      1656.85 o                         
   1  10   0         50.86         47.45         5.71 o                         
   2  10   0       1306.80       1212.89        28.98 o                         
   3  10   0        111.70         83.15         7.81 o                         
   4  10   0       3648.13       3765.08        62.50 o                         
   5  10   0       1059.93       1016.51        31.77 o                         
   6  10   0         35.61         55.09         7.22 o                         
   7  10   0        138.49        150.59        13.77 o                         
   8  10   0       2166.61       2300.22        47.46 o                         
   9  10   0        130.41        130.32        16.17 o                         
  10  10   0         81.31         74.21         9.96 o                         
   1  11   0      11434.80      11461.55       170.64 o                         
   2  11   0       1271.36       1224.75        26.52 o                         
   3  11   0        258.79        307.33        14.77 o                         
   4  11   0         24.64         21.78         5.87 o                         
   5  11   0       3504.58       3595.53        61.57 o                         
   6  11   0       2202.87       2250.44        52.97 o                         
   7  11   0       1271.54       1298.05        32.90 o                         
   8  11   0         89.73        109.73        10.15 o                         
   9  11   0        710.93        706.54        23.64 o                         
  10  11   0        576.62        647.03        25.46 o                         
   0  12   0       1309.64       1324.57        40.84 o                         
   1  12   0       1250.82       1277.97        28.00 o                         
   2  12   0        388.04        414.91        15.12 o                         
   3  12   0       1339.45       1319.89        38.84 o                         
   4  12   0         90.85        104.47         8.26 o                         
   5  12   0       8074.70       7967.56       123.92 o                         
   6  12   0        291.08        333.64        17.83 o                         
   7  12   0       4702.74       4701.20        78.93 o                         
   8  12   0        153.85        141.33        11.35 o                         
   9  12   0        186.58        164.80        13.10 o                         
   1  13   0        631.19        641.33        29.11 o                         
   2  13   0       4335.85       4333.64        72.87 o                         
   3  13   0       2969.69       2871.97        52.44 o                         
   4  13   0       1074.57       1119.34        27.35 o                         
   5  13   0       4030.12       4235.43        72.37 o                         
   6  13   0       3233.47       3291.74        59.43 o                         
   7  13   0         51.37         72.05        11.04 o                         
   8  13   0        172.36        174.67        12.72 o                         
   9  13   0        371.66        355.73        19.46 o                         
   0  14   0       3389.97       3589.43        89.41 o                         
   1  14   0       1321.77       1272.11        29.69 o                         
   2  14   0         17.18          5.21         6.54 o                         
   3  14   0          0.01         36.69         9.90 o                         
   4  14   0      10789.78      11091.63       169.40 o                         
   5  14   0        155.72        147.92        12.65 o                         
   6  14   0        162.52        195.56        14.17 o                         
   7  14   0          0.28          7.81        12.52 o                         
   8  14   0       1439.21       1455.25        37.28 o                         
   9  14   0        326.63        327.41        21.00 o                         
   1  15   0         97.32         72.50         9.78 o                         
   2  15   0       2275.11       2358.56        46.40 o                         
   3  15   0        860.43        935.01        28.94 o                         
   4  15   0          0.42         14.15        10.72 o                         
   5  15   0        577.42        508.31        29.66 o                         
   6  15   0       1011.31        987.09        33.11 o                         
   7  15   0        384.60        372.11        21.83 o                         
   8  15   0         10.88         -7.35        16.96 o                         
   0  16   0          3.41         54.22        29.13 o                         
   1  16   0       3099.95       3097.46        58.74 o                         
   2  16   0          3.54         12.88        10.39 o                         
   3  16   0       5148.76       5297.50        90.46 o                         
   4  16   0        434.67        559.70        25.89 o                         
   5  16   0       1144.73       1113.12        29.88 o                         
   6  16   0          0.91         -5.50        11.61 o                         
   7  16   0        689.41        709.59        31.80 o                         
   8  16   0        320.20        344.66        21.12 o                         
   1  17   0        363.26        399.16        19.66 o                         
   2  17   0         80.03         87.66        10.87 o                         
   3  17   0       2394.06       2435.00        49.54 o                         
   4  17   0        310.88        289.99        16.71 o                         
   5  17   0       1808.92       1807.64        41.77 o                         
   6  17   0        478.46        396.94        33.40 o                         
   7  17   0        789.67        776.35        29.08 o                         
   0  18   0        845.65        895.69        51.64 o                         
   1  18   0         94.70        109.23        12.68 o                         
   2  18   0         52.81         48.55        12.74 o                         
   3  18   0       2555.43       2605.91        52.97 o                         
   4  18   0       2109.16       2055.68        45.19 o                         
   5  18   0        111.97         91.95        13.81 o                         
   6  18   0         11.02         -0.88        14.16 o                         
   7  18   0        347.32        350.49        21.65 o                         
   1  19   0         39.41         17.86        12.21 o                         
   2  19   0       2476.61       2484.20        53.09 o                         
   3  19   0         11.75         27.53        12.71 o                         
   4  19   0         28.52         45.34        13.83 o                         
   5  19   0        114.81         75.29        16.93 o                         
   6  19   0       1722.97       1705.30        45.53 o                         
   0  20   0       1481.40       1491.94        55.18 o                         
   1  20   0        200.30        199.07        15.93 o                         
   2  20   0        430.81        394.25        25.96 o                         
   3  20   0         22.87          0.46        13.99 o                         
   4  20   0        694.52        677.36        29.14 o                         
   5  20   0        684.41        546.40        35.03 o                         
   1  21   0       2251.65       2164.56        49.72 o                         
   2  21   0        157.66        169.46        17.84 o                         
   3  21   0        233.44        205.82        18.99 o                         
   4  21   0        109.21        103.69        20.72 o                         
   0  22   0       1715.16       1830.70        70.15 o                         
   1  22   0        320.46        317.36        25.82 o                         
   2  22   0         12.08         22.63        22.68 o                         
 -11   0   1       1044.38       1069.36        59.85 o                         
  -9   0   1        408.36        356.26        22.74 o                         
  -7   0   1       6312.59       6277.03       135.31 o                         
  -5   0   1        158.07        156.22         8.94 o                         
  -3   0   1       1524.73       1794.60        46.95 o                         
   3   0   1       8713.48       9106.18       211.07 o                         
   5   0   1      15971.42      15576.92       362.06 o                         
   7   0   1        237.37        229.21        11.23 o                         
   9   0   1       2683.54       2871.01        78.45 o                         
  11   0   1        286.85        282.08        34.93 o                         
 -11   1   1         67.48         71.34         9.99 o                         
 -10   1   1        438.19        465.72        16.72 o                         
  -9   1   1       3360.01       3249.03        69.80 o                         
  -8   1   1       5535.36       5470.68        85.17 o                         
  -7   1   1        563.08        563.91        14.82 o                         
  -6   1   1       2045.57       1962.59        39.21 o                         
  -5   1   1       1048.59        894.13        17.41 o                         
  -4   1   1       2149.79       2312.75        39.49 o                         
  -3   1   1       1747.73       1728.96        27.79 o                         
  -2   1   1        409.43        394.34         8.57 o                         
  -1   1   1      28766.38      25898.01      1427.95 o                         
   1   1   1          1.81          3.98         0.65 o                         
   2   1   1       4672.75       4626.14        70.57 o                         
   3   1   1      13938.32      12844.25       194.09 o                         
   4   1   1       4548.54       4535.70        66.59 o                         
   5   1   1        453.43        461.65        10.03 o                         
   6   1   1       4714.71       4856.31        72.88 o                         
   7   1   1       1374.28       1392.46        24.90 o                         
   8   1   1         74.15         77.15         5.51 o                         
   9   1   1          0.63         -4.45         5.28 o                         
  10   1   1        195.64        180.70        21.01 o                         
  11   1   1       1442.45       1408.69        51.20 o                         
 -11   2   1        291.93        247.20        21.65 o                         
 -10   2   1       2209.69       2274.81        42.60 o                         
  -9   2   1        872.34        838.33        23.36 o                         
  -8   2   1       8498.64       8512.00       128.11 o                         
  -7   2   1          7.92         28.38         4.47 o                         
  -6   2   1       1693.12       1775.87        31.70 o                         
  -5   2   1       1707.95       1689.53        29.05 o                         
  -4   2   1       2377.70       2562.33        40.65 o                         
  -3   2   1       1094.13       1158.58        23.23 o                         
  -2   2   1       9521.59       9648.94       147.39 o                         
  -1   2   1        653.21        599.70        10.66 o                         
   1   2   1        733.24        744.56        15.28 o                         
   2   2   1      21168.21      20748.67       412.41 o                         
   3   2   1       7501.50       7621.21       109.17 o                         
   4   2   1      10181.16      10224.21       156.61 o                         
   5   2   1        586.51        512.25        11.07 o                         
   6   2   1          9.71          4.82         3.11 o                         
   7   2   1       1364.20       1368.12        24.76 o                         
   8   2   1       2809.66       2884.34        46.92 o                         
   9   2   1        921.30        951.25        24.03 o                         
  10   2   1        877.32        911.11        44.27 o                         
  11   2   1         40.79         37.20        19.54 o                         
 -11   3   1         56.57         62.05        10.76 o                         
 -10   3   1       1374.38       1385.01        29.62 o                         
  -9   3   1       1447.87       1474.63        46.53 o                         
  -8   3   1       1010.11        910.93        21.42 o                         
  -7   3   1       2089.89       1929.27        34.90 o                         
  -6   3   1        528.03        536.13        13.70 o                         
  -5   3   1        782.55        878.63        17.76 o                         
  -4   3   1       8736.55       8633.59       125.99 o                         
  -3   3   1      13739.10      14079.37       214.98 o                         
  -2   3   1       7818.11       7889.34       113.97 o                         
  -1   3   1       2902.94       2867.11        43.22 o                         
   0   3   1      17827.47      17886.25       319.38 o                         
   1   3   1        279.35        293.50         6.93 o                         
   2   3   1       7413.52       7575.57       116.20 o                         
   3   3   1      11095.10      11371.19       173.51 o                         
   4   3   1       3157.15       3027.64        46.37 o                         
   5   3   1         55.39         63.15         4.07 o                         
   6   3   1       4802.53       4869.06        73.70 o                         
   7   3   1        618.14        609.19        14.17 o                         
   8   3   1        203.10        219.98        10.98 o                         
   9   3   1        489.30        438.83        13.38 o                         
  10   3   1       3204.63       3477.31        89.56 o                         
  11   3   1        124.23        137.18        33.52 o                         
 -11   4   1        524.85        512.45        23.92 o                         
 -10   4   1         31.44         53.79         8.53 o                         
  -9   4   1        229.28        245.24        13.10 o                         
  -8   4   1         88.93         96.29         7.88 o                         
  -7   4   1       2814.21       2827.30        47.99 o                         
  -6   4   1       6243.86       6236.47        94.88 o                         
  -5   4   1        584.67        589.18        14.14 o                         
  -4   4   1         91.44        145.05         7.11 o                         
  -3   4   1      35112.65      34900.23       491.85 o                         
  -2   4   1        710.61        820.77        15.51 o                         
  -1   4   1        975.29       1010.38        17.84 o                         
   0   4   1       6912.16       7133.46       103.33 o                         
   1   4   1      32549.48      32641.10       917.98 o                         
   2   4   1      16276.27      16569.28       234.88 o                         
   3   4   1       1437.74       1488.63        24.92 o                         
   4   4   1       1155.54       1227.19        21.48 o                         
   5   4   1       1735.15       1759.95        29.77 o                         
   6   4   1        486.97        458.92        15.62 o                         
   7   4   1        325.56        293.15        15.68 o                         
   8   4   1        165.91        181.77         9.21 o                         
   9   4   1       3493.08       3422.94        82.18 o                         
  10   4   1        176.04        180.77        20.31 o                         
  11   4   1          3.93        -11.12        20.64 o                         
 -11   5   1          7.10         10.76         9.91 o                         
 -10   5   1         36.93         44.97         9.54 o                         
  -9   5   1       2954.23       3010.91        57.77 o                         
  -8   5   1         42.61         24.74         7.42 o                         
  -7   5   1         65.67         64.64         6.48 o                         
  -6   5   1       1664.63       1590.92        31.04 o                         
  -5   5   1       6458.58       6372.14       111.22 o                         
  -4   5   1       3898.52       4233.28        65.65 o                         
  -3   5   1        846.42        890.89        17.49 o                         
  -2   5   1        426.20        388.35         9.35 o                         
  -1   5   1       6337.69       6187.31        91.24 o                         
   0   5   1        984.56        997.40        18.11 o                         
   1   5   1       1441.82       1475.44        24.97 o                         
   2   5   1       4789.48       4960.24        74.01 o                         
   3   5   1      53093.06      52594.47      2089.26 o                         
   4   5   1       5459.56       6153.76        91.47 o                         
   5   5   1       1337.98       1306.57        23.70 o                         
   6   5   1        346.85        324.58         9.64 o                         
   7   5   1       4615.53       4792.23        79.68 o                         
   8   5   1        141.64        142.13        12.77 o                         
   9   5   1        684.02        695.16        20.14 o                         
  10   5   1          6.24          3.97        16.57 o                         
  11   5   1        692.29        590.77        41.84 o                         
 -11   6   1        245.99        230.21        16.39 o                         
 -10   6   1       1100.78       1047.34        35.31 o                         
  -9   6   1        197.96        252.45        18.34 o                         
  -8   6   1        534.57        521.01        19.60 o                         
  -7   6   1       5476.78       5401.99       109.10 o                         
  -6   6   1       1826.60       1921.96        35.22 o                         
  -5   6   1       2220.68       2186.92        37.92 o                         
  -4   6   1       1596.61       1427.55        26.74 o                         
  -3   6   1       9636.60       9860.81       144.42 o                         
  -2   6   1      13840.32      13760.24       198.18 o                         
  -1   6   1       4167.49       3985.34        61.25 o                         
   0   6   1         96.28         82.45         4.71 o                         
   1   6   1      13967.11      14337.94       205.69 o                         
   2   6   1      15864.59      15821.30       226.44 o                         
   3   6   1       1128.28       1306.98        23.70 o                         
   4   6   1      21653.09      21564.94       328.50 o                         
   5   6   1         96.18         97.60         6.81 o                         
   6   6   1         10.54         13.48         3.80 o                         
   7   6   1        115.23        109.04         8.49 o                         
   8   6   1        672.92        655.10        20.56 o                         
   9   6   1       1239.57       1351.83        36.46 o                         
  10   6   1        255.22        245.63        27.88 o                         
  11   6   1         70.24         74.24        24.07 o                         
 -11   7   1        114.31         95.19        15.29 o                         
 -10   7   1        307.09        231.35        20.47 o                         
  -9   7   1          0.24         22.94         8.38 o                         
  -8   7   1       1829.17       1899.94        42.19 o                         
  -7   7   1        224.17        184.50        10.13 o                         
  -6   7   1       2193.81       2161.09        42.12 o                         
  -5   7   1          1.60         14.52         4.26 o                         
  -4   7   1      10528.33      10013.62       170.90 o                         
  -3   7   1        116.98        138.16         6.71 o                         
  -2   7   1       8837.22       8531.60       126.28 o                         
  -1   7   1       2348.67       2439.31        40.56 o                         
   0   7   1       4291.76       4278.56        66.10 o                         
   1   7   1       2468.57       2576.91        42.12 o                         
   2   7   1      26025.62      26113.96       370.96 o                         
   3   7   1       1788.07       1820.96        31.70 o                         
   4   7   1       2479.45       2666.91        44.24 o                         
   5   7   1       6669.62       6813.50       102.78 o                         
   6   7   1       2603.14       2563.74        43.55 o                         
   7   7   1       1782.05       1795.11        33.38 o                         
   8   7   1        427.14        440.40        15.06 o                         
   9   7   1       1869.42       1956.81        39.15 o                         
  10   7   1       1116.40       1190.78        43.73 o                         
  11   7   1         27.74         67.78        22.76 o                         
 -10   8   1        382.80        367.41        20.93 o                         
  -9   8   1         55.56         63.64         9.73 o                         
  -8   8   1        929.88        893.33        23.52 o                         
  -7   8   1        348.28        348.30        14.25 o                         
  -6   8   1       3091.78       3147.44        53.68 o                         
  -5   8   1          0.60         10.98         4.61 o                         
  -4   8   1       3852.21       3824.44        62.02 o                         
  -3   8   1      13399.87      13535.86       197.40 o                         
  -2   8   1       6932.02       7335.67       110.39 o                         
  -1   8   1         67.97         47.50         4.37 o                         
   0   8   1      12175.51      11895.64       185.77 o                         
   1   8   1       1097.06       1013.15        20.73 o                         
   2   8   1       4375.92       4345.15        68.16 o                         
   3   8   1        447.58        433.52        12.28 o                         
   4   8   1        284.01        266.60        10.83 o                         
   5   8   1       6579.61       6627.71       100.97 o                         
   6   8   1       4881.79       5036.92        79.17 o                         
   7   8   1        174.74        147.83        11.36 o                         
   8   8   1       3201.53       3295.30        57.45 o                         
   9   8   1        616.84        608.14        17.04 o                         
  10   8   1          4.98         10.68         8.92 o                         
 -10   9   1         28.40         24.48        11.15 o                         
  -9   9   1       1748.85       1733.43        42.00 o                         
  -8   9   1       1733.35       1792.50        37.14 o                         
  -7   9   1        379.27        395.78        16.67 o                         
  -6   9   1       3019.28       3066.58        53.58 o                         
  -5   9   1       5894.70       6079.91        95.16 o                         
  -4   9   1        109.44         99.75         7.52 o                         
  -3   9   1         39.86         25.93         6.24 o                         
  -2   9   1       3422.40       3530.22        73.44 o                         
  -1   9   1      11615.56      10721.28       158.46 o                         
   0   9   1       3605.64       3952.96        63.50 o                         
   1   9   1       6133.98       6336.34        96.93 o                         
   2   9   1        181.73        147.03         7.46 o                         
   3   9   1       4326.37       4286.98        68.32 o                         
   4   9   1        980.42        995.28        21.73 o                         
   5   9   1        384.77        371.70        12.53 o                         
   6   9   1         16.08         33.48         5.71 o                         
   7   9   1       5982.96       5832.87        95.07 o                         
   8   9   1         23.75         46.72         9.37 o                         
   9   9   1         67.58         54.41         7.07 o                         
  10   9   1         20.02         -0.45        11.50 o                         
 -10  10   1        366.13        317.25        18.74 o                         
  -9  10   1        211.88        252.34        16.11 o                         
  -8  10   1        305.62        272.27        16.84 o                         
  -7  10   1       3793.81       3877.41        71.21 o                         
  -6  10   1        779.92        855.79        24.29 o                         
  -5  10   1        306.33        295.21        15.41 o                         
  -4  10   1       2002.75       1953.50        37.23 o                         
  -3  10   1       7924.62       7948.08       129.63 o                         
  -2  10   1       6268.63       6278.15        97.39 o                         
  -1  10   1          7.89          4.21         4.15 o                         
   0  10   1       3104.30       3241.58        62.87 o                         
   1  10   1       7675.46       7817.89       126.75 o                         
   2  10   1         37.23         10.10         5.09 o                         
   3  10   1        897.04        865.10        23.28 o                         
   4  10   1       1744.95       1708.55        35.26 o                         
   5  10   1       9810.40       9815.47       147.51 o                         
   6  10   1         26.01         35.22         7.16 o                         
   7  10   1        421.67        407.30        15.19 o                         
   8  10   1         15.33         22.88         7.37 o                         
   9  10   1       1274.01       1358.70        28.95 o                         
  10  10   1          2.15        -14.04        14.04 o                         
 -10  11   1         97.92         99.22        13.06 o                         
  -9  11   1        117.93         91.85        12.00 o                         
  -8  11   1       1612.09       1512.94        33.65 o                         
  -7  11   1        487.24        533.26        20.44 o                         
  -6  11   1       3445.82       3344.11       113.91 o                         
  -5  11   1       6509.14       6672.77       112.84 o                         
  -4  11   1        451.98        461.19        19.61 o                         
  -3  11   1        469.18        435.35        14.49 o                         
  -2  11   1       4902.38       4899.17        79.12 o                         
  -1  11   1       3455.53       3361.14        57.65 o                         
   0  11   1       2486.95       2360.09        42.87 o                         
   1  11   1        329.38        272.03        13.27 o                         
   2  11   1        624.55        605.78        16.70 o                         
   3  11   1         37.80         49.63         6.90 o                         
   4  11   1       3265.30       3261.64        56.08 o                         
   5  11   1         82.14         92.12         9.32 o                         
   6  11   1       9528.02       9373.91       142.21 o                         
   7  11   1        732.24        741.57        27.43 o                         
   8  11   1        641.71        624.41        24.40 o                         
   9  11   1        148.95        143.19        12.07 o                         
  10  11   1        452.00        398.46        14.38 o                         
  -9  12   1        370.44        361.60        19.49 o                         
  -8  12   1        429.71        353.41        17.95 o                         
  -7  12   1        363.16        388.75        24.20 o                         
  -6  12   1       3134.68       3207.24        58.23 o                         
  -5  12   1         12.78         33.54         9.02 o                         
  -4  12   1      13304.36      13582.77       202.42 o                         
  -3  12   1        730.20        769.23        24.58 o                         
  -2  12   1       4329.19       4304.43        76.89 o                         
  -1  12   1         41.45         55.91         6.92 o                         
   0  12   1       4371.37       4261.52        70.81 o                         
   1  12   1          1.91         -3.64         5.37 o                         
   2  12   1        628.73        642.85        18.31 o                         
   3  12   1         65.13         60.65         6.98 o                         
   4  12   1       1677.42       1801.36        36.03 o                         
   5  12   1         51.72         57.04         7.34 o                         
   6  12   1       1169.41       1357.40        29.90 o                         
   7  12   1        197.81        242.94        14.27 o                         
   8  12   1       1355.58       1395.43        30.97 o                         
   9  12   1         14.17          4.59        10.00 o                         
  -9  13   1        823.99        823.43        36.80 o                         
  -8  13   1        105.70        134.11        18.24 o                         
  -7  13   1         17.92         29.23        11.22 o                         
  -6  13   1         24.02         43.35        10.27 o                         
  -5  13   1       1201.43       1243.94        29.83 o                         
  -4  13   1       2700.87       2791.44        59.58 o                         
  -3  13   1        260.78        287.12        15.41 o                         
  -2  13   1       1874.65       1789.76        36.49 o                         
  -1  13   1       2518.32       2486.36        74.69 o                         
   0  13   1       1855.79       1740.86        35.52 o                         
   1  13   1          2.74          6.47         5.94 o                         
   2  13   1         91.16         83.21         8.78 o                         
   3  13   1       1742.40       1787.11        36.72 o                         
   4  13   1       1467.17       1524.08        35.81 o                         
   5  13   1        176.38        212.44        13.42 o                         
   6  13   1       1296.70       1320.53        30.82 o                         
   7  13   1       4679.92       4672.43        78.35 o                         
   8  13   1        595.67        568.81        22.77 o                         
   9  13   1        450.16        476.75        20.74 o                         
  -9  14   1        104.41        109.72        16.84 o                         
  -8  14   1          0.93         13.39        12.01 o                         
  -7  14   1       1287.85       1259.22        35.00 o                         
  -6  14   1        205.02        237.42        25.37 o                         
  -5  14   1        103.76        108.79        12.86 o                         
  -4  14   1        656.34        674.35        26.09 o                         
  -3  14   1      15725.75      15464.87       367.37 o                         
  -2  14   1       1398.27       1311.91        30.45 o                         
  -1  14   1       1137.86       1133.02        27.86 o                         
   0  14   1        240.98        219.87        12.82 o                         
   1  14   1       2426.41       2430.69        46.41 o                         
   2  14   1          2.82          2.70         6.69 o                         
   3  14   1        800.07        698.47        26.02 o                         
   4  14   1       1170.99       1240.53        29.50 o                         
   5  14   1       3400.48       3505.60        62.82 o                         
   6  14   1        238.05        205.79        13.82 o                         
   7  14   1         25.94         36.36        11.95 o                         
   8  14   1        125.70        134.12        12.71 o                         
   9  14   1       1943.17       1987.21        42.32 o                         
  -8  15   1        601.01        551.93        28.80 o                         
  -7  15   1         79.48         99.31        13.28 o                         
  -6  15   1        494.06        458.63        24.42 o                         
  -5  15   1       4086.18       4190.67        74.00 o                         
  -4  15   1       1998.07       2069.80        43.47 o                         
  -3  15   1         65.42         95.66        13.30 o                         
  -2  15   1       1735.15       1683.11        56.68 o                         
  -1  15   1       3648.09       3228.04       142.30 o                         
   0  15   1         23.58         20.12         8.48 o                         
   1  15   1       1268.25       1230.75        34.52 o                         
   2  15   1        903.50        937.62        24.98 o                         
   3  15   1       6974.29       7101.62       114.14 o                         
   4  15   1         34.18         20.74         8.94 o                         
   5  15   1        247.17        243.86        14.28 o                         
   6  15   1        202.22        204.77        15.54 o                         
   7  15   1       1811.45       1809.94        48.07 o                         
   8  15   1        166.61        178.39        13.66 o                         
  -8  16   1        153.55        137.68        18.69 o                         
  -7  16   1         75.36         83.58        15.26 o                         
  -6  16   1       1108.49       1109.62        31.87 o                         
  -5  16   1         31.97         29.30        10.97 o                         
  -4  16   1       2306.91       2463.38        49.84 o                         
  -3  16   1        234.81        253.77        23.49 o                         
  -2  16   1        105.49        130.32        12.60 o                         
  -1  16   1        219.51        283.73        22.07 o                         
   0  16   1        201.44        212.63        14.77 o                         
   1  16   1        648.22        663.15        22.66 o                         
   2  16   1       1798.61       1940.97        41.59 o                         
   3  16   1        677.29        704.74        23.80 o                         
   4  16   1       5097.16       5257.96        88.97 o                         
   5  16   1          8.45         17.47        11.07 o                         
   6  16   1        984.43       1031.65        30.39 o                         
   7  16   1          0.13        -12.12        13.48 o                         
   8  16   1       1000.51       1052.56        38.48 o                         
  -7  17   1        202.34        184.13        16.39 o                         
  -6  17   1        805.37        768.26        39.63 o                         
  -5  17   1        791.04        825.50        26.95 o                         
  -4  17   1       3181.38       3153.31        60.49 o                         
  -3  17   1        112.76        122.99        15.54 o                         
  -2  17   1       1666.54       1703.04        48.51 o                         
  -1  17   1          7.78         21.07        10.40 o                         
   0  17   1       1997.09       1963.18        43.44 o                         
   1  17   1         20.78          7.35         9.77 o                         
   2  17   1       3987.97       3986.11        71.72 o                         
   3  17   1       1934.43       2033.21        43.03 o                         
   4  17   1        119.20        123.50        12.70 o                         
   5  17   1         24.83         39.40        12.35 o                         
   6  17   1        497.66        518.91        26.83 o                         
   7  17   1        110.59         92.26        15.06 o                         
  -7  18   1        322.76        281.19        27.25 o                         
  -6  18   1         41.13         53.64        15.08 o                         
  -5  18   1         74.79         78.38        14.19 o                         
  -4  18   1         71.19         79.54        12.41 o                         
  -3  18   1       4852.77       4735.57        83.96 o                         
  -2  18   1       1635.10       1627.60        37.93 o                         
  -1  18   1        100.50         75.74        13.02 o                         
   0  18   1         67.02         67.56        17.29 o                         
   1  18   1       1341.97       1407.60        34.56 o                         
   2  18   1         59.35         55.33        11.11 o                         
   3  18   1        113.90         92.84        13.74 o                         
   4  18   1        473.71        474.79        22.67 o                         
   5  18   1       1996.77       2050.29        44.91 o                         
   6  18   1        628.61        683.48        32.07 o                         
  -6  19   1         50.95         49.74        17.68 o                         
  -5  19   1       1941.44       1912.63        46.70 o                         
  -4  19   1        230.90        244.75        18.67 o                         
  -3  19   1        112.76        123.85        15.68 o                         
  -2  19   1        176.22        170.12        15.45 o                         
  -1  19   1       4576.23       4572.11        82.73 o                         
   0  19   1          5.17          5.09        12.86 o                         
   1  19   1        253.78        239.94        17.74 o                         
   2  19   1         18.56          3.24        11.87 o                         
   3  19   1       1347.36       1305.42        34.91 o                         
   4  19   1         24.63         14.24        13.42 o                         
   5  19   1         17.66          7.03        14.68 o                         
   6  19   1          2.55        -12.03        19.27 o                         
  -5  20   1        184.74        191.07        22.26 o                         
  -4  20   1        383.95        365.33        24.29 o                         
  -3  20   1        628.86        528.73        26.23 o                         
  -2  20   1        586.94        596.62        26.72 o                         
  -1  20   1        216.00        186.23        17.60 o                         
   0  20   1       1121.50       1214.71        34.62 o                         
   1  20   1       1128.04       1074.51        32.83 o                         
   2  20   1        130.68        122.27        14.64 o                         
   3  20   1        132.78        126.85        19.43 o                         
   4  20   1        295.06        248.93        18.36 o                         
   5  20   1        955.35        934.13        38.99 o                         
  -4  21   1        193.24        143.58        22.21 o                         
  -3  21   1         80.08         48.95        17.84 o                         
  -2  21   1        287.78        263.04        19.07 o                         
  -1  21   1          2.70         15.27        15.64 o                         
   0  21   1       1388.08       1296.47        37.18 o                         
   1  21   1         58.17         51.19        15.69 o                         
   2  21   1       1162.93       1126.23        36.24 o                         
   3  21   1          0.49         -2.79        16.75 o                         
   4  21   1        525.26        450.08        31.29 o                         
  -2  22   1        646.51        496.26        33.36 o                         
  -1  22   1        163.84        161.80        20.66 o                         
   0  22   1        727.90        699.50        34.57 o                         
   1  22   1        666.66        710.93        35.62 o                         
   2  22   1        157.51        146.51        26.53 o                         
 -10   0   2       2365.43       2295.18        62.87 o                         
  -8   0   2       1055.16       1006.35        32.95 o                         
  -6   0   2      19702.99      19366.05       392.90 o                         
  -4   0   2        459.02        530.52        17.33 o                         
  -2   0   2       3774.77       3539.63        74.49 o                         
   0   0   2        316.12        289.04        10.01 o                         
   2   0   2      21566.62      23036.99      1593.71 o                         
   4   0   2        161.06        202.22        11.47 o                         
   6   0   2       8180.40       8730.32       243.03 o                         
   8   0   2        255.60        259.18        24.90 o                         
  10   0   2       1040.91       1209.01       106.65 o                         
 -11   1   2        326.91        289.26        16.35 o                         
 -10   1   2         88.77         72.17         9.43 o                         
  -9   1   2        833.28        820.50        41.19 o                         
  -8   1   2       3357.39       3499.45        58.73 o                         
  -7   1   2       3910.82       3837.52        62.46 o                         
  -6   1   2        287.68        321.93        10.11 o                         
  -5   1   2       3984.59       4227.52        65.43 o                         
  -4   1   2       4514.07       4452.75        72.26 o                         
  -3   1   2       2510.36       2392.98        37.69 o                         
  -2   1   2          5.89          7.22         1.40 o                         
  -1   1   2      16818.02      16946.39       390.37 o                         
   1   1   2        995.92        960.13        33.97 o                         
   2   1   2       8005.02       8082.39       160.69 o                         
   3   1   2       9189.45       9058.45       181.62 o                         
   4   1   2      23241.27      22686.99       367.60 o                         
   5   1   2       2443.47       2566.09        45.28 o                         
   6   1   2       3081.60       3244.96        61.10 o                         
   7   1   2       9553.04       8920.28       584.88 o                         
   8   1   2        683.74        698.97        26.41 o                         
   9   1   2         51.18         43.23        11.81 o                         
  10   1   2        177.23        245.42        27.90 o                         
  11   1   2        150.13        159.27        32.25 o                         
 -11   2   2        254.09        258.96        17.50 o                         
 -10   2   2        261.66        331.66        16.27 o                         
  -9   2   2       3461.87       3615.76        61.79 o                         
  -8   2   2        846.79        825.86        20.49 o                         
  -7   2   2      11138.97      11121.28       164.48 o                         
  -6   2   2       6202.31       6207.88        94.52 o                         
  -5   2   2       2015.69       1862.86        32.46 o                         
  -4   2   2      13207.39      13793.76       198.14 o                         
  -3   2   2        768.16        678.25        13.42 o                         
  -2   2   2       4431.68       4530.03        71.64 o                         
  -1   2   2      28594.64      30839.44      1226.59 o                         
   0   2   2       2959.03       2851.06        44.73 o                         
   1   2   2      47254.60      52402.37      1198.89 o                         
   2   2   2       1641.57       1539.31        46.16 o                         
   3   2   2      11083.14      10540.58       159.07 o                         
   4   2   2        848.12        963.43        16.34 o                         
   5   2   2      14300.00      14156.68       232.26 o                         
   6   2   2         10.87         31.91         5.22 o                         
   7   2   2       1673.09       1584.04        41.84 o                         
   8   2   2          2.74         20.05         8.79 o                         
   9   2   2       1429.62       1429.36        43.65 o                         
  10   2   2        808.88        992.60        41.31 o                         
  11   2   2         67.65         69.86        35.94 o                         
 -11   3   2       1199.73       1227.11        39.68 o                         
 -10   3   2        299.49        382.75        26.21 o                         
  -9   3   2       2882.67       2924.07        52.57 o                         
  -8   3   2       1347.80       1319.00        28.08 o                         
  -7   3   2       3140.33       3176.62        62.16 o                         
  -6   3   2       3698.75       3725.31        60.03 o                         
  -5   3   2       6923.07       6558.54        98.67 o                         
  -4   3   2         23.76         22.40         4.58 o                         
  -3   3   2        901.97        804.04        15.46 o                         
  -2   3   2       3053.66       3238.21        49.40 o                         
  -1   3   2      33509.44      33166.26      1320.91 o                         
   0   3   2       1600.95       1484.44        23.51 o                         
   1   3   2       9389.89       8939.84       127.14 o                         
   2   3   2         24.78         32.34         3.44 o                         
   3   3   2      29717.94      28950.75      1154.21 o                         
   4   3   2      12319.64      12686.15       192.77 o                         
   5   3   2        103.38         77.06         3.90 o                         
   6   3   2         45.73         61.74         3.54 o                         
   7   3   2         25.63         31.12         3.62 o                         
   8   3   2        273.86        298.50        18.96 o                         
   9   3   2        457.57        418.00        24.40 o                         
  10   3   2        321.98        385.70        35.82 o                         
  11   3   2       1707.17       1759.57        57.97 o                         
 -11   4   2        234.43        239.71        16.94 o                         
 -10   4   2       1474.49       1575.36        36.55 o                         
  -9   4   2         26.09         26.47         7.90 o                         
  -8   4   2        132.97        100.04         9.48 o                         
  -7   4   2        799.26        800.10        20.00 o                         
  -6   4   2       7461.95       7430.35       114.11 o                         
  -5   4   2       6734.84       6654.86       116.04 o                         
  -4   4   2         58.04         33.34         3.59 o                         
  -3   4   2       4942.77       4817.75        72.82 o                         
  -2   4   2      11838.55      11018.61       158.70 o                         
  -1   4   2       4218.96       4275.35        63.91 o                         
   0   4   2        712.07        798.50        14.58 o                         
   1   4   2       9289.04       9154.95       131.18 o                         
   2   4   2      67344.17      74976.13      1928.01 o                         
   3   4   2       2945.76       3010.90        45.65 o                         
   4   4   2       1147.16        871.86        15.77 o                         
   5   4   2        165.26        201.31         6.29 o                         
   6   4   2       6092.81       6102.19        90.24 o                         
   7   4   2       2134.20       2280.11        36.63 o                         
   8   4   2       3962.55       3866.91        91.04 o                         
   9   4   2        861.05        944.34        34.89 o                         
  10   4   2        594.33        604.18        35.70 o                         
  11   4   2          0.40          6.00        19.77 o                         
 -11   5   2        228.50        230.12        17.49 o                         
 -10   5   2         81.43         56.50        10.48 o                         
  -9   5   2         68.03         85.44        13.21 o                         
  -8   5   2       4718.48       4590.23       103.98 o                         
  -7   5   2        671.69        637.02        21.37 o                         
  -6   5   2        712.01        681.11        19.91 o                         
  -5   5   2         15.10         16.83         3.75 o                         
  -4   5   2      27017.56      25745.49       366.42 o                         
  -3   5   2          9.01         27.82         3.72 o                         
  -2   5   2      11015.69      10488.41       152.07 o                         
  -1   5   2       1672.96       1727.44        28.93 o                         
   0   5   2        315.43        246.52         6.90 o                         
   1   5   2       8870.42       8979.59       129.77 o                         
   2   5   2        246.05        247.95         9.81 o                         
   3   5   2       3866.00       3949.52        59.69 o                         
   4   5   2      14798.56      14352.88       205.10 o                         
   5   5   2        266.41        278.88         7.80 o                         
   6   5   2        132.00        111.12         6.69 o                         
   7   5   2         37.09         49.87         3.94 o                         
   8   5   2       4435.00       4620.12        92.49 o                         
   9   5   2         67.38         12.83        30.24 o                         
  10   5   2       1313.60       1339.70        48.72 o                         
  11   5   2          0.06        -24.39        31.06 o                         
 -11   6   2        606.78        573.76        23.58 o                         
 -10   6   2        589.30        626.07        27.53 o                         
  -9   6   2       1297.48       1290.93        30.46 o                         
  -8   6   2        590.39        647.64        21.43 o                         
  -7   6   2       3547.34       3560.43        60.01 o                         
  -6   6   2       3639.61       3589.76        59.39 o                         
  -5   6   2       3408.94       3361.45        55.32 o                         
  -4   6   2       2588.22       2446.15        41.60 o                         
  -3   6   2      15859.09      15364.74       221.60 o                         
  -2   6   2       6531.59       6248.60        93.72 o                         
  -1   6   2        868.91        733.72        20.04 o                         
   0   6   2       6616.36       6802.24       100.47 o                         
   1   6   2       2249.19       2213.97        36.01 o                         
   2   6   2      13817.17      13555.24       194.57 o                         
   3   6   2       5226.32       5626.57        84.01 o                         
   4   6   2        347.17        381.16        10.05 o                         
   5   6   2       6023.10       6153.63        91.98 o                         
   6   6   2       1105.50       1123.00        21.21 o                         
   7   6   2        702.04        729.90        15.84 o                         
   8   6   2        668.57        651.56        18.35 o                         
   9   6   2       1278.09       1455.32        66.36 o                         
  10   6   2        874.32        928.57        42.39 o                         
  11   6   2         19.33          2.12        30.67 o                         
 -11   7   2        609.84        532.33        29.05 o                         
 -10   7   2          8.48          4.53        10.62 o                         
  -9   7   2        462.96        448.42        20.45 o                         
  -8   7   2        525.68        562.68        18.87 o                         
  -7   7   2       2027.70       2027.43        38.89 o                         
  -6   7   2          0.50         -2.15         4.92 o                         
  -5   7   2       5299.26       5353.37        83.93 o                         
  -4   7   2       2494.55       2628.73        44.99 o                         
  -3   7   2      16517.78      16339.73       236.03 o                         
  -2   7   2        408.92        385.23        10.87 o                         
  -1   7   2      13982.59      14157.13       204.50 o                         
   0   7   2       2491.76       2600.40        42.53 o                         
   1   7   2       4768.81       4735.50        72.33 o                         
   2   7   2       1254.84       1290.79        23.74 o                         
   3   7   2      17882.03      18335.27       262.06 o                         
   4   7   2         62.42         74.13         8.23 o                         
   5   7   2       1624.27       1674.95        33.59 o                         
   6   7   2       1057.88       1050.62        22.68 o                         
   7   7   2       2703.95       2786.04        46.07 o                         
   8   7   2          1.42         14.09         3.96 o                         
   9   7   2        311.38        321.61        49.70 o                         
  10   7   2         56.38         96.11        19.08 o                         
 -10   8   2       1158.23       1130.54        30.64 o                         
  -9   8   2       1050.78       1104.21        27.23 o                         
  -8   8   2        369.70        364.91        20.44 o                         
  -7   8   2       4693.77       4404.10        99.85 o                         
  -6   8   2       2633.37       2629.13        46.94 o                         
  -5   8   2       1826.51       1711.21        33.06 o                         
  -4   8   2       4968.38       5005.05        79.23 o                         
  -3   8   2       4830.51       4741.56        86.51 o                         
  -2   8   2       1439.34       1268.41        24.98 o                         
  -1   8   2       2800.96       2755.63        45.84 o                         
   0   8   2       4623.33       4881.55        80.84 o                         
   1   8   2      19653.14      19932.54       305.42 o                         
   2   8   2       2178.49       2195.51        37.57 o                         
   3   8   2       3320.78       3330.16        53.74 o                         
   4   8   2       1944.26       1941.50        39.17 o                         
   5   8   2       1716.19       1749.51        31.74 o                         
   6   8   2       1754.09       1834.80        33.19 o                         
   7   8   2        306.42        293.94        11.76 o                         
   8   8   2          9.28         18.50         7.34 o                         
   9   8   2       1438.79       1602.61        52.91 o                         
  10   8   2       1257.48       1243.92        80.10 o                         
 -10   9   2         26.52         47.47        12.47 o                         
  -9   9   2         53.86         46.91        10.30 o                         
  -8   9   2       1849.06       1818.22        37.88 o                         
  -7   9   2        133.78         80.14        14.08 o                         
  -6   9   2        717.89        716.67        20.34 o                         
  -5   9   2       1362.32       1326.21        28.40 o                         
  -4   9   2       9310.78       9392.27       141.43 o                         
  -3   9   2       6245.44       5917.91        92.18 o                         
  -2   9   2        885.90        785.26        34.74 o                         
  -1   9   2       4389.58       4045.82        65.15 o                         
   0   9   2      12350.70      11722.28       172.18 o                         
   1   9   2       1443.59       1472.98        28.10 o                         
   2   9   2       1018.47       1056.17        21.93 o                         
   3   9   2        380.16        370.73        14.70 o                         
   4   9   2       8425.09       8298.44       124.25 o                         
   5   9   2       1539.69       1496.09        28.80 o                         
   6   9   2       3559.98       3544.48        58.33 o                         
   7   9   2       1084.68       1091.84        23.47 o                         
   8   9   2       3436.22       3342.32        98.84 o                         
   9   9   2        285.10        260.39        14.09 o                         
  10   9   2        245.81        210.52        53.32 o                         
 -10  10   2        877.95        818.31        38.06 o                         
  -9  10   2         89.28         99.19        12.50 o                         
  -8  10   2         25.14         19.29         8.39 o                         
  -7  10   2        222.94        209.09        12.57 o                         
  -6  10   2       9612.82       9261.85       151.79 o                         
  -5  10   2        223.65        196.63        11.49 o                         
  -4  10   2         89.60         98.70         7.66 o                         
  -3  10   2       2237.72       2191.21        40.53 o                         
  -2  10   2      19703.38      19869.75       287.47 o                         
  -1  10   2       6481.72       6521.52       107.72 o                         
   0  10   2       3750.99       3799.35        72.02 o                         
   1  10   2          8.57          9.13         4.72 o                         
   2  10   2       1357.76       1518.37        29.39 o                         
   3  10   2          1.41          2.44         4.17 o                         
   4  10   2        355.95        358.92        12.53 o                         
   5  10   2       1567.27       1566.12        31.04 o                         
   6  10   2       9065.46       9029.99       136.10 o                         
   7  10   2        440.87        397.61        19.75 o                         
   8  10   2        302.70        333.74        13.16 o                         
   9  10   2          2.10         -2.42        17.55 o                         
  10  10   2       1063.71        989.48        64.82 o                         
 -10  11   2        233.51        233.71        17.58 o                         
  -9  11   2        178.08        148.39        19.23 o                         
  -8  11   2          2.66         12.92         9.56 o                         
  -7  11   2       1674.37       1682.60        36.21 o                         
  -6  11   2          3.51         21.35        10.38 o                         
  -5  11   2        864.39        856.15        25.07 o                         
  -4  11   2        920.90       1000.00        24.40 o                         
  -3  11   2       2975.01       2968.59        52.51 o                         
  -2  11   2        147.29        153.27         9.90 o                         
  -1  11   2      17125.18      17323.41       252.67 o                         
   0  11   2       9470.08       9732.33       156.61 o                         
   1  11   2        143.56         92.59        13.74 o                         
   2  11   2       1355.49       1336.42        27.64 o                         
   3  11   2       1151.25       1144.39        24.94 o                         
   4  11   2        892.06        909.65        21.78 o                         
   5  11   2        112.93        124.07         8.87 o                         
   6  11   2          2.16         13.26         6.38 o                         
   7  11   2       3434.20       3541.93        66.80 o                         
   8  11   2         46.89         63.07         7.47 o                         
   9  11   2        355.66        326.15        18.60 o                         
  10  11   2         26.39         17.21        23.03 o                         
  -9  12   2       1136.77       1185.24        41.34 o                         
  -8  12   2         78.85         62.99        13.21 o                         
  -7  12   2        136.43        171.89        21.34 o                         
  -6  12   2         68.29         84.80         9.98 o                         
  -5  12   2       1840.20       1912.63        45.53 o                         
  -4  12   2        650.36        705.69        21.77 o                         
  -3  12   2       8927.86       9006.97       147.87 o                         
  -2  12   2       3270.26       3313.46        58.00 o                         
  -1  12   2      11877.10      12050.44       180.14 o                         
   0  12   2         54.81         72.74         7.35 o                         
   1  12   2       7739.30       7852.10       121.07 o                         
   2  12   2        164.67        178.96        10.53 o                         
   3  12   2       2054.18       2023.62        38.92 o                         
   4  12   2         82.36         70.27         7.64 o                         
   5  12   2       5441.71       5604.90        89.81 o                         
   6  12   2       1424.32       1349.13        33.65 o                         
   7  12   2        298.85        323.07        16.41 o                         
   8  12   2          0.35         24.38        22.43 o                         
   9  12   2       1658.87       1685.35        33.54 o                         
  -9  13   2        362.24        423.59        26.72 o                         
  -8  13   2        609.26        664.42        26.54 o                         
  -7  13   2       1801.04       1734.26        38.63 o                         
  -6  13   2         59.01         87.19        15.48 o                         
  -5  13   2       4232.56       4303.38        79.83 o                         
  -4  13   2       1706.41       1607.86        65.04 o                         
  -3  13   2        402.37        391.57        18.35 o                         
  -2  13   2          0.58         11.15         6.19 o                         
  -1  13   2       3434.09       3290.23        57.88 o                         
   0  13   2       5385.58       5372.43        87.39 o                         
   1  13   2       1699.78       1600.28        33.75 o                         
   2  13   2        976.12        912.52        23.51 o                         
   3  13   2       1289.87       1290.98        29.19 o                         
   4  13   2       1244.45       1267.63        28.88 o                         
   5  13   2        435.46        454.04        20.04 o                         
   6  13   2        512.47        520.10        19.19 o                         
   7  13   2        852.72        896.66        24.95 o                         
   8  13   2        842.65        832.88        25.22 o                         
   9  13   2        649.22        611.15        24.05 o                         
  -9  14   2        131.24        114.99        18.68 o                         
  -8  14   2        112.63        101.73        13.56 o                         
  -7  14   2        139.91        102.29        15.52 o                         
  -6  14   2       1566.83       1631.93        36.87 o                         
  -5  14   2        498.54        463.06        25.77 o                         
  -4  14   2        238.03        263.08        22.94 o                         
  -3  14   2       1318.59       1312.30        36.27 o                         
  -2  14   2       7546.39       7612.51       128.75 o                         
  -1  14   2        458.29        457.03        17.34 o                         
   0  14   2          0.96         -6.64         6.64 o                         
   1  14   2        261.23        241.10        15.40 o                         
   2  14   2       1480.36       1458.37        32.02 o                         
   3  14   2       1469.90       1383.96        38.03 o                         
   4  14   2        577.34        588.21        19.83 o                         
   5  14   2        656.89        632.56        21.83 o                         
   6  14   2       2549.71       2580.46        53.18 o                         
   7  14   2         27.01         54.79         9.61 o                         
   8  14   2        135.48        146.87        12.25 o                         
  -8  15   2        963.41       1028.29        31.10 o                         
  -7  15   2        319.75        266.33        17.92 o                         
  -6  15   2          1.48         10.02        11.06 o                         
  -5  15   2        206.43        235.26        18.60 o                         
  -4  15   2       8528.17       8803.10       149.06 o                         
  -3  15   2       2704.68       2893.35        55.50 o                         
  -2  15   2       2526.65       2655.43        54.63 o                         
  -1  15   2       3103.41       2718.92       168.01 o                         
   0  15   2       2921.67       2950.97        63.74 o                         
   1  15   2        749.36        721.64        25.85 o                         
   2  15   2          3.53          7.55         9.19 o                         
   3  15   2       2627.37       2682.04        51.48 o                         
   4  15   2       1736.06       1709.19        37.17 o                         
   5  15   2        108.44         99.72        10.60 o                         
   6  15   2        142.51        145.48        12.22 o                         
   7  15   2        558.96        560.79        22.22 o                         
   8  15   2       2131.88       2212.44        48.34 o                         
  -8  16   2          0.02         10.49        18.56 o                         
  -7  16   2        627.76        557.07        24.65 o                         
  -6  16   2         24.66         25.28        14.16 o                         
  -5  16   2       2035.30       1930.68        42.93 o                         
  -4  16   2        239.61        259.84        19.54 o                         
  -3  16   2       2546.57       2677.42        53.28 o                         
  -2  16   2        828.19        942.60        27.80 o                         
  -1  16   2       1051.60       1108.23        30.16 o                         
   0  16   2          9.44          3.57         9.15 o                         
   1  16   2       1089.33       1192.16        30.51 o                         
   2  16   2        554.93        530.60        24.81 o                         
   3  16   2          2.66         23.79        10.65 o                         
   4  16   2        225.14        191.32        21.37 o                         
   5  16   2       1177.41       1112.85        39.44 o                         
   6  16   2        320.50        349.38        19.21 o                         
   7  16   2       1173.74       1088.61        40.10 o                         
   8  16   2         71.94         99.78        14.97 o                         
  -7  17   2        202.39        195.77        17.75 o                         
  -6  17   2        283.12        233.56        18.44 o                         
  -5  17   2       1057.63       1042.11        30.48 o                         
  -4  17   2        680.96        714.50        25.89 o                         
  -3  17   2       2875.33       2895.52        56.41 o                         
  -2  17   2          0.23          9.95         9.55 o                         
  -1  17   2       2049.19       2132.53        45.84 o                         
   0  17   2         84.76        106.13        11.65 o                         
   1  17   2       1137.70       1104.14        30.28 o                         
   2  17   2        152.41        142.93        12.55 o                         
   3  17   2       2269.26       2346.23        47.81 o                         
   4  17   2        315.51        315.59        20.12 o                         
   5  17   2        364.92        343.97        22.77 o                         
   6  17   2         15.02         60.68        14.54 o                         
   7  17   2       1202.14       1290.50        48.87 o                         
  -7  18   2        271.62        252.05        26.68 o                         
  -6  18   2       1988.32       2108.90        48.75 o                         
  -5  18   2          4.85          9.19        14.20 o                         
  -4  18   2        239.45        219.15        16.33 o                         
  -3  18   2        473.13        495.38        26.23 o                         
  -2  18   2       2169.01       2154.13        46.16 o                         
  -1  18   2        205.29        222.93        14.55 o                         
   0  18   2        239.89        227.68        16.14 o                         
   1  18   2        218.28        213.22        15.42 o                         
   2  18   2       1093.39       1012.94        32.39 o                         
   3  18   2        117.49         87.29        12.26 o                         
   4  18   2          0.68        -11.68        11.68 o                         
   5  18   2        620.49        635.07        33.00 o                         
   6  18   2       1577.11       1586.99        43.82 o                         
  -6  19   2        362.58        282.99        20.76 o                         
  -5  19   2        248.37        197.66        16.98 o                         
  -4  19   2       1087.83       1071.41        33.57 o                         
  -3  19   2         77.60         59.87        13.33 o                         
  -2  19   2          3.25          8.83        12.52 o                         
  -1  19   2         27.55         19.14        12.44 o                         
   0  19   2       4068.14       3950.90        73.76 o                         
   1  19   2          4.12          6.81        11.71 o                         
   2  19   2         94.53         77.00        12.55 o                         
   3  19   2         74.34         67.19        12.66 o                         
   4  19   2       1648.99       1595.24        39.56 o                         
   5  19   2        138.16        153.39        15.61 o                         
   6  19   2         50.96         40.91        16.86 o                         
  -5  20   2        611.15        524.31        29.58 o                         
  -4  20   2         38.07         58.27        18.05 o                         
  -3  20   2        156.11        136.22        19.30 o                         
  -2  20   2       1730.61       1736.04        42.57 o                         
  -1  20   2        984.38        988.48        36.83 o                         
   0  20   2         62.10         88.79        14.16 o                         
   1  20   2       1405.25       1457.85        38.55 o                         
   2  20   2        846.96        839.49        33.64 o                         
   3  20   2        152.26        142.08        15.79 o                         
   4  20   2         22.55         40.13        15.79 o                         
   5  20   2        844.66        803.03        42.17 o                         
  -4  21   2        104.99        110.19        22.91 o                         
  -3  21   2        445.80        402.07        24.09 o                         
  -2  21   2          7.33          2.53        17.60 o                         
  -1  21   2       1004.95        977.50        46.23 o                         
   0  21   2         33.47         41.69        15.56 o                         
   1  21   2        263.39        260.93        22.07 o                         
   2  21   2          9.46          5.96        15.94 o                         
   3  21   2        523.96        496.23        31.21 o                         
   4  21   2         62.07         47.71        23.06 o                         
  -2  22   2        475.82        369.48        26.50 o                         
  -1  22   2       1219.95       1214.91        42.61 o                         
   0  22   2        205.08        217.99        21.82 o                         
   1  22   2       1212.78       1290.21        41.85 o                         
   2  22   2         52.32         54.29        22.02 o                         
 -11   0   3        691.55        766.31        36.25 o                         
  -9   0   3       4937.99       4996.69       116.47 o                         
  -7   0   3       2449.01       2456.20        71.72 o                         
  -5   0   3      24273.46      23277.50       469.17 o                         
  -3   0   3          2.14          1.56         2.47 o                         
  -1   0   3      37954.19      40589.38      1218.59 o                         
   1   0   3       2737.34       2979.57       134.74 o                         
   3   0   3      10903.29       9515.69       378.56 o                         
   5   0   3       2323.40       2337.53        73.07 o                         
   7   0   3        962.01        999.15        41.11 o                         
   9   0   3        456.74        448.02        33.88 o                         
  11   0   3        817.27        723.66       124.15 o                         
 -11   1   3        807.58        776.40        25.33 o                         
 -10   1   3       1298.46       1310.00        30.22 o                         
  -9   1   3         44.04         50.54         9.25 o                         
  -8   1   3       1336.17       1377.33        30.09 o                         
  -7   1   3       4612.94       4700.93        75.06 o                         
  -6   1   3       1756.18       1684.73        31.59 o                         
  -5   1   3       1959.86       1984.28        34.54 o                         
  -4   1   3       5387.99       5414.10        81.65 o                         
  -3   1   3       2394.89       2317.24        37.06 o                         
  -2   1   3       1539.37       1471.91        24.36 o                         
  -1   1   3       1873.68       1940.08        29.98 o                         
   0   1   3       8146.15       7845.92       111.10 o                         
   1   1   3       2611.66       2685.92        98.28 o                         
   2   1   3       4780.47       4807.95       244.57 o                         
   3   1   3       1111.84       1120.40        24.24 o                         
   4   1   3       7757.59       7781.71       157.46 o                         
   5   1   3      16778.91      16807.35       337.08 o                         
   6   1   3       1441.85       1450.96        36.31 o                         
   7   1   3        626.90        621.71        21.38 o                         
   8   1   3       3936.02       3972.64       116.03 o                         
   9   1   3        776.81        710.64        45.33 o                         
  10   1   3         29.54         10.77        16.03 o                         
  11   1   3        390.70        314.75        47.23 o                         
 -11   2   3         71.15         45.39        13.79 o                         
 -10   2   3        721.68        680.27        22.22 o                         
  -9   2   3          3.96         20.84         8.78 o                         
  -8   2   3       3524.73       3628.20        61.17 o                         
  -7   2   3       2516.34       2490.96        46.07 o                         
  -6   2   3       9950.45       9430.92       140.06 o                         
  -5   2   3       2439.88       2173.48        37.41 o                         
  -4   2   3      14989.96      15028.90       216.05 o                         
  -3   2   3       1493.99       1421.89        24.52 o                         
  -2   2   3        900.31        834.22        15.43 o                         
  -1   2   3       4544.01       4637.44        67.97 o                         
   1   2   3      10910.03      10411.71       211.65 o                         
   2   2   3      17201.86      15992.47       508.53 o                         
   3   2   3       8149.27       8509.52       171.02 o                         
   4   2   3      17874.74      18220.25       462.92 o                         
   5   2   3       1322.43       1426.64        34.14 o                         
   6   2   3       8828.03       8976.75       185.41 o                         
   7   2   3        248.31        226.72        16.68 o                         
   8   2   3          0.57         -3.16         7.32 o                         
   9   2   3         19.70          8.51         9.80 o                         
  10   2   3       1706.08       1976.65        80.53 o                         
  11   2   3          2.19         18.77        21.10 o                         
 -11   3   3         95.18         91.06        12.64 o                         
 -10   3   3        440.52        477.75        19.59 o                         
  -9   3   3        708.76        629.57        22.93 o                         
  -8   3   3        414.18        430.39        20.39 o                         
  -7   3   3        671.12        652.40        28.32 o                         
  -6   3   3      10441.79      10421.56       178.32 o                         
  -5   3   3        694.04        693.97        18.78 o                         
  -4   3   3       7688.61       7455.81       110.77 o                         
  -3   3   3       3341.86       3264.12        51.03 o                         
  -2   3   3       3256.39       3160.30        48.77 o                         
  -1   3   3      14053.39      14350.60       204.04 o                         
   0   3   3      15160.96      14741.55       223.16 o                         
   1   3   3       2584.32       2453.77        36.41 o                         
   2   3   3       2008.21       2044.54        38.83 o                         
   3   3   3       5955.16       6531.87       133.41 o                         
   4   3   3      17303.46      17139.01       343.59 o                         
   5   3   3        618.48        534.82        16.10 o                         
   6   3   3       5482.42       5585.33       119.06 o                         
   7   3   3        749.90        578.15        76.84 o                         
   8   3   3       2836.57       2727.68        82.14 o                         
   9   3   3        130.34        128.12        18.28 o                         
  10   3   3         29.28        139.92        24.32 o                         
 -11   4   3         12.53          5.13        12.29 o                         
 -10   4   3         70.34         47.28        10.05 o                         
  -9   4   3       4093.79       3894.53        66.83 o                         
  -8   4   3        135.74        136.95        10.57 o                         
  -7   4   3       1234.10       1128.31        29.56 o                         
  -6   4   3        292.52        287.71        11.26 o                         
  -5   4   3      20189.03      20203.67       290.08 o                         
  -4   4   3       1958.03       1804.30        31.77 o                         
  -3   4   3       8996.82       8949.24       131.16 o                         
  -2   4   3        178.06        146.33         6.56 o                         
  -1   4   3       9701.92      10057.25       144.90 o                         
   0   4   3       4678.12       4675.70        69.08 o                         
   1   4   3       5829.90       5890.75        85.47 o                         
   2   4   3      31892.42      34582.40       879.31 o                         
   3   4   3      31830.52      31566.86       889.21 o                         
   4   4   3        456.32        501.20        14.04 o                         
   5   4   3        327.51        346.26        13.19 o                         
   6   4   3       1314.94       1345.53        35.29 o                         
   7   4   3       3216.73       3232.04        74.86 o                         
   8   4   3        299.97        313.10        19.34 o                         
   9   4   3       1682.44       1767.13        50.96 o                         
  10   4   3        773.84        878.86        40.08 o                         
  11   4   3        111.79         80.11        28.72 o                         
 -11   5   3        741.55        682.77        42.23 o                         
 -10   5   3        563.51        563.71        25.82 o                         
  -9   5   3         39.04         32.15         9.03 o                         
  -8   5   3          8.60         25.04         7.98 o                         
  -7   5   3       8723.36       9073.86       137.58 o                         
  -6   5   3        608.06        694.53        17.60 o                         
  -5   5   3         65.44         79.32         7.00 o                         
  -4   5   3        637.65        488.76        13.24 o                         
  -3   5   3      17640.52      17522.16       251.41 o                         
  -2   5   3       5089.19       5003.15        75.70 o                         
  -1   5   3       3687.25       3728.20        57.21 o                         
   0   5   3       3404.10       3421.92        52.40 o                         
   2   5   3       9556.05       9689.60       148.79 o                         
   3   5   3      11282.42      10961.86       156.83 o                         
   4   5   3       3375.43       3754.54        56.24 o                         
   5   5   3       1825.26       1856.04        32.05 o                         
   6   5   3        419.32        435.09        21.55 o                         
   7   5   3         39.74         45.15         9.13 o                         
   8   5   3       1892.16       1958.52        63.86 o                         
   9   5   3       1716.11       1723.04        65.09 o                         
  10   5   3         21.82         28.65        17.08 o                         
  11   5   3        327.66        315.99        25.43 o                         
 -11   6   3         51.45         43.43        13.39 o                         
 -10   6   3        554.74        575.32        21.87 o                         
  -9   6   3        251.20        254.76        17.97 o                         
  -8   6   3        711.95        787.00        25.96 o                         
  -7   6   3         99.97        109.88         8.99 o                         
  -6   6   3       2193.73       2187.94        40.33 o                         
  -5   6   3       5559.97       5479.05        85.50 o                         
  -4   6   3        952.91       1006.40        27.95 o                         
  -3   6   3       1581.49       1580.49        28.78 o                         
  -2   6   3        298.02        304.43         9.40 o                         
  -1   6   3         13.66         29.15         3.39 o                         
   0   6   3      16974.77      17179.47       245.35 o                         
   1   6   3        369.97        365.24         9.10 o                         
   2   6   3      31871.10      32223.32       454.45 o                         
   3   6   3      19281.86      20123.72       285.45 o                         
   4   6   3       1918.23       2075.35        33.79 o                         
   5   6   3          5.65         16.89         2.52 o                         
   6   6   3       2273.14       2200.06        35.22 o                         
   7   6   3       2880.42       2753.22        92.72 o                         
   8   6   3        193.77        196.14        22.91 o                         
   9   6   3       1066.32        958.66        51.89 o                         
  10   6   3        927.43       1004.14        43.09 o                         
 -11   7   3         38.78         65.69        19.43 o                         
 -10   7   3        451.12        458.74        21.30 o                         
  -9   7   3          9.73         15.43         8.98 o                         
  -8   7   3        727.99        738.90        22.08 o                         
  -7   7   3        142.05        133.56        10.01 o                         
  -6   7   3       3237.68       3201.57        54.83 o                         
  -5   7   3       2938.52       2763.84        48.02 o                         
  -4   7   3      14329.31      14547.83       321.82 o                         
  -3   7   3       4957.95       4775.19        74.84 o                         
  -2   7   3       3552.73       3525.83        56.52 o                         
  -1   7   3       2778.81       2868.11        46.86 o                         
   0   7   3      15209.77      15086.87       217.24 o                         
   1   7   3       2519.64       2617.52        42.50 o                         
   2   7   3       5517.20       5559.23        89.38 o                         
   3   7   3        833.35        910.79        18.18 o                         
   4   7   3       4724.74       4614.92        70.28 o                         
   5   7   3          3.02          8.89         2.91 o                         
   6   7   3       2983.67       2958.22        47.02 o                         
   7   7   3        134.63        140.08         8.34 o                         
   8   7   3       4907.94       5117.12       117.56 o                         
   9   7   3          1.59         92.15        22.38 o                         
  10   7   3          1.46         -9.68        16.96 o                         
 -10   8   3        112.61        115.35        15.87 o                         
  -9   8   3        781.85        721.09        23.11 o                         
  -8   8   3        191.77        246.97        14.86 o                         
  -7   8   3       1521.66       1415.68        35.45 o                         
  -6   8   3       1707.73       1768.00        35.23 o                         
  -5   8   3       3514.78       3491.87        59.00 o                         
  -4   8   3       8756.08       8796.30       132.58 o                         
  -3   8   3       3149.11       2888.79        52.13 o                         
  -2   8   3       9795.33       9743.62       144.56 o                         
  -1   8   3       7200.60       6796.60       102.78 o                         
   0   8   3        412.33        460.43        12.23 o                         
   1   8   3        640.38        615.08        15.56 o                         
   2   8   3      15935.67      16595.14       238.77 o                         
   3   8   3       1450.90       1436.66        26.16 o                         
   4   8   3       2064.43       2050.43        35.11 o                         
   5   8   3       1131.62       1053.47        20.53 o                         
   6   8   3       1189.81       1283.05        24.25 o                         
   7   8   3       1365.95       1361.49        24.95 o                         
   8   8   3          1.87         14.36        10.87 o                         
   9   8   3        282.31        281.51        26.29 o                         
  10   8   3        509.21        548.38        38.37 o                         
 -10   9   3         52.80         86.59        14.91 o                         
  -9   9   3          5.70          7.23        13.50 o                         
  -8   9   3        894.49        886.73        25.11 o                         
  -7   9   3       3859.07       4057.64        69.54 o                         
  -6   9   3         38.44         27.16         6.27 o                         
  -5   9   3        810.82        811.39        24.06 o                         
  -4   9   3        211.64        219.60        11.02 o                         
  -3   9   3       8787.97       8871.28       133.68 o                         
  -2   9   3       1831.96       1727.42        32.81 o                         
  -1   9   3        320.81        323.54        12.43 o                         
   0   9   3        736.77        564.61        19.93 o                         
   1   9   3       6221.60       5911.90        90.78 o                         
   2   9   3         10.05          3.77         3.38 o                         
   3   9   3         41.83         59.42         6.42 o                         
   4   9   3          7.78         23.75         4.18 o                         
   5   9   3       5173.51       5239.38        80.99 o                         
   6   9   3       1458.35       1440.96        37.57 o                         
   7   9   3       1818.98       1792.21        31.97 o                         
   8   9   3         87.62         69.30        14.97 o                         
   9   9   3       1641.53       1743.50        56.47 o                         
  10   9   3        198.65        201.44        23.96 o                         
 -10  10   3        197.28        190.64        19.72 o                         
  -9  10   3       1569.66       1558.08        37.50 o                         
  -8  10   3        378.59        399.86        25.82 o                         
  -7  10   3        298.99        274.00        15.23 o                         
  -6  10   3         53.83         50.19        12.43 o                         
  -5  10   3       2930.10       2836.60        51.04 o                         
  -4  10   3        330.48        351.48        13.85 o                         
  -3  10   3        344.56        365.02        13.26 o                         
  -2  10   3       2829.65       2793.54        48.74 o                         
  -1  10   3      26240.76      25969.65       372.46 o                         
   0  10   3      11537.20      12060.88       225.33 o                         
   1  10   3       6786.95       6696.67       102.71 o                         
   2  10   3        333.79        347.28        11.18 o                         
   3  10   3        666.63        636.92        16.18 o                         
   4  10   3         99.89         96.94         6.67 o                         
   5  10   3       2052.94       1942.23        35.59 o                         
   6  10   3       3946.79       3888.43        62.97 o                         
   7  10   3        992.73       1011.09        34.97 o                         
   8  10   3         39.27         42.56         7.60 o                         
   9  10   3         11.01         15.18        16.81 o                         
  10  10   3        117.57        139.53        24.24 o                         
 -10  11   3       1019.44       1069.91        44.84 o                         
  -9  11   3          1.71         12.31        12.35 o                         
  -8  11   3        548.07        535.00        21.31 o                         
  -7  11   3        461.46        443.00        25.48 o                         
  -6  11   3       2042.05       2068.54        41.75 o                         
  -5  11   3        212.21        190.47        11.61 o                         
  -4  11   3       3154.97       3041.25        64.50 o                         
  -3  11   3       2245.79       2306.72        43.32 o                         
  -2  11   3       5274.23       5244.97        84.50 o                         
  -1  11   3       1122.98       1112.54        25.03 o                         
   0  11   3      17924.89      18226.57       265.04 o                         
   1  11   3        552.12        610.08        18.93 o                         
   2  11   3        506.88        481.78        14.73 o                         
   3  11   3         46.04         48.63         6.59 o                         
   4  11   3       1087.31       1091.93        26.20 o                         
   5  11   3       3603.22       3695.09        61.40 o                         
   6  11   3       1039.66       1018.37        23.16 o                         
   7  11   3          2.13          9.68         5.98 o                         
   8  11   3       1440.71       1418.68        30.59 o                         
   9  11   3       1009.20       1027.14        43.56 o                         
  -9  12   3        297.93        282.50        18.69 o                         
  -8  12   3       1069.44       1122.50        30.61 o                         
  -7  12   3         64.92         76.34        12.55 o                         
  -6  12   3        426.57        481.70        27.74 o                         
  -5  12   3         13.52         45.05         9.76 o                         
  -4  12   3       2089.09       2006.40        39.91 o                         
  -3  12   3        168.67        181.74        11.26 o                         
  -2  12   3      12439.75      12333.78       184.66 o                         
  -1  12   3        769.40        795.17        21.33 o                         
   0  12   3       2619.75       2670.15        48.25 o                         
   1  12   3         36.88         26.91         5.89 o                         
   2  12   3       2703.72       2737.33        58.48 o                         
   3  12   3        620.82        590.78        18.98 o                         
   4  12   3       1701.14       1660.70        33.15 o                         
   5  12   3        668.93        637.26        18.73 o                         
   6  12   3       3362.38       3365.10        67.94 o                         
   7  12   3        156.47        169.74        10.79 o                         
   8  12   3        619.51        627.09        30.57 o                         
   9  12   3        124.91        123.81        23.22 o                         
  -9  13   3         46.65         37.30        25.26 o                         
  -8  13   3        109.97         90.90        13.17 o                         
  -7  13   3       1097.43       1014.86        28.70 o                         
  -6  13   3        756.80        780.53        27.01 o                         
  -5  13   3         70.23         98.52        16.28 o                         
  -4  13   3       1764.21       1703.94        38.76 o                         
  -3  13   3       4316.20       4264.88        72.76 o                         
  -2  13   3       1548.35       1528.94        35.09 o                         
  -1  13   3       1787.52       1797.92        36.68 o                         
   0  13   3       5511.23       5529.96        95.94 o                         
   1  13   3       1882.69       1949.96        38.59 o                         
   2  13   3         26.82         32.08         6.80 o                         
   3  13   3       1547.79       1580.02        33.18 o                         
   4  13   3       2190.05       2258.16        42.64 o                         
   5  13   3        257.54        266.77        15.89 o                         
   6  13   3         95.22         83.45         9.74 o                         
   7  13   3         14.27          5.72         7.57 o                         
   8  13   3        527.37        557.01        21.00 o                         
   9  13   3        923.62        897.56        62.77 o                         
  -9  14   3       1586.99       1507.65        58.79 o                         
  -8  14   3         31.26         26.48        12.68 o                         
  -7  14   3        214.48        252.82        23.43 o                         
  -6  14   3        140.70        133.17        12.66 o                         
  -5  14   3       4057.01       4177.72        79.29 o                         
  -4  14   3        339.73        344.30        21.39 o                         
  -3  14   3        812.57        606.26        23.25 o                         
  -2  14   3         61.47         58.61         7.94 o                         
  -1  14   3       8580.36       8678.36       144.54 o                         
   0  14   3        249.34        268.32        13.32 o                         
   1  14   3        444.56        414.29        16.31 o                         
   2  14   3       1102.95       1073.74        26.14 o                         
   3  14   3       5358.71       5486.17        89.72 o                         
   4  14   3         89.26         72.75        10.31 o                         
   5  14   3        942.20        941.81        25.78 o                         
   6  14   3         71.28        101.73        10.02 o                         
   7  14   3       2217.06       2211.79        42.49 o                         
   8  14   3        117.81        113.48        12.50 o                         
  -8  15   3         98.14         65.71        16.88 o                         
  -7  15   3        532.14        477.94        23.55 o                         
  -6  15   3        265.65        253.06        16.45 o                         
  -5  15   3          2.95         50.02        11.58 o                         
  -4  15   3       1213.57       1258.39        32.43 o                         
  -3  15   3       4848.71       4923.85        84.71 o                         
  -2  15   3        104.70         94.91        11.11 o                         
  -1  15   3        147.37        148.94        15.53 o                         
   0  15   3        917.06        895.36        29.01 o                         
   1  15   3       7897.90       8143.61       127.96 o                         
   2  15   3        606.18        643.90        20.68 o                         
   3  15   3        763.78        697.58        23.08 o                         
   4  15   3        802.60        809.29        23.89 o                         
   5  15   3        369.13        374.36        18.08 o                         
   6  15   3        458.09        450.14        21.09 o                         
   7  15   3        114.80        137.38        12.38 o                         
   8  15   3       1022.91       1000.64        33.54 o                         
  -8  16   3        226.41        227.08        21.37 o                         
  -7  16   3          0.09          4.45        17.11 o                         
  -6  16   3        190.61        178.89        14.25 o                         
  -5  16   3         10.19         15.64        13.90 o                         
  -4  16   3       3287.62       3112.54        59.04 o                         
  -3  16   3        309.00        298.68        19.55 o                         
  -2  16   3       5023.62       5146.81        88.04 o                         
  -1  16   3        526.35        646.43        23.47 o                         
   0  16   3       3768.89       3913.56        70.17 o                         
   1  16   3        133.52        172.40        13.42 o                         
   2  16   3       5413.49       5216.03       180.79 o                         
   3  16   3       1844.04       1881.11        48.10 o                         
   4  16   3        933.00        877.10        31.04 o                         
   5  16   3        189.13        177.16        16.27 o                         
   6  16   3        289.68        281.44        15.77 o                         
   7  16   3        499.23        529.06        23.78 o                         
  -7  17   3        214.45        210.26        17.97 o                         
  -6  17   3        243.96        231.23        16.08 o                         
  -5  17   3          5.05          6.24        12.37 o                         
  -4  17   3       1405.99       1344.97        36.44 o                         
  -3  17   3        718.56        723.83        23.83 o                         
  -2  17   3        800.70        805.70        39.25 o                         
  -1  17   3         10.30         17.50         9.80 o                         
   0  17   3       1338.38       1444.23        35.01 o                         
   1  17   3       1184.55       1167.37        31.11 o                         
   2  17   3       1019.76       1178.14        32.64 o                         
   3  17   3        407.66        405.01        26.14 o                         
   4  17   3       1296.22       1348.42        41.12 o                         
   5  17   3         16.03          5.46        12.88 o                         
   6  17   3         98.19         70.82        16.40 o                         
   7  17   3          0.71         13.96        13.03 o                         
  -7  18   3          0.02         -1.66        55.70 o                         
  -6  18   3        267.13        224.47        18.38 o                         
  -5  18   3       1205.59       1230.37        35.09 o                         
  -4  18   3        398.71        397.86        22.34 o                         
  -3  18   3         21.68         24.44        11.94 o                         
  -2  18   3       1622.27       1664.53        39.42 o                         
  -1  18   3       2310.44       2235.79        46.81 o                         
   0  18   3          4.41          4.94        11.42 o                         
   1  18   3        299.16        303.17        19.85 o                         
   2  18   3        453.40        414.08        21.78 o                         
   3  18   3       2079.36       2022.41        45.04 o                         
   4  18   3        110.31        117.95        13.96 o                         
   5  18   3         65.96         68.43        13.52 o                         
   6  18   3        761.59        802.05        34.76 o                         
  -6  19   3        164.73        115.76        20.78 o                         
  -5  19   3          1.25         -0.81        15.56 o                         
  -4  19   3         34.52         24.68        13.84 o                         
  -3  19   3       2010.39       1962.80        45.14 o                         
  -2  19   3         46.45         51.99        13.50 o                         
  -1  19   3        328.89        322.51        19.33 o                         
   0  19   3        364.59        371.93        21.78 o                         
   1  19   3       2613.18       2606.57        53.52 o                         
   2  19   3         47.08         45.08        12.18 o                         
   3  19   3          9.99         26.12        12.28 o                         
   4  19   3        147.54        131.14        18.68 o                         
   5  19   3       2700.28       2881.18        58.12 o                         
  -5  20   3        223.48        191.37        21.58 o                         
  -4  20   3        379.43        287.40        20.99 o                         
  -3  20   3         18.95         -1.39        14.58 o                         
  -2  20   3        615.62        563.63        34.84 o                         
  -1  20   3       1444.47       1397.49        37.28 o                         
   0  20   3         39.84         44.62        14.25 o                         
   1  20   3        114.08        120.17        14.83 o                         
   2  20   3        349.87        369.96        21.72 o                         
   3  20   3        629.13        626.88        29.81 o                         
   4  20   3        119.98        113.22        16.82 o                         
   5  20   3        111.74        120.46        30.98 o                         
  -4  21   3        464.39        384.80        30.80 o                         
  -3  21   3          0.07        -18.41        18.41 o                         
  -2  21   3       1238.58       1238.99        38.53 o                         
  -1  21   3          3.48         -0.03        15.84 o                         
   0  21   3       2418.76       2585.73        56.51 o                         
   1  21   3         46.79         49.68        15.73 o                         
   2  21   3         59.32         54.03        16.43 o                         
   3  21   3         12.63         15.56        17.70 o                         
  -2  22   3        689.22        610.75        34.82 o                         
  -1  22   3        582.49        515.27        30.35 o                         
   0  22   3         77.44         69.34        20.18 o                         
   1  22   3          9.44         -0.02        20.77 o                         
 -10   0   4          0.96         -4.76        15.87 o                         
  -8   0   4       4669.79       4798.28       133.59 o                         
  -6   0   4       4999.98       4875.74       108.85 o                         
  -4   0   4      14178.19      14591.91       297.42 o                         
  -2   0   4         18.72         60.13         7.86 o                         
   0   0   4      93398.56     105350.30      4454.72 o                         
   4   0   4      59017.93      57473.64      2361.16 o                         
   6   0   4      10784.53      11100.41       319.18 o                         
   8   0   4         39.51         30.85        10.85 o                         
  10   0   4        540.53        449.94        83.42 o                         
 -11   1   4          5.96         15.41        15.52 o                         
 -10   1   4       1183.33       1179.58        31.19 o                         
  -9   1   4       1114.17       1123.60        27.48 o                         
  -8   1   4         43.17         55.00         8.64 o                         
  -7   1   4       1549.91       1561.14        32.96 o                         
  -6   1   4       7519.61       7571.84       114.78 o                         
  -5   1   4          5.48          5.26         4.38 o                         
  -4   1   4       4776.32       4835.26        74.18 o                         
  -3   1   4       1828.71       1613.59        27.63 o                         
  -2   1   4      20008.02      19303.22       273.83 o                         
  -1   1   4      12181.31      12187.94       173.25 o                         
   0   1   4       3912.69       3711.63        53.94 o                         
   1   1   4       4042.30       4371.86        86.93 o                         
   2   1   4        239.97         41.45        19.60 o                         
   3   1   4      10320.18      10986.84       678.88 o                         
   4   1   4       1201.30       1254.45        27.94 o                         
   5   1   4      16694.46      16688.71       334.08 o                         
   6   1   4       7742.73       7686.44       158.53 o                         
   7   1   4        158.18        134.77        10.08 o                         
   8   1   4         10.29         11.87         7.25 o                         
   9   1   4        333.08        318.71        22.12 o                         
  10   1   4        802.51        809.76        65.93 o                         
  11   1   4         20.65         14.08        20.58 o                         
 -11   2   4        273.49        252.41        20.06 o                         
 -10   2   4        197.06        148.09        12.77 o                         
  -9   2   4       1040.49       1019.53        26.42 o                         
  -8   2   4         73.32         83.88         9.56 o                         
  -7   2   4       2578.67       2602.25        46.25 o                         
  -6   2   4         82.71         68.12         6.68 o                         
  -5   2   4      17008.70      16812.32       242.74 o                         
  -4   2   4       1008.90       1110.07        21.67 o                         
  -3   2   4      13040.20      12876.62       185.56 o                         
  -2   2   4       1303.97       1188.85        21.05 o                         
  -1   2   4       8177.56       7842.03       113.25 o                         
   0   2   4      15234.58      15895.60       259.05 o                         
   1   2   4       7430.06       7279.52       147.58 o                         
   2   2   4       1827.49       1772.15        45.79 o                         
   3   2   4       9025.88       8481.39       198.50 o                         
   4   2   4        429.74        389.00        19.40 o                         
   5   2   4       4338.72       4387.75        92.17 o                         
   6   2   4        140.85        138.05        16.73 o                         
   7   2   4       7267.76       7397.84       155.61 o                         
   8   2   4        912.89        902.93        29.62 o                         
   9   2   4          3.63         -2.35        11.02 o                         
  10   2   4        359.81        364.65        32.41 o                         
  11   2   4       1038.20       1052.49        47.84 o                         
 -11   3   4        777.73        767.96        34.73 o                         
 -10   3   4        529.08        459.41        25.11 o                         
  -9   3   4        782.63        738.82        22.99 o                         
  -8   3   4          0.05         -6.26         6.26 o                         
  -7   3   4       6689.41       6844.52       106.31 o                         
  -6   3   4        585.87        597.80        20.81 o                         
  -5   3   4       1799.12       1702.33        34.37 o                         
  -4   3   4        382.83        348.00        11.17 o                         
  -3   3   4       7355.56       7208.91       106.87 o                         
  -2   3   4       6158.84       5998.72        88.87 o                         
  -1   3   4      17769.37      17960.87       254.79 o                         
   0   3   4      12518.47      12335.64       175.24 o                         
   1   3   4       9958.63       9453.34       133.88 o                         
   2   3   4       4435.92       4654.45       106.40 o                         
   3   3   4          9.45         18.61         2.65 o                         
   4   3   4        857.04        938.78        23.44 o                         
   5   3   4      14855.47      15100.39       304.45 o                         
   6   3   4       4322.88       4363.83        94.34 o                         
   7   3   4       1741.22       1781.65        45.15 o                         
   8   3   4       2965.54       2971.74       110.55 o                         
   9   3   4       2101.84       2052.32       102.34 o                         
  10   3   4         19.68         63.71        15.24 o                         
  11   3   4          1.32        -14.37        19.71 o                         
 -11   4   4        404.62        429.52        25.79 o                         
 -10   4   4        367.51        388.88        21.44 o                         
  -9   4   4         31.77         32.30         8.73 o                         
  -8   4   4       4673.92       4756.58        78.09 o                         
  -7   4   4        496.69        474.03        15.81 o                         
  -6   4   4       2052.04       2009.44        37.40 o                         
  -5   4   4       8652.37       8557.39       128.31 o                         
  -4   4   4      17984.36      17540.80       252.62 o                         
  -3   4   4        214.96        214.23         8.01 o                         
  -2   4   4       1448.51       1291.50        23.00 o                         
  -1   4   4       1626.03       1723.98        28.64 o                         
   0   4   4       4601.83       4387.60        69.84 o                         
   1   4   4         54.06         71.35         3.27 o                         
   2   4   4       3620.74       3347.94        48.98 o                         
   3   4   4       5013.65       5088.56       122.44 o                         
   4   4   4       6570.83       6768.88       139.96 o                         
   5   4   4          0.38          0.75         3.34 o                         
   6   4   4        616.95        651.15        20.88 o                         
   7   4   4         56.00         52.82        10.65 o                         
   8   4   4       2058.42       1957.42       115.45 o                         
   9   4   4         90.98         73.69        13.24 o                         
  10   4   4        399.70        627.05        45.91 o                         
  11   4   4        238.59        267.90        43.92 o                         
 -11   5   4          9.37         26.89        14.09 o                         
 -10   5   4        603.09        663.20        25.04 o                         
  -9   5   4       1173.79       1075.18        30.55 o                         
  -8   5   4        507.10        464.41        17.53 o                         
  -7   5   4       2267.38       2304.40        44.86 o                         
  -6   5   4       8988.52       8915.09       134.99 o                         
  -5   5   4         14.86         12.82         4.07 o                         
  -4   5   4       1971.97       1921.27        40.09 o                         
  -3   5   4         45.37         81.48         5.78 o                         
  -2   5   4      13957.67      13556.63       195.63 o                         
  -1   5   4        567.39        545.86        11.85 o                         
   0   5   4       1646.04       1637.71        27.44 o                         
   1   5   4         89.78         84.11         5.07 o                         
   2   5   4      20953.32      20908.90       294.98 o                         
   3   5   4        323.57        274.57         8.75 o                         
   4   5   4       3146.71       3178.95        70.10 o                         
   5   5   4        718.60        769.09        23.10 o                         
   6   5   4       6109.74       6175.54       132.06 o                         
   7   5   4        566.92        548.66        20.31 o                         
   8   5   4       1711.78       1765.18        48.67 o                         
   9   5   4        323.21        282.43        25.49 o                         
  10   5   4        255.93        247.11        23.58 o                         
 -11   6   4         38.43         28.31        16.17 o                         
 -10   6   4        140.25        142.25        14.88 o                         
  -9   6   4         14.73         29.15        11.71 o                         
  -8   6   4       2492.71       2436.40        46.87 o                         
  -7   6   4       6043.11       5906.21        94.11 o                         
  -6   6   4       1186.78       1157.09        27.02 o                         
  -5   6   4       6312.89       6137.26        95.29 o                         
  -4   6   4       7606.52       6844.46       104.13 o                         
  -3   6   4       1370.81       1422.23        27.10 o                         
  -2   6   4        215.97        297.08         9.18 o                         
  -1   6   4      13263.91      13343.50       192.56 o                         
   0   6   4       1136.86       1073.23        19.88 o                         
   1   6   4       1040.70        923.76        17.34 o                         
   2   6   4      14560.38      14826.58       211.47 o                         
   3   6   4       1285.65       1153.89        19.98 o                         
   4   6   4        694.83        708.74        13.21 o                         
   5   6   4        773.11        783.76        24.10 o                         
   6   6   4         32.41         24.14         8.44 o                         
   7   6   4       4989.60       4954.99       132.53 o                         
   8   6   4        821.21        828.16        38.05 o                         
   9   6   4          5.89         -7.63        12.39 o                         
  10   6   4        171.98        170.32        26.43 o                         
 -11   7   4        490.66        506.32        36.41 o                         
 -10   7   4        143.26        145.29        13.89 o                         
  -9   7   4       1498.22       1355.73        44.23 o                         
  -8   7   4       1415.93       1519.25        33.25 o                         
  -7   7   4       5026.87       5001.05        82.19 o                         
  -6   7   4       2206.36       2314.84        43.03 o                         
  -5   7   4       2379.26       2355.14        42.56 o                         
  -4   7   4       7125.50       7101.13       108.57 o                         
  -3   7   4      17483.47      16561.84       404.36 o                         
  -2   7   4       3140.91       3043.22        49.95 o                         
  -1   7   4         38.36         21.52         3.38 o                         
   0   7   4        436.48        505.99        12.36 o                         
   1   7   4      25363.39      24762.15       351.75 o                         
   2   7   4        371.57        345.89        10.10 o                         
   3   7   4       1626.74       1892.61        31.74 o                         
   4   7   4       1859.23       1827.07        30.31 o                         
   5   7   4       4144.22       4079.32        61.62 o                         
   6   7   4          6.52         -0.12         7.75 o                         
   7   7   4        305.45        288.97        19.12 o                         
   8   7   4          4.82         23.55        10.74 o                         
   9   7   4       1756.36       1657.90        86.78 o                         
  10   7   4         43.09         67.46        20.64 o                         
 -10   8   4         35.02         46.88        14.64 o                         
  -9   8   4       1115.03       1145.24        45.36 o                         
  -8   8   4       1932.80       1939.03        40.55 o                         
  -7   8   4         24.79         44.49         8.95 o                         
  -6   8   4        121.41        113.95        11.48 o                         
  -5   8   4        373.64        376.64        13.89 o                         
  -4   8   4        223.46        231.75        10.90 o                         
  -3   8   4      11494.53      11478.74       169.63 o                         
  -2   8   4        120.30         86.76         7.11 o                         
  -1   8   4       6697.46       6196.87        94.58 o                         
   0   8   4       7981.02       7774.23       116.13 o                         
   1   8   4         58.26         52.94         4.84 o                         
   2   8   4         66.37         65.05         6.85 o                         
   3   8   4      12340.97      12495.52       180.96 o                         
   4   8   4       2902.21       2852.99        46.02 o                         
   5   8   4        451.71        502.32        12.62 o                         
   6   8   4       1545.65       1414.40        62.88 o                         
   7   8   4       1566.55       1623.39        47.31 o                         
   8   8   4        976.83        938.48        35.46 o                         
   9   8   4          8.84         39.57        16.07 o                         
  10   8   4        400.82        481.82        52.09 o                         
 -10   9   4       1788.55       1920.54        46.00 o                         
  -9   9   4          9.35         15.41        12.68 o                         
  -8   9   4          0.78         18.88        12.65 o                         
  -7   9   4        518.25        515.53        19.56 o                         
  -6   9   4       4046.88       4098.31        91.76 o                         
  -5   9   4        208.94        185.60        10.79 o                         
  -4   9   4        637.18        623.16        17.60 o                         
  -3   9   4        640.73        534.22        20.24 o                         
  -2   9   4      21919.25      22183.43       319.23 o                         
  -1   9   4        184.79        168.04         8.81 o                         
   0   9   4       9495.50       9601.22       142.58 o                         
   1   9   4       4186.23       4311.58        68.26 o                         
   2   9   4       7791.46       8085.26       120.74 o                         
   3   9   4        314.99        304.06        21.94 o                         
   4   9   4        468.24        468.22        11.87 o                         
   5   9   4        803.30        815.23        17.48 o                         
   6   9   4       2075.03       1990.49        33.93 o                         
   7   9   4         39.88         34.95        11.65 o                         
   8   9   4        305.78        275.84        21.35 o                         
   9   9   4          3.59          1.97        15.79 o                         
  10   9   4       1077.28        976.74        44.46 o                         
 -10  10   4        165.72        159.24        17.49 o                         
  -9  10   4        599.12        673.00        27.11 o                         
  -8  10   4       1951.55       1992.04        42.07 o                         
  -7  10   4       1363.67       1341.73        46.54 o                         
  -6  10   4         70.85         73.10         9.58 o                         
  -5  10   4         58.31         67.12         7.69 o                         
  -4  10   4       5181.25       5177.98        83.85 o                         
  -3  10   4         16.45         38.77         6.13 o                         
  -2  10   4         52.42         45.03         6.61 o                         
  -1  10   4       9225.73       9251.09       139.24 o                         
   0  10   4      14453.03      14193.06       240.14 o                         
   1  10   4         85.96         77.23         6.05 o                         
   2  10   4         60.39         45.05         4.80 o                         
   3  10   4          1.75          2.26         3.85 o                         
   4  10   4       4860.65       5013.52        78.39 o                         
   5  10   4        251.22        279.74        11.21 o                         
   6  10   4       3927.62       3918.63        72.21 o                         
   7  10   4         96.21         89.97        10.79 o                         
   8  10   4        144.64        156.71        37.53 o                         
   9  10   4        194.64        200.97        21.00 o                         
  10  10   4        224.08        252.64        26.83 o                         
 -10  11   4        750.07        851.94        45.15 o                         
  -9  11   4        370.13        319.98        30.55 o                         
  -8  11   4        159.14        159.79        13.51 o                         
  -7  11   4        450.18        424.50        19.13 o                         
  -6  11   4       1006.34        985.38        30.23 o                         
  -5  11   4         57.83         64.69         9.02 o                         
  -4  11   4          1.80         -5.79         5.79 o                         
  -3  11   4       3070.12       3085.97        54.50 o                         
  -2  11   4       3532.36       3441.59        59.18 o                         
  -1  11   4       2866.63       2934.37        51.53 o                         
   0  11   4        690.92        771.66        19.55 o                         
   1  11   4       6175.66       6170.20        96.31 o                         
   2  11   4       1263.34       1171.12        29.24 o                         
   3  11   4       6900.32       7008.55       107.70 o                         
   4  11   4       5046.88       5016.92        79.53 o                         
   5  11   4      12634.43      12717.94       205.25 o                         
   6  11   4         14.32         24.46         5.03 o                         
   7  11   4         39.47         36.21         4.46 o                         
   8  11   4         17.66          5.51        15.62 o                         
   9  11   4        778.90        740.46        65.66 o                         
  -9  12   4       1321.49       1252.84        33.97 o                         
  -8  12   4        644.68        618.12        24.29 o                         
  -7  12   4       1290.39       1203.18        30.66 o                         
  -6  12   4         93.39         91.42        11.31 o                         
  -5  12   4       2492.32       2478.53        67.25 o                         
  -4  12   4        153.53        176.42        12.11 o                         
  -3  12   4       1889.43       1830.54        37.20 o                         
  -2  12   4        326.11        246.50        23.91 o                         
  -1  12   4       9415.48       9485.99       144.57 o                         
   0  12   4        161.28        182.98        11.02 o                         
   1  12   4        612.53        598.96        20.98 o                         
   2  12   4       1599.19       1532.01        31.36 o                         
   3  12   4       2950.84       3017.76        52.52 o                         
   4  12   4        108.43         92.89         9.13 o                         
   5  12   4         10.05         19.19         6.07 o                         
   6  12   4        177.21        149.10         9.45 o                         
   7  12   4       1688.71       1646.80        34.50 o                         
   8  12   4          6.86          8.46        16.56 o                         
   9  12   4        320.77        293.21        26.78 o                         
  -9  13   4         48.68         39.27        15.58 o                         
  -8  13   4        413.92        458.57        27.06 o                         
  -7  13   4         69.31         81.72        11.89 o                         
  -6  13   4         36.39         53.73         9.79 o                         
  -5  13   4        549.80        591.66        21.48 o                         
  -4  13   4        845.66        859.76        44.93 o                         
  -3  13   4        894.72        900.44        24.36 o                         
  -2  13   4       7913.44       8014.33       125.50 o                         
  -1  13   4       3719.28       3856.63        70.88 o                         
   0  13   4        316.49        332.42        15.87 o                         
   1  13   4       2615.80       2747.38        50.11 o                         
   2  13   4       7526.85       7756.69       120.51 o                         
   3  13   4         20.10         28.76         6.76 o                         
   4  13   4       1737.72       1683.77        34.36 o                         
   5  13   4        491.26        448.88        23.25 o                         
   6  13   4        763.73        764.93        22.87 o                         
   7  13   4        237.75        259.81        13.33 o                         
   8  13   4        376.07        398.83        18.37 o                         
   9  13   4       1188.47       1131.94        49.54 o                         
  -9  14   4          0.81          0.57        17.53 o                         
  -8  14   4       2125.86       2128.17        64.79 o                         
  -7  14   4        212.08        191.00        18.29 o                         
  -6  14   4         11.02          2.30         9.96 o                         
  -5  14   4       1339.78       1281.48        32.30 o                         
  -4  14   4       2867.07       2919.09        56.07 o                         
  -3  14   4       1798.57       1946.34        40.47 o                         
  -2  14   4        645.06        523.13        25.24 o                         
  -1  14   4        259.69        248.27        13.40 o                         
   0  14   4      14545.61      14796.02       235.84 o                         
   1  14   4        691.94        700.91        20.79 o                         
   2  14   4       3884.03       3882.20        66.90 o                         
   3  14   4        373.36        356.84        18.27 o                         
   4  14   4        590.74        660.10        19.85 o                         
   5  14   4         41.70         48.71         9.34 o                         
   6  14   4        348.76        305.13        16.91 o                         
   7  14   4         56.92         39.53         8.65 o                         
   8  14   4       1609.77       1645.55        56.02 o                         
  -8  15   4          9.92          5.99        15.76 o                         
  -7  15   4        510.31        480.78        24.81 o                         
  -6  15   4       1374.19       1302.19        35.47 o                         
  -5  15   4         54.89         21.78        10.70 o                         
  -4  15   4        942.96        960.04        29.73 o                         
  -3  15   4         55.37         73.69        10.94 o                         
  -2  15   4        643.82        750.67        24.65 o                         
  -1  15   4        265.45        229.16        23.36 o                         
   0  15   4         28.59         32.97         9.78 o                         
   1  15   4       2598.22       2611.23        49.88 o                         
   2  15   4       3031.97       3194.94        58.48 o                         
   3  15   4        269.94        299.69        15.83 o                         
   4  15   4        137.47        134.85        12.30 o                         
   5  15   4        243.72        225.70        15.87 o                         
   6  15   4        702.25        729.07        22.05 o                         
   7  15   4         75.34         65.68        15.52 o                         
   8  15   4        510.42        552.34        25.48 o                         
  -8  16   4        152.23         88.14        21.11 o                         
  -7  16   4        656.69        634.44        29.80 o                         
  -6  16   4          2.40         21.52        13.08 o                         
  -5  16   4        496.31        465.46        21.97 o                         
  -4  16   4        133.46        106.78        14.74 o                         
  -3  16   4        752.66        661.63        23.31 o                         
  -2  16   4       1337.11       1411.79        35.12 o                         
  -1  16   4       5584.15       5676.38        95.46 o                         
   0  16   4         69.87         71.91        10.00 o                         
   1  16   4       3462.53       3359.48        83.31 o                         
   2  16   4        134.12        114.70        11.66 o                         
   3  16   4       3937.13       4105.96        72.37 o                         
   4  16   4        146.71        147.82        11.75 o                         
   5  16   4        111.09         91.52        11.44 o                         
   6  16   4          1.73         -2.38        14.29 o                         
   7  16   4       1427.75       1347.53        34.09 o                         
  -7  17   4       1078.53       1067.44        36.42 o                         
  -6  17   4        656.07        611.49        29.80 o                         
  -5  17   4       1235.54       1150.57        32.95 o                         
  -4  17   4        184.45        105.26        13.96 o                         
  -3  17   4       2200.24       2121.81        45.58 o                         
  -2  17   4         58.68         75.68        15.02 o                         
  -1  17   4        368.61        388.85        19.50 o                         
   0  17   4        163.48        167.50        12.80 o                         
   1  17   4       2920.99       3096.80        59.00 o                         
   2  17   4        619.91        733.80        24.61 o                         
   3  17   4        160.16        163.73        14.02 o                         
   4  17   4          0.34          4.76        12.21 o                         
   5  17   4        273.88        249.31        16.92 o                         
   6  17   4         49.96         56.05        13.60 o                         
   7  17   4         35.75         33.77        12.90 o                         
  -6  18   4         50.06         71.18        17.72 o                         
  -5  18   4        191.56        167.47        17.02 o                         
  -4  18   4        732.07        734.52        29.07 o                         
  -3  18   4        103.38        125.65        14.95 o                         
  -2  18   4          5.44         -4.09        11.42 o                         
  -1  18   4        775.82        758.46        29.70 o                         
   0  18   4       3365.98       3391.94        63.92 o                         
   1  18   4        126.29        116.62        14.00 o                         
   2  18   4       1376.21       1395.87        36.17 o                         
   3  18   4        313.32        303.91        19.13 o                         
   4  18   4        888.43        973.72        30.34 o                         
   5  18   4         81.34         88.98        16.77 o                         
   6  18   4         67.55         42.92        15.81 o                         
  -6  19   4       1468.85       1449.37        67.42 o                         
  -5  19   4         33.86         28.69        16.39 o                         
  -4  19   4         12.71          0.32        14.43 o                         
  -3  19   4        120.99        134.79        14.38 o                         
  -2  19   4       1975.12       2054.03        47.45 o                         
  -1  19   4        648.16        659.36        27.24 o                         
   0  19   4        576.43        573.04        26.83 o                         
   1  19   4        212.51        245.15        16.05 o                         
   2  19   4       1946.26       1900.92        43.07 o                         
   3  19   4         40.32         67.57        14.65 o                         
   4  19   4        172.40        152.97        15.30 o                         
   5  19   4         98.69        134.89        15.95 o                         
  -5  20   4        382.81        314.68        30.06 o                         
  -4  20   4        720.62        750.00        32.96 o                         
  -3  20   4        729.28        657.54        29.31 o                         
  -2  20   4        508.73        479.01        25.72 o                         
  -1  20   4       1357.49       1271.55        43.86 o                         
   0  20   4        853.67        844.82        29.99 o                         
   1  20   4          5.01          7.68        13.80 o                         
   2  20   4         25.13          1.71        14.06 o                         
   3  20   4        253.36        262.50        18.57 o                         
   4  20   4        844.84        815.17        35.38 o                         
  -3  21   4       1005.86        962.28        38.74 o                         
  -2  21   4         28.13         48.95        17.52 o                         
  -1  21   4        179.13        142.13        18.07 o                         
   0  21   4         42.10         56.12        16.33 o                         
   1  21   4        507.25        495.35        27.11 o                         
   2  21   4        154.69        125.51        17.70 o                         
   3  21   4        742.03        676.25        36.23 o                         
  -1  22   4        648.30        535.50        36.82 o                         
   0  22   4        532.15        507.80        47.26 o                         
   1  22   4        339.57        315.95        26.51 o                         
 -11   0   5       2082.87       2260.60        71.58 o                         
  -9   0   5         82.46         51.75        17.43 o                         
  -7   0   5       4886.30       5147.56       116.95 o                         
  -5   0   5       2042.55       1986.11        50.52 o                         
  -3   0   5      37258.61      35532.58       709.96 o                         
   1   0   5       6135.28       6353.63       250.43 o                         
   5   0   5      18881.42      19069.67       536.91 o                         
   7   0   5        216.79        200.57        27.94 o                         
   9   0   5       3028.24       3182.26       108.52 o                         
  11   0   5       2101.32       2150.57        93.46 o                         
 -11   1   5         12.21         10.42        16.06 o                         
 -10   1   5        613.91        597.80        29.31 o                         
  -9   1   5       1012.96       1057.63        27.52 o                         
  -8   1   5        453.06        488.17        16.47 o                         
  -7   1   5        149.62        150.32         9.42 o                         
  -6   1   5        761.69        785.80        19.55 o                         
  -5   1   5       9569.62       9577.44       142.32 o                         
  -4   1   5      11475.03      11361.07       166.07 o                         
  -3   1   5       2634.09       2682.23        43.61 o                         
  -2   1   5      24192.84      23853.60       337.94 o                         
   0   1   5        217.61        269.16         6.04 o                         
   1   1   5      13386.01      12827.17       254.57 o                         
   2   1   5          4.52          7.42        10.30 o                         
   4   1   5       1789.12       1849.26        40.13 o                         
   5   1   5       6242.85       6570.87       133.85 o                         
   6   1   5       3802.75       3882.33        82.54 o                         
   7   1   5       2671.21       2717.84        61.77 o                         
   8   1   5        911.24        870.01        36.18 o                         
   9   1   5        200.94        211.53        17.57 o                         
  10   1   5        237.20        212.14        19.89 o                         
  11   1   5         42.25         59.38        20.43 o                         
 -11   2   5        277.24        291.75        23.45 o                         
 -10   2   5       1561.87       1542.18        38.79 o                         
  -9   2   5        178.15        159.48        12.31 o                         
  -8   2   5       1829.19       1899.32        37.91 o                         
  -7   2   5        610.04        603.99        18.00 o                         
  -6   2   5       4352.00       4447.96        71.91 o                         
  -5   2   5       9238.21       9204.73       137.35 o                         
  -4   2   5      39758.54      38737.42       548.09 o                         
  -3   2   5         42.30         63.16         5.01 o                         
  -2   2   5        292.12        205.94        13.19 o                         
  -1   2   5      16781.23      17446.76       247.55 o                         
   0   2   5       7746.31       8376.48       119.82 o                         
   1   2   5        143.62        174.64         5.99 o                         
   2   2   5        210.40        155.03         4.30 o                         
   3   2   5         13.20         16.73         1.56 o                         
   4   2   5      10746.61      10247.15       205.15 o                         
   5   2   5       1103.63       1151.80        27.65 o                         
   6   2   5        545.36        507.07        15.55 o                         
   7   2   5          4.42          1.79         5.26 o                         
   8   2   5       5195.40       5192.36       113.36 o                         
   9   2   5         87.08        103.10        13.42 o                         
  10   2   5         10.26         -0.47        14.95 o                         
  11   2   5          4.12         22.89        21.68 o                         
 -11   3   5         76.09        116.38        15.32 o                         
 -10   3   5        686.77        654.91        24.81 o                         
  -9   3   5        478.28        484.82        19.93 o                         
  -8   3   5        540.48        557.75        18.96 o                         
  -7   3   5        106.73        109.91         8.65 o                         
  -6   3   5       7014.14       7011.44       108.04 o                         
  -5   3   5       5171.15       5019.67        78.92 o                         
  -4   3   5        718.58        726.73        17.23 o                         
  -3   3   5       6754.52       6934.33       103.53 o                         
  -2   3   5      13256.98      12966.42       186.57 o                         
  -1   3   5        339.05        353.27         8.71 o                         
   0   3   5      22384.89      22188.21       334.65 o                         
   1   3   5          5.87         20.43         1.44 o                         
   2   3   5      12699.76      12185.93       243.37 o                         
   3   3   5      12729.19      12581.26       251.35 o                         
   4   3   5        398.69        508.85        14.36 o                         
   5   3   5         13.55         30.50         3.99 o                         
   6   3   5       7690.43       7953.72       164.60 o                         
   7   3   5        579.13        577.69        19.83 o                         
   8   3   5         64.59         71.15         9.94 o                         
   9   3   5        120.89        151.09        19.57 o                         
  10   3   5       1604.11       1544.31        48.99 o                         
 -11   4   5        689.79        724.94        29.25 o                         
 -10   4   5        100.91        112.10        14.36 o                         
  -9   4   5        337.14        354.06        22.83 o                         
  -8   4   5         74.11         68.96         8.78 o                         
  -7   4   5       3372.00       3515.91        86.31 o                         
  -6   4   5          0.30          6.60         5.38 o                         
  -5   4   5         26.11         28.34         6.22 o                         
  -4   4   5       2643.33       2389.74        69.65 o                         
  -3   4   5      31038.00      30101.32       427.10 o                         
  -2   4   5       9045.21       8944.83       131.06 o                         
  -1   4   5      10552.01      10825.16       156.25 o                         
   0   4   5       8658.14       8608.34       124.27 o                         
   1   4   5      19424.54      18306.73       258.42 o                         
   2   4   5        256.59        246.69         9.07 o                         
   3   4   5       3628.63       3695.50        78.01 o                         
   4   4   5       4932.39       5258.77       109.78 o                         
   5   4   5       4634.55       4606.44        97.83 o                         
   6   4   5       1204.93       1221.84        32.73 o                         
   7   4   5       1916.88       1902.55        47.86 o                         
   8   4   5        736.16        788.64        28.13 o                         
   9   4   5       1376.80       1288.52        75.09 o                         
  10   4   5        128.60        110.04        17.99 o                         
 -11   5   5         10.32        -12.49        14.10 o                         
 -10   5   5          1.65         32.75        14.00 o                         
  -9   5   5       2313.25       2335.51        45.39 o                         
  -8   5   5         15.33         34.88         8.46 o                         
  -7   5   5        603.35        623.83        19.02 o                         
  -6   5   5        100.73         97.27         8.87 o                         
  -5   5   5       9882.96      10046.42       150.11 o                         
  -4   5   5       1803.49       1682.38        31.45 o                         
  -3   5   5       5234.06       5285.25        81.45 o                         
  -2   5   5       2614.65       2708.96        44.38 o                         
  -1   5   5      15608.58      15321.93       219.58 o                         
   0   5   5        324.90        296.26         7.80 o                         
   1   5   5       1200.05       1204.44        20.74 o                         
   2   5   5         17.11         26.48         2.27 o                         
   3   5   5       8185.01       8167.32       167.88 o                         
   4   5   5        577.77        501.52        15.82 o                         
   5   5   5        597.13        631.02        19.58 o                         
   6   5   5        120.06        152.70        10.54 o                         
   7   5   5       7163.35       7130.70       152.25 o                         
   8   5   5        121.51        116.39        13.46 o                         
   9   5   5       1564.81       1580.29        47.05 o                         
  10   5   5        309.53        589.47        43.43 o                         
 -11   6   5        686.79        817.18        35.65 o                         
 -10   6   5         93.20         74.81        13.21 o                         
  -9   6   5         52.27         36.19        10.26 o                         
  -8   6   5        505.43        524.42        22.90 o                         
  -7   6   5       1134.20       1163.94        27.43 o                         
  -6   6   5       4221.70       4239.88        70.33 o                         
  -5   6   5        325.72        361.54        13.06 o                         
  -4   6   5       3167.87       3204.20        53.65 o                         
  -3   6   5      12092.08      11987.27       175.78 o                         
  -2   6   5        201.00        291.72         8.94 o                         
  -1   6   5       1438.30       1464.48        26.63 o                         
   0   6   5       7284.07       7161.75       105.76 o                         
   1   6   5      11114.69      10828.68       156.15 o                         
   2   6   5       3695.79       3804.57        57.38 o                         
   3   6   5       8618.55       8503.96       144.05 o                         
   4   6   5       1609.67       1654.88        40.95 o                         
   5   6   5       2640.95       2551.72        59.83 o                         
   6   6   5       1889.39       1801.07        46.31 o                         
   7   6   5       1913.93       1838.26        49.97 o                         
   8   6   5       7015.46       7075.19       154.40 o                         
   9   6   5         19.09         26.96        13.72 o                         
  10   6   5         58.76         79.80        19.29 o                         
 -10   7   5        810.61        801.10        27.96 o                         
  -9   7   5         75.44         69.45        12.77 o                         
  -8   7   5        241.92        268.84        21.19 o                         
  -7   7   5        743.39        780.23        24.00 o                         
  -6   7   5       2389.18       2463.92        45.75 o                         
  -5   7   5        266.70        299.92        12.58 o                         
  -4   7   5       3103.25       3100.95        52.81 o                         
  -3   7   5        787.03        840.53        19.31 o                         
  -2   7   5       1941.52       1739.54        31.83 o                         
  -1   7   5       1810.38       1935.85        33.85 o                         
   0   7   5      10633.42      10907.70       159.02 o                         
   1   7   5        754.00        639.03        14.02 o                         
   2   7   5      24549.40      24639.21       349.27 o                         
   3   7   5         13.40         23.23         3.01 o                         
   4   7   5        523.18        510.44        19.28 o                         
   5   7   5       1134.54       1131.17        32.57 o                         
   6   7   5       6092.51       6233.54       135.37 o                         
   7   7   5         38.08         30.03         9.50 o                         
   8   7   5          0.42         19.57        10.89 o                         
   9   7   5        264.65        214.03        23.96 o                         
  10   7   5       1001.06       1170.95        47.15 o                         
 -10   8   5        843.36        844.34        28.58 o                         
  -9   8   5         11.79          8.53        10.86 o                         
  -8   8   5       3116.33       3147.25        57.99 o                         
  -7   8   5       5877.35       5934.77        96.75 o                         
  -6   8   5        409.30        384.77        14.80 o                         
  -5   8   5       1443.64       1278.83        28.07 o                         
  -4   8   5       7416.15       7716.40       118.44 o                         
  -3   8   5        381.17        419.69        13.44 o                         
  -2   8   5       3268.62       3382.54        64.69 o                         
  -1   8   5       1374.20       1320.23        25.84 o                         
   0   8   5       3077.17       3033.29        49.75 o                         
   1   8   5       3872.61       3864.87        60.83 o                         
   2   8   5       3740.83       3709.23        58.14 o                         
   3   8   5        337.70        364.85        10.24 o                         
   4   8   5       9907.30      10036.84       145.79 o                         
   5   8   5       2390.33       2426.11        60.27 o                         
   6   8   5          1.89         10.08         7.97 o                         
   7   8   5       1081.14       1053.47        35.36 o                         
   8   8   5        799.87        861.65        33.29 o                         
   9   8   5        380.07        592.28        30.87 o                         
  10   8   5        125.69         59.66        19.67 o                         
 -10   9   5         82.57         58.81        14.13 o                         
  -9   9   5       1587.38       1626.85        38.82 o                         
  -8   9   5         15.60         20.21        10.15 o                         
  -7   9   5         20.12         19.74        12.68 o                         
  -6   9   5         68.96         71.52         9.52 o                         
  -5   9   5       2901.06       2912.66        52.48 o                         
  -4   9   5        314.12        312.24        13.66 o                         
  -3   9   5         19.90         25.54         5.35 o                         
  -2   9   5       3145.85       3185.82        53.85 o                         
  -1   9   5      14611.92      14468.00       244.08 o                         
   0   9   5         16.43         21.72         5.52 o                         
   1   9   5       9340.41       9597.24       142.14 o                         
   2   9   5       1379.85       1375.54        27.90 o                         
   3   9   5       7496.34       7288.74       124.98 o                         
   4   9   5        195.45        217.37         7.92 o                         
   5   9   5       2784.57       2772.91        44.30 o                         
   6   9   5        562.79        584.69        25.61 o                         
   7   9   5       1109.32        746.12        39.54 o                         
   8   9   5          7.62         -8.25        15.87 o                         
   9   9   5        351.80        369.22        34.54 o                         
  10   9   5          5.26        -12.26        21.27 o                         
 -10  10   5          6.33         28.02        18.87 o                         
  -9  10   5        176.67        156.47        16.61 o                         
  -8  10   5        269.59        275.11        18.03 o                         
  -7  10   5       2485.01       2574.42        50.62 o                         
  -6  10   5       1968.78       1990.08        43.81 o                         
  -5  10   5         45.37         46.86         8.21 o                         
  -4  10   5         68.29         78.37         8.32 o                         
  -3  10   5       7307.41       7353.12       114.26 o                         
  -2  10   5        313.95        322.31        12.53 o                         
  -1  10   5       1208.41       1125.62        25.39 o                         
   0  10   5       2584.66       2533.67        51.64 o                         
   1  10   5      10216.80      10665.74       158.05 o                         
   2  10   5         72.51         80.92         5.83 o                         
   3  10   5        629.78        637.88        16.17 o                         
   4  10   5        463.83        462.67        25.76 o                         
   5  10   5       3762.38       3804.92        60.18 o                         
   6  10   5          3.93         -0.59         5.93 o                         
   7  10   5        809.30        853.92        34.52 o                         
   8  10   5        123.58        219.54        22.63 o                         
   9  10   5       1060.20       1224.62        48.44 o                         
 -10  11   5       1448.30       1363.11        40.51 o                         
  -9  11   5        211.31        205.63        16.29 o                         
  -8  11   5        300.12        229.31        23.54 o                         
  -7  11   5         59.99         80.88        10.44 o                         
  -6  11   5       1735.29       1802.94        38.88 o                         
  -5  11   5        154.88        167.25        13.13 o                         
  -4  11   5          9.42         10.32         8.83 o                         
  -3  11   5        301.16        264.42        12.76 o                         
  -2  11   5       7381.67       7390.03       114.89 o                         
  -1  11   5       8043.50       8094.66       124.14 o                         
   0  11   5         72.37         81.37         6.71 o                         
   1  11   5        628.24        582.22        16.27 o                         
   2  11   5       4556.96       4543.32        73.10 o                         
   3  11   5        722.03        765.82        21.25 o                         
   4  11   5       1519.07       1526.75        29.90 o                         
   5  11   5        811.92        790.14        35.82 o                         
   6  11   5       2934.93       2879.42        47.22 o                         
   7  11   5        113.73        106.16        14.34 o                         
   8  11   5         33.44         22.77        16.13 o                         
   9  11   5         28.43         22.46        19.77 o                         
  -9  12   5        168.16        160.32        17.31 o                         
  -8  12   5       1653.24       1647.23        38.55 o                         
  -7  12   5         13.57         11.05        10.62 o                         
  -6  12   5        911.87        906.78        26.94 o                         
  -5  12   5       1775.43       1857.23        39.36 o                         
  -4  12   5       4496.53       4475.46        76.41 o                         
  -3  12   5        811.20        782.49        22.30 o                         
  -2  12   5       2422.32       2290.23        43.87 o                         
  -1  12   5       1304.41       1208.84        30.90 o                         
   0  12   5       8899.93       8706.53       133.38 o                         
   1  12   5        198.21        196.49        12.35 o                         
   2  12   5        993.98        995.20        24.53 o                         
   3  12   5         24.97         20.00         6.80 o                         
   4  12   5       4734.54       4801.90        77.09 o                         
   5  12   5         32.52         54.62         6.06 o                         
   6  12   5        230.40        191.44        11.16 o                         
   7  12   5         22.89         39.24        16.76 o                         
   8  12   5        902.35        802.31        53.40 o                         
   9  12   5         29.09          5.93        22.38 o                         
  -9  13   5       1297.61       1298.27        38.99 o                         
  -8  13   5        748.77        742.51        29.88 o                         
  -7  13   5        180.32        177.57        13.83 o                         
  -6  13   5       2242.00       2342.45        47.59 o                         
  -5  13   5       1641.36       1721.59        38.91 o                         
  -4  13   5         17.83         27.64         9.20 o                         
  -3  13   5       1215.98        936.14        71.47 o                         
  -2  13   5        504.93        508.04        18.01 o                         
  -1  13   5       2456.66       2462.37        46.81 o                         
   0  13   5       3334.16       3375.94        63.25 o                         
   1  13   5       1244.48       1290.30        28.85 o                         
   2  13   5       4089.15       4258.62        71.14 o                         
   3  13   5       4717.56       4834.49        79.09 o                         
   4  13   5          0.70          4.31         6.19 o                         
   5  13   5        801.77        772.65        21.35 o                         
   6  13   5        784.02        814.91        22.38 o                         
   7  13   5        183.07        155.53        12.06 o                         
   8  13   5         31.78         13.44        18.33 o                         
  -8  14   5         70.22         82.08        14.87 o                         
  -7  14   5       1859.03       1867.72        45.55 o                         
  -6  14   5         28.18         52.88        13.91 o                         
  -5  14   5          9.40         14.78        10.03 o                         
  -4  14   5         56.30         55.76         9.89 o                         
  -3  14   5       2246.55       2504.00        49.60 o                         
  -2  14   5         34.52          6.61         9.18 o                         
  -1  14   5        576.09        593.68        25.28 o                         
   0  14   5       1589.69       1580.96        41.26 o                         
   1  14   5       9240.75       9002.99       148.57 o                         
   2  14   5        610.25        669.23        23.31 o                         
   3  14   5       3166.93       3264.50        61.90 o                         
   4  14   5        681.26        734.06        25.50 o                         
   5  14   5        501.25        444.75        17.04 o                         
   6  14   5        128.52        125.19        10.07 o                         
   7  14   5        410.99        378.18        20.94 o                         
   8  14   5         46.30         67.74        22.70 o                         
  -8  15   5         18.13         40.54        16.64 o                         
  -7  15   5          5.48         16.24        12.99 o                         
  -6  15   5        395.97        356.53        30.05 o                         
  -5  15   5       2459.22       2479.99        49.91 o                         
  -4  15   5        396.43        335.58        21.43 o                         
  -3  15   5         73.41         99.62        10.96 o                         
  -2  15   5        427.21        360.88        19.84 o                         
  -1  15   5       3653.39       3561.44        85.61 o                         
   0  15   5        857.65        928.50        25.87 o                         
   1  15   5        558.96        609.98        21.08 o                         
   2  15   5       4822.92       5077.42        85.09 o                         
   3  15   5       2468.98       2500.85        48.42 o                         
   4  15   5         15.22         23.87         9.00 o                         
   5  15   5         77.98         77.65         9.41 o                         
   6  15   5        110.85        104.16        11.31 o                         
   7  15   5       1354.25       1337.89        28.26 o                         
   8  15   5          3.15          5.64        24.09 o                         
  -8  16   5       1698.48       1086.34       105.49 o                         
  -7  16   5          7.52         28.03        18.42 o                         
  -6  16   5        462.29        450.44        25.36 o                         
  -5  16   5         23.23          5.03        13.66 o                         
  -4  16   5        667.88        616.56        23.80 o                         
  -3  16   5        149.46        181.48        20.93 o                         
  -2  16   5        223.61        178.79        13.73 o                         
  -1  16   5        209.53        219.57        15.95 o                         
   0  16   5       3703.61       3791.18        68.43 o                         
   1  16   5        130.06        124.46        20.01 o                         
   2  16   5        231.55        252.91        16.04 o                         
   3  16   5          0.48         10.05         9.33 o                         
   4  16   5       1706.83       1820.25        38.78 o                         
   5  16   5        361.54        332.93        20.29 o                         
   6  16   5        189.35        205.31        17.13 o                         
   7  16   5         33.82         46.72        14.65 o                         
  -7  17   5         29.09         43.45        17.24 o                         
  -6  17   5       1264.23       1214.66        55.78 o                         
  -5  17   5        151.10        124.83        15.12 o                         
  -4  17   5       1750.27       1708.75        41.41 o                         
  -3  17   5        181.23        153.39        14.04 o                         
  -2  17   5       2170.39       2212.91        46.43 o                         
  -1  17   5        663.63        747.57        26.58 o                         
   0  17   5        635.86        622.37        25.28 o                         
   1  17   5        192.90        204.96        15.81 o                         
   2  17   5       5410.07       5654.35        94.72 o                         
   3  17   5        391.22        355.44        26.66 o                         
   4  17   5         31.91         26.97        10.98 o                         
   5  17   5          0.41         11.37        12.36 o                         
   6  17   5       1080.69       1046.23        32.76 o                         
  -6  18   5         90.72         75.05        19.19 o                         
  -5  18   5        169.66        154.89        17.36 o                         
  -4  18   5        773.41        685.90        28.25 o                         
  -3  18   5        599.35        614.23        25.99 o                         
  -2  18   5        103.80         82.91        14.29 o                         
  -1  18   5         73.12         57.36        11.78 o                         
   0  18   5        360.30        359.70        22.32 o                         
   1  18   5       2869.82       2875.73        57.26 o                         
   2  18   5        840.77        850.96        28.38 o                         
   3  18   5        694.26        752.38        28.13 o                         
   4  18   5        221.99        249.35        19.03 o                         
   5  18   5        905.90        867.60        41.21 o                         
   6  18   5          5.55        -12.71        12.71 o                         
  -5  19   5       1116.98       1147.20        41.08 o                         
  -4  19   5         35.57         23.80        16.11 o                         
  -3  19   5        119.13         98.94        14.83 o                         
  -2  19   5        190.49        181.55        15.38 o                         
  -1  19   5       1720.05       1712.54        41.51 o                         
   0  19   5        487.00        465.37        23.21 o                         
   1  19   5        624.00        608.83        26.24 o                         
   2  19   5          0.69         -1.58        13.58 o                         
   3  19   5       1449.73       1499.67        51.56 o                         
   4  19   5         18.02         14.14        14.51 o                         
   5  19   5        271.86        317.95        29.42 o                         
  -4  20   5        370.24        330.23        25.05 o                         
  -3  20   5        868.02        943.48        35.39 o                         
  -2  20   5        610.45        616.62        27.60 o                         
  -1  20   5       1362.23       1272.40        35.79 o                         
   0  20   5       1170.36       1166.31        35.83 o                         
   1  20   5        707.55        656.57        28.08 o                         
   2  20   5         39.58          1.03        14.48 o                         
   3  20   5          6.82         11.97        14.92 o                         
   4  20   5        954.19        956.42        33.95 o                         
  -3  21   5         16.89         55.69        21.41 o                         
  -2  21   5       1172.05       1210.08        40.89 o                         
  -1  21   5         27.17         20.52        17.25 o                         
   0  21   5         43.11         48.28        16.62 o                         
   1  21   5        174.52        149.46        17.89 o                         
   2  21   5        547.25        479.34        26.73 o                         
   3  21   5          3.95          1.63        31.67 o                         
 -10   0   6       2156.61       2211.60        65.75 o                         
  -8   0   6         88.71         87.41        13.29 o                         
  -6   0   6       2215.41       2240.32        58.19 o                         
  -4   0   6        240.60        296.00        30.90 o                         
  -2   0   6      43586.80      44256.96      1470.55 o                         
   0   0   6        376.74        477.19        13.20 o                         
   6   0   6       3160.28       3342.28       100.58 o                         
   8   0   6         19.19         -1.99        14.44 o                         
  10   0   6       1790.93       1838.36        76.11 o                         
 -11   1   6         73.84         69.86        18.89 o                         
 -10   1   6        315.33        334.05        19.63 o                         
  -9   1   6        705.10        735.27        23.24 o                         
  -8   1   6        157.40        178.09        11.92 o                         
  -7   1   6        197.31        161.13        11.33 o                         
  -6   1   6        123.09        123.18         8.76 o                         
  -5   1   6       7918.15       8457.14       127.28 o                         
  -4   1   6       6982.03       6585.18       103.31 o                         
  -3   1   6        311.61        278.47         9.00 o                         
  -2   1   6       6633.00       6809.30       100.73 o                         
  -1   1   6      24785.19      24549.50       346.87 o                         
   0   1   6       6848.34       6748.43        97.13 o                         
   1   1   6         93.62         72.28         4.48 o                         
   2   1   6         61.21         54.05        23.66 o                         
   4   1   6       9887.97       9919.45      1170.07 o                         
   5   1   6        280.97        276.41         9.04 o                         
   6   1   6       2428.37       2389.72        52.56 o                         
   7   1   6       3220.60       3236.84        71.64 o                         
   8   1   6       2641.44       2337.46       113.28 o                         
   9   1   6        248.28        232.44        24.29 o                         
  10   1   6        551.95        494.77        29.74 o                         
 -11   2   6       1704.13       1694.33        40.57 o                         
 -10   2   6         83.60         97.64        13.17 o                         
  -9   2   6       1027.03       1064.17        27.98 o                         
  -8   2   6       1720.54       1696.05        36.21 o                         
  -7   2   6       1199.45       1206.63        28.77 o                         
  -6   2   6        497.31        535.74        16.11 o                         
  -5   2   6       2557.65       2527.70        44.16 o                         
  -4   2   6       6234.75       6465.32       139.60 o                         
  -3   2   6      33873.65      33289.36       471.52 o                         
  -2   2   6      10868.54      11054.92       160.22 o                         
  -1   2   6       2845.55       2992.37        46.45 o                         
   0   2   6       7373.81       7374.01       106.26 o                         
   1   2   6       2246.27       2057.41        48.28 o                         
   2   2   6        350.35        359.59        15.82 o                         
   3   2   6          1.89         16.29        19.51 o                         
   4   2   6         65.11         55.27         4.59 o                         
   5   2   6      10044.33      10188.88       221.58 o                         
   6   2   6       1408.67       1468.58        34.82 o                         
   7   2   6        309.37        291.07        14.01 o                         
   8   2   6        160.53        124.20        14.24 o                         
   9   2   6       3383.71       3528.23        83.49 o                         
  10   2   6          3.24         -0.67        15.31 o                         
 -11   3   6        323.60        341.42        29.38 o                         
 -10   3   6         16.06         11.79        11.72 o                         
  -9   3   6       1552.93       1587.65        35.45 o                         
  -8   3   6         51.48         33.80         8.76 o                         
  -7   3   6        527.14        551.05        17.25 o                         
  -6   3   6        670.89        694.19        21.46 o                         
  -5   3   6       6163.50       5991.60        93.33 o                         
  -4   3   6       9507.93       9220.58       137.19 o                         
  -3   3   6       1240.04       1277.30        24.23 o                         
  -2   3   6       8501.28       8725.47       128.03 o                         
  -1   3   6      28906.17      28873.76       407.85 o                         
   0   3   6       1207.27       1370.79        22.84 o                         
   1   3   6        805.92        846.31        21.08 o                         
   2   3   6       1083.71       1001.59        23.17 o                         
   3   3   6       5270.85       5415.13       139.35 o                         
   4   3   6       1127.34       1291.23        34.29 o                         
   5   3   6        572.36        603.87        17.04 o                         
   6   3   6       1030.62        989.43        25.57 o                         
   7   3   6        866.58        938.13        26.56 o                         
   8   3   6       1555.29       1478.83        39.72 o                         
   9   3   6         62.01         73.45        12.43 o                         
  10   3   6         17.87          4.08        15.82 o                         
 -11   4   6        168.19        109.16        15.89 o                         
 -10   4   6        754.48        754.55        26.84 o                         
  -9   4   6        562.43        535.10        24.72 o                         
  -8   4   6         48.63         54.60         9.04 o                         
  -7   4   6        470.04        452.86        18.64 o                         
  -6   4   6       4443.95       4541.46        74.31 o                         
  -5   4   6       1400.37       1339.80        27.63 o                         
  -4   4   6        660.87        629.05        15.73 o                         
  -3   4   6       3096.67       3135.08        51.26 o                         
  -2   4   6       3285.61       3262.45        52.10 o                         
  -1   4   6       4084.69       3848.03        59.11 o                         
   0   4   6       7432.56       7370.24       107.37 o                         
   1   4   6       2409.10       2401.68        36.57 o                         
   2   4   6       8470.74       8678.10       176.20 o                         
   3   4   6         55.23         55.29         5.98 o                         
   4   4   6        403.19        385.90        14.94 o                         
   5   4   6       3188.29       3246.90        70.81 o                         
   6   4   6       8636.60       8870.09       183.24 o                         
   7   4   6       1686.40       1690.10        43.02 o                         
   8   4   6       4018.08       3961.99       133.40 o                         
   9   4   6        177.41        217.37        18.43 o                         
  10   4   6        315.77        280.24        33.86 o                         
 -11   5   6         25.82        -18.43        18.43 o                         
 -10   5   6         26.27          3.36        11.73 o                         
  -9   5   6         98.13         83.60        11.07 o                         
  -8   5   6       5849.77       5874.04        95.97 o                         
  -7   5   6         97.62         78.98        10.82 o                         
  -6   5   6        412.70        390.90        17.45 o                         
  -5   5   6        443.08        438.84        14.42 o                         
  -4   5   6       8868.29       8919.22       133.87 o                         
  -3   5   6          8.32         10.83         3.85 o                         
  -2   5   6       4589.37       4512.68        70.03 o                         
  -1   5   6        900.48        850.27        17.14 o                         
   0   5   6      19647.91      19514.76       277.44 o                         
   1   5   6        242.15        172.76         5.67 o                         
   2   5   6      10734.73      10581.72       215.38 o                         
   3   5   6        145.75        136.48        10.61 o                         
   4   5   6         21.12         24.52         5.98 o                         
   5   5   6       1106.18       1043.36        35.06 o                         
   6   5   6       1116.73       1085.09        30.25 o                         
   7   5   6          0.43         33.99        16.31 o                         
   8   5   6       3080.63       3000.31       114.52 o                         
   9   5   6         11.72          3.84        12.47 o                         
  10   5   6        495.68        669.44        49.01 o                         
 -11   6   6        405.76        373.32        23.99 o                         
 -10   6   6       1204.47       1179.63        32.37 o                         
  -9   6   6        401.25        391.04        20.24 o                         
  -8   6   6        834.58        882.74        25.83 o                         
  -7   6   6       4710.41       4950.93        82.10 o                         
  -6   6   6        255.89        261.66        12.78 o                         
  -5   6   6       2781.83       2790.72        49.54 o                         
  -4   6   6       4560.71       4638.52        74.34 o                         
  -3   6   6       4826.42       4921.67        77.33 o                         
  -2   6   6       2115.17       2096.22        36.52 o                         
  -1   6   6        641.78        705.59        15.66 o                         
   0   6   6        549.89        540.77        12.34 o                         
   1   6   6      18591.71      18472.22       262.60 o                         
   2   6   6       4941.47       5087.49        74.94 o                         
   3   6   6       1317.16       1219.70        31.04 o                         
   4   6   6       2949.51       2945.11        76.94 o                         
   5   6   6        148.07        165.25        11.34 o                         
   6   6   6       1454.11       1490.64        39.66 o                         
   7   6   6        467.66        450.03        18.81 o                         
   8   6   6       1218.59       1254.13        38.82 o                         
   9   6   6        965.58        944.24        35.47 o                         
  10   6   6        170.34        178.38        22.28 o                         
 -10   7   6         29.72         31.82        13.30 o                         
  -9   7   6       1408.19       1434.88        35.28 o                         
  -8   7   6          8.65         62.93        11.84 o                         
  -7   7   6        886.95        936.86        28.12 o                         
  -6   7   6         79.41         95.53         8.24 o                         
  -5   7   6       6573.03       6666.96       104.36 o                         
  -4   7   6        282.21        315.13        12.26 o                         
  -3   7   6       4078.07       4260.48        68.70 o                         
  -2   7   6         58.64         40.34         5.29 o                         
  -1   7   6      16058.11      16568.69       238.96 o                         
   0   7   6        143.81        136.10         6.26 o                         
   1   7   6       1831.95       1975.26        33.42 o                         
   2   7   6        472.69        440.34        10.54 o                         
   3   7   6       5733.43       5723.91        83.97 o                         
   4   7   6        480.17        513.03        18.66 o                         
   5   7   6         45.42         51.94        10.21 o                         
   6   7   6        901.40        836.11        37.52 o                         
   7   7   6       3070.38       3134.25       149.47 o                         
   8   7   6         46.36         62.69        15.68 o                         
   9   7   6          1.06         11.10        24.49 o                         
  10   7   6        105.36        113.85        20.69 o                         
 -10   8   6        118.10         85.43        15.92 o                         
  -9   8   6        433.16        414.05        21.09 o                         
  -8   8   6          0.55         25.37        11.15 o                         
  -7   8   6       3695.38       3699.74        65.43 o                         
  -6   8   6       1892.59       1827.61        40.61 o                         
  -5   8   6        282.76        299.96        12.99 o                         
  -4   8   6         50.85         76.59         7.26 o                         
  -3   8   6       7980.60       8059.26       122.75 o                         
  -2   8   6       2647.87       2551.96        44.44 o                         
  -1   8   6         25.03         16.22         5.24 o                         
   0   8   6       6830.08       6663.30       100.87 o                         
   1   8   6       4195.56       4041.94        63.29 o                         
   2   8   6       1465.04       1496.56        26.65 o                         
   3   8   6        880.83        925.17        17.59 o                         
   4   8   6        613.21        667.44        23.85 o                         
   5   8   6       4838.13       4540.08       168.29 o                         
   6   8   6        569.53        597.38        24.58 o                         
   7   8   6        244.95        219.61        18.68 o                         
   8   8   6        258.39        244.10        20.42 o                         
   9   8   6        450.64        644.80        47.06 o                         
  10   8   6        410.85        374.69        32.17 o                         
 -10   9   6        166.87        157.59        20.52 o                         
  -9   9   6        457.34        421.12        21.34 o                         
  -8   9   6       2015.43       2019.11        46.81 o                         
  -7   9   6        420.71        392.70        19.02 o                         
  -6   9   6          7.14          9.30         8.06 o                         
  -5   9   6        535.02        505.62        18.49 o                         
  -4   9   6      10635.29      10710.10       161.35 o                         
  -3   9   6        969.15       1003.19        23.52 o                         
  -2   9   6       1425.50       1362.40        28.10 o                         
  -1   9   6        108.45        128.81         9.18 o                         
   0   9   6       1416.25       1343.39        26.39 o                         
   1   9   6       5407.83       5286.89        91.51 o                         
   2   9   6          5.21          5.25         3.29 o                         
   3   9   6       3502.83       3467.61        62.48 o                         
   4   9   6      10525.18      10661.78       154.61 o                         
   5   9   6        532.92        519.06        22.97 o                         
   6   9   6       3228.37       3201.92        78.12 o                         
   7   9   6        762.64        690.56        46.03 o                         
   8   9   6        885.88        719.34        32.07 o                         
   9   9   6        155.40        197.66        22.70 o                         
 -10  10   6       1821.21       1868.59        49.28 o                         
  -9  10   6         30.21         26.98        13.22 o                         
  -8  10   6        862.17        852.91        26.39 o                         
  -7  10   6        470.01        467.12        19.69 o                         
  -6  10   6       4220.26       4352.71        75.27 o                         
  -5  10   6        256.90        230.45        14.76 o                         
  -4  10   6        174.36        181.28        11.26 o                         
  -3  10   6        679.62        666.86        26.20 o                         
  -2  10   6       4802.80       4707.35        76.60 o                         
  -1  10   6          1.11          1.72         4.71 o                         
   0  10   6       1270.04       1223.11        53.12 o                         
   1  10   6        778.27        788.66        18.55 o                         
   2  10   6       5290.15       5417.13        84.18 o                         
   3  10   6       1078.06       1045.18        34.38 o                         
   4  10   6       3894.31       3773.85        72.46 o                         
   5  10   6       1835.43       1859.03        42.80 o                         
   6  10   6        795.63        721.79        30.70 o                         
   7  10   6          1.51         -3.36        12.89 o                         
   8  10   6        117.68        207.67        22.43 o                         
   9  10   6        243.23        239.79        24.07 o                         
  -9  11   6       1472.74       1432.63        44.64 o                         
  -8  11   6        541.47        517.72        22.40 o                         
  -7  11   6        138.79        130.09        12.56 o                         
  -6  11   6       1456.73       1477.86        35.30 o                         
  -5  11   6       1781.78       1789.55        37.84 o                         
  -4  11   6        464.76        486.34        17.35 o                         
  -3  11   6        668.42        648.53        19.30 o                         
  -2  11   6          2.71         -1.36         5.65 o                         
  -1  11   6       6162.11       6277.11        98.95 o                         
   0  11   6       3572.09       3709.24        62.07 o                         
   1  11   6        387.75        362.95        13.74 o                         
   2  11   6        211.41        219.12        10.09 o                         
   3  11   6      13919.23      14232.46       208.02 o                         
   4  11   6       2476.51       2561.90        45.41 o                         
   5  11   6        578.76        546.95        19.46 o                         
   6  11   6       1081.13       1020.38        37.09 o                         
   7  11   6         13.81         13.01        13.62 o                         
   8  11   6          2.27         10.44        17.05 o                         
   9  11   6         27.25         50.84        29.65 o                         
  -9  12   6        562.94        508.67        26.87 o                         
  -8  12   6        398.70        331.61        31.02 o                         
  -7  12   6       2619.83       2571.82        51.91 o                         
  -6  12   6         33.73         33.16        10.05 o                         
  -5  12   6         82.37        114.33        13.01 o                         
  -4  12   6       1648.56       1473.23        47.48 o                         
  -3  12   6       2250.10       2340.62        44.99 o                         
  -2  12   6         23.72         18.19         6.75 o                         
  -1  12   6        515.20        545.92        17.91 o                         
   0  12   6        564.95        576.21        20.42 o                         
   1  12   6       3892.28       3909.33        65.40 o                         
   2  12   6       3293.46       3279.14        56.18 o                         
   3  12   6       4186.22       4119.28        82.21 o                         
   4  12   6        756.75        809.73        19.83 o                         
   5  12   6       7462.23       7660.51       115.68 o                         
   6  12   6        161.82         92.97        15.78 o                         
   7  12   6         66.15         81.33        18.99 o                         
   8  12   6          0.09         11.06        17.45 o                         
   9  12   6       1407.41       1474.21        83.62 o                         
  -9  13   6        429.49        259.88        29.28 o                         
  -8  13   6        656.97        685.92        27.64 o                         
  -7  13   6        559.16        504.72        22.21 o                         
  -6  13   6         18.72         31.06        11.26 o                         
  -5  13   6       2439.16       2497.49        50.37 o                         
  -4  13   6       2078.48       2244.53        46.08 o                         
  -3  13   6        149.65        125.84        36.78 o                         
  -2  13   6        233.38        190.89        11.80 o                         
  -1  13   6       3083.74       2988.60        54.22 o                         
   0  13   6       1655.10       1659.84        35.15 o                         
   1  13   6         17.08         13.97         6.70 o                         
   2  13   6       1608.51       1651.52        36.26 o                         
   3  13   6       2047.12       2042.74        39.09 o                         
   4  13   6       3140.63       3184.22        54.65 o                         
   5  13   6        132.48        150.66        10.06 o                         
   6  13   6        109.30        106.84         8.85 o                         
   7  13   6        542.28        574.36        36.56 o                         
   8  13   6         89.50         90.40        20.50 o                         
  -8  14   6        268.18        276.55        19.39 o                         
  -7  14   6          1.83         21.26        12.80 o                         
  -6  14   6       2378.83       2428.46        50.51 o                         
  -5  14   6         92.96        115.83        11.20 o                         
  -4  14   6        115.62        135.57        13.33 o                         
  -3  14   6        609.35        638.72        23.11 o                         
  -2  14   6       1233.66       1227.44        49.62 o                         
  -1  14   6       1049.66        999.68        25.19 o                         
   0  14   6        398.37        393.96        17.41 o                         
   1  14   6          6.65          7.11         7.53 o                         
   2  14   6       6193.88       6376.40       101.94 o                         
   3  14   6        373.78        373.05        16.66 o                         
   4  14   6       1396.11       1488.77        44.26 o                         
   5  14   6         88.20         68.48         7.74 o                         
   6  14   6       1506.87       1548.95        34.22 o                         
   7  14   6         57.33         60.81        18.53 o                         
   8  14   6       1568.95       1554.87        60.40 o                         
  -8  15   6       1536.37       1564.65        48.84 o                         
  -7  15   6         58.41         44.09        15.26 o                         
  -6  15   6        885.51        840.66        28.86 o                         
  -5  15   6       1000.39        952.69        35.45 o                         
  -4  15   6       1768.98       1813.31        40.24 o                         
  -3  15   6         93.77        103.51        12.37 o                         
  -2  15   6        714.42        720.58        31.10 o                         
  -1  15   6        707.81        651.93        26.16 o                         
   0  15   6       2785.86       2909.05        55.00 o                         
   1  15   6       1305.89       1341.10        35.61 o                         
   2  15   6       2967.59       3060.77        56.55 o                         
   3  15   6       2699.90       2766.00        51.96 o                         
   4  15   6        625.84        668.80        21.05 o                         
   5  15   6        157.19        143.84        12.63 o                         
   6  15   6        383.94        371.13        15.84 o                         
   7  15   6        637.38        564.51        41.76 o                         
  -7  16   6       3441.55       3509.78        69.32 o                         
  -6  16   6        362.28        326.57        19.60 o                         
  -5  16   6        280.70        263.92        17.69 o                         
  -4  16   6        348.07        325.15        20.50 o                         
  -3  16   6         17.16         30.28        11.64 o                         
  -2  16   6        728.22        796.45        26.75 o                         
  -1  16   6       1549.14       1472.20        35.70 o                         
   0  16   6        609.39        587.77        22.12 o                         
   1  16   6       6840.37       6756.97       133.15 o                         
   2  16   6        252.76        285.14        18.96 o                         
   3  16   6         90.13         85.27         9.77 o                         
   4  16   6          0.97          3.67        12.06 o                         
   5  16   6        919.79        878.93        24.57 o                         
   6  16   6        170.35        176.99        13.72 o                         
   7  16   6          6.41          1.87        19.30 o                         
  -7  17   6        121.98         45.80        30.89 o                         
  -6  17   6        198.59        193.01        23.87 o                         
  -5  17   6       1300.64       1262.12        36.53 o                         
  -4  17   6        144.18        131.02        15.17 o                         
  -3  17   6        370.79        337.37        20.91 o                         
  -2  17   6         26.74         34.17        14.64 o                         
  -1  17   6       1222.20       1181.41        31.51 o                         
   0  17   6        901.91        961.06        30.11 o                         
   1  17   6         20.97         30.91        12.26 o                         
   2  17   6         84.38         85.93        12.41 o                         
   3  17   6       1653.08       1747.13        41.67 o                         
   4  17   6        365.04        338.94        18.54 o                         
   5  17   6        265.92        288.75        17.15 o                         
   6  17   6        376.43        396.57        20.42 o                         
  -6  18   6       1299.77       1366.86        48.46 o                         
  -5  18   6       1049.75        991.54        55.53 o                         
  -4  18   6        202.86        197.06        18.38 o                         
  -3  18   6       1229.23       1131.74        33.81 o                         
  -2  18   6       1550.68       1511.90        38.83 o                         
  -1  18   6        269.59        218.08        17.55 o                         
   0  18   6       1215.27       1169.46        31.93 o                         
   1  18   6       1356.15       1399.74        36.45 o                         
   2  18   6       1475.47       1503.06        37.44 o                         
   3  18   6         96.83         78.23        14.49 o                         
   4  18   6        309.51        371.98        24.94 o                         
   5  18   6        204.27        214.02        16.43 o                         
  -5  19   6        220.73        179.37        25.25 o                         
  -4  19   6       1584.30       1523.43        41.80 o                         
  -3  19   6        108.21         95.01        15.03 o                         
  -2  19   6        961.73        914.69        33.84 o                         
  -1  19   6        297.57        309.57        20.75 o                         
   0  19   6       1014.07        979.36        30.43 o                         
   1  19   6          0.05         -3.55        12.29 o                         
   2  19   6        342.28        289.29        20.29 o                         
   3  19   6         97.24        150.57        15.10 o                         
   4  19   6       1828.68       1947.27        55.17 o                         
   5  19   6         10.36         36.35        16.25 o                         
  -4  20   6          9.27         -5.83        21.17 o                         
  -3  20   6        426.71        463.58        30.89 o                         
  -2  20   6        663.77        654.04        29.77 o                         
  -1  20   6        103.70         87.33        15.35 o                         
   0  20   6        936.09        956.45        37.63 o                         
   1  20   6        242.95        220.34        16.81 o                         
   2  20   6        661.15        564.86        28.34 o                         
   3  20   6        277.43        236.07        18.85 o                         
  -2  21   6          9.67         25.34        19.28 o                         
  -1  21   6       1681.60       1659.06        45.61 o                         
   0  21   6          2.48         12.24        17.37 o                         
   1  21   6         15.79         -0.43        17.54 o                         
   2  21   6         36.47          0.36        17.69 o                         
 -11   0   7        913.62        866.62        46.59 o                         
  -9   0   7        911.97        962.51        38.05 o                         
  -7   0   7        559.57        564.44        29.61 o                         
  -5   0   7       9830.28      10142.35       214.20 o                         
  -3   0   7      11593.03      11035.44       228.52 o                         
  -1   0   7      42401.65      42635.51      1698.21 o                         
   1   0   7       5658.68       5538.95       159.65 o                         
   5   0   7       7616.63       7931.59       440.31 o                         
   7   0   7       1107.38       1024.13        36.91 o                         
   9   0   7        939.90        936.73        44.93 o                         
 -11   1   7       1132.76       1065.36        35.46 o                         
 -10   1   7         44.50         42.15        14.66 o                         
  -9   1   7         55.98         76.35        10.74 o                         
  -8   1   7        145.96        131.94        18.51 o                         
  -7   1   7       2169.97       2214.61        48.94 o                         
  -6   1   7       1643.27       1617.10        32.49 o                         
  -5   1   7       4438.88       4464.55        72.13 o                         
  -4   1   7       9552.92       9559.62       142.14 o                         
  -3   1   7       3414.65       3324.60        53.75 o                         
  -2   1   7         47.59         64.38         5.13 o                         
  -1   1   7       2605.08       2346.74        37.60 o                         
   0   1   7      16973.79      16343.21       231.29 o                         
   1   1   7       6372.86       6364.48       129.37 o                         
   2   1   7        834.68        835.11        20.28 o                         
   5   1   7       1041.84       1045.11        28.71 o                         
   6   1   7        275.64        287.45        10.17 o                         
   7   1   7        451.28        430.66        14.52 o                         
   8   1   7       1235.51       1189.06        33.07 o                         
   9   1   7       1866.85       1925.29        50.77 o                         
  10   1   7         10.82         14.40        14.19 o                         
 -11   2   7        172.30        143.42        20.33 o                         
 -10   2   7       3173.33       3158.13        58.99 o                         
  -9   2   7        334.30        326.61        17.86 o                         
  -8   2   7       1177.83       1237.12        32.88 o                         
  -7   2   7         71.21         66.34         8.53 o                         
  -6   2   7       1702.08       1656.20        36.59 o                         
  -5   2   7        231.26        199.25        10.10 o                         
  -4   2   7       2456.02       2564.94        43.99 o                         
  -3   2   7        152.91        132.26         6.94 o                         
  -2   2   7      31195.91      30715.48       435.04 o                         
  -1   2   7       6286.69       6199.34        91.72 o                         
   0   2   7       1943.05       2057.94        32.37 o                         
   1   2   7       1674.31       1778.99        39.42 o                         
   2   2   7      14240.14      13719.06       272.72 o                         
   3   2   7        693.93        714.07        30.33 o                         
   4   2   7        337.27        371.99        10.88 o                         
   5   2   7       1236.27       1291.12        29.21 o                         
   6   2   7       2219.96       2194.91        48.68 o                         
   7   2   7        354.14        349.67        14.18 o                         
   8   2   7        119.07        121.04        11.05 o                         
   9   2   7        423.47        316.64        35.27 o                         
  10   2   7       2024.37       1970.36        84.70 o                         
 -11   3   7        136.34        119.28        17.22 o                         
 -10   3   7        239.35        212.98        18.97 o                         
  -9   3   7        225.35        208.78        13.89 o                         
  -8   3   7       2129.24       2284.79        45.28 o                         
  -7   3   7        150.86        155.12        12.13 o                         
  -6   3   7        398.81        394.39        14.11 o                         
  -5   3   7       1163.78       1110.82        24.65 o                         
  -4   3   7       3282.13       3289.75        54.56 o                         
  -3   3   7       7616.18       7590.44       113.90 o                         
  -2   3   7       5974.82       6060.75        91.39 o                         
  -1   3   7      13861.47      14387.07       206.28 o                         
   0   3   7      32389.32      31479.71       443.15 o                         
   1   3   7       6449.63       6290.10       129.24 o                         
   2   3   7        262.22        297.27         9.50 o                         
   3   3   7       8340.83       8281.26       200.85 o                         
   4   3   7       2333.82       2357.78        50.09 o                         
   5   3   7         13.59         15.04         3.63 o                         
   6   3   7        323.08        326.46        12.01 o                         
   7   3   7        240.90        246.83        19.97 o                         
   8   3   7       4422.69       4491.54       141.47 o                         
   9   3   7        225.08        232.71        18.87 o                         
  10   3   7          0.05         -8.66        14.71 o                         
 -11   4   7        252.23        237.37        19.25 o                         
 -10   4   7        213.77        197.10        19.13 o                         
  -9   4   7       1909.22       1954.10        42.19 o                         
  -8   4   7        464.72        497.17        20.36 o                         
  -7   4   7        284.73        299.37        15.61 o                         
  -6   4   7       1306.49       1311.82        28.67 o                         
  -5   4   7       6121.38       6159.77        96.52 o                         
  -4   4   7       3698.79       3637.62        59.90 o                         
  -3   4   7       1333.71       1333.47        29.97 o                         
  -2   4   7       5015.66       5072.85        77.91 o                         
  -1   4   7      12109.67      11899.55       172.11 o                         
   0   4   7        672.07        721.16        14.17 o                         
   1   4   7      18336.05      17886.89       252.43 o                         
   2   4   7       1457.66       1566.41        41.68 o                         
   3   4   7        121.04        116.04         6.49 o                         
   4   4   7         65.84         94.83         6.29 o                         
   5   4   7        405.58        444.33        14.59 o                         
   6   4   7       5939.07       5816.62       122.36 o                         
   7   4   7       3425.50       3543.92        79.00 o                         
   8   4   7        120.17        130.66        10.51 o                         
   9   4   7        688.25        712.12        29.38 o                         
  10   4   7         68.05         56.26        18.29 o                         
 -11   5   7        653.50        528.82        36.70 o                         
 -10   5   7         23.34        -12.59        13.19 o                         
  -9   5   7        254.24        216.90        15.05 o                         
  -8   5   7         53.22         77.92        11.92 o                         
  -7   5   7       9065.60       9326.26       143.62 o                         
  -6   5   7        807.35        830.11        21.45 o                         
  -5   5   7       1212.10       1228.73        27.06 o                         
  -4   5   7        232.21        214.70        10.30 o                         
  -3   5   7       5832.35       5752.34       102.83 o                         
  -2   5   7        974.37        915.52        19.32 o                         
  -1   5   7         13.32         11.25         2.86 o                         
   0   5   7       3337.59       3295.38        51.39 o                         
   1   5   7      23232.69      22689.51       320.39 o                         
   2   5   7       2958.70       2889.57        63.83 o                         
   3   5   7        313.77        257.19        10.41 o                         
   4   5   7         11.67         12.91         3.92 o                         
   5   5   7       5563.63       5710.25       120.39 o                         
   6   5   7        658.26        690.33        22.51 o                         
   7   5   7      10560.22      10834.22       224.34 o                         
   8   5   7        176.48        178.67        15.55 o                         
   9   5   7          9.45          0.93        12.63 o                         
  10   5   7          1.07         -2.32        17.27 o                         
 -10   6   7        225.94        180.98        16.95 o                         
  -9   6   7       2072.93       2195.50        46.26 o                         
  -8   6   7          3.06          9.66         9.05 o                         
  -7   6   7          0.79         -4.85        11.61 o                         
  -6   6   7       2624.07       2605.38        48.11 o                         
  -5   6   7       1062.45        910.09        45.06 o                         
  -4   6   7        898.73        883.19        21.13 o                         
  -3   6   7       4957.72       4857.09        76.92 o                         
  -2   6   7       3941.56       3938.87        72.50 o                         
  -1   6   7       3485.68       3562.12        56.84 o                         
   0   6   7         45.64         36.80         3.10 o                         
   1   6   7         16.86         20.09         3.15 o                         
   2   6   7      11941.73      11550.24       190.79 o                         
   3   6   7       2995.34       3053.09        67.97 o                         
   4   6   7          7.37          1.86         4.02 o                         
   5   6   7       1070.09       1096.86        30.84 o                         
   6   6   7       5963.91       5871.33       126.21 o                         
   7   6   7       1433.31       1406.16        39.33 o                         
   8   6   7         60.97         78.06        12.73 o                         
   9   6   7        859.99        848.02        43.48 o                         
  10   6   7        233.36        359.92        58.53 o                         
 -10   7   7        357.82        333.06        20.99 o                         
  -9   7   7         62.91         69.09        14.76 o                         
  -8   7   7       4638.98       4666.62        85.76 o                         
  -7   7   7        334.25        347.52        17.32 o                         
  -6   7   7        167.24        133.04        10.16 o                         
  -5   7   7         43.79         49.79         6.46 o                         
  -4   7   7       8804.21       9197.38       139.50 o                         
  -3   7   7         32.59         35.76         5.39 o                         
  -2   7   7        357.71        300.40        11.74 o                         
  -1   7   7       1469.69       1521.39        28.56 o                         
   0   7   7      30925.88      30741.38       435.95 o                         
   1   7   7       2098.03       2040.06        34.27 o                         
   2   7   7         51.11         68.33         4.13 o                         
   3   7   7          0.15         14.89         5.19 o                         
   4   7   7       2400.16       2378.80        66.04 o                         
   5   7   7        309.56        257.96        19.78 o                         
   6   7   7         43.32         34.68        17.76 o                         
   7   7   7        259.55        288.59        20.67 o                         
   8   7   7       2351.87       2457.51        63.84 o                         
   9   7   7         36.36         29.82        14.43 o                         
  10   7   7         32.89         26.07        20.76 o                         
 -10   8   7        583.44        600.31        28.45 o                         
  -9   8   7         58.72         50.27        11.65 o                         
  -8   8   7        888.04        873.79        26.30 o                         
  -7   8   7          0.70         21.41         9.87 o                         
  -6   8   7        875.80        771.81        58.77 o                         
  -5   8   7       1034.16       1018.87        25.36 o                         
  -4   8   7        279.53        265.83        14.80 o                         
  -3   8   7       1786.75       1767.29        34.48 o                         
  -2   8   7       8325.93       8180.88       123.83 o                         
  -1   8   7       6950.79       6868.52       104.62 o                         
   0   8   7       1151.10       1181.91        26.83 o                         
   1   8   7       8932.91       8984.95       132.55 o                         
   2   8   7      10277.89      10355.06       150.58 o                         
   3   8   7       2362.31       2308.24        39.46 o                         
   4   8   7         43.44         65.70        10.50 o                         
   5   8   7        214.33        164.65        16.83 o                         
   6   8   7       3936.38       4057.72        93.65 o                         
   7   8   7        676.76        670.75        28.26 o                         
   8   8   7        234.14        206.72        25.81 o                         
   9   8   7        506.80        441.07        29.16 o                         
 -10   9   7        441.26        417.32        33.49 o                         
  -9   9   7        230.70        190.81        16.43 o                         
  -8   9   7        911.11        949.52        27.90 o                         
  -7   9   7       6147.21       6410.25       104.86 o                         
  -6   9   7        798.65        836.12        24.69 o                         
  -5   9   7       5857.37       5996.96        97.04 o                         
  -4   9   7       1877.02       1827.73        36.79 o                         
  -3   9   7       3869.30       3927.11        66.03 o                         
  -2   9   7       3350.55       3260.87        55.58 o                         
  -1   9   7        739.38        647.64        25.13 o                         
   0   9   7         19.82         10.59         4.28 o                         
   1   9   7       3990.54       4016.45        63.96 o                         
   2   9   7       4237.07       4031.10        74.93 o                         
   3   9   7       1449.80       1397.59        26.42 o                         
   4   9   7       1450.94       1422.53        46.61 o                         
   5   9   7       3354.41       3413.02        81.66 o                         
   6   9   7        871.58        954.91        33.39 o                         
   7   9   7       1079.06       1077.24        37.79 o                         
   8   9   7        283.41        320.80        30.68 o                         
   9   9   7        400.09        360.88        29.28 o                         
 -10  10   7         59.05         32.21        19.95 o                         
  -9  10   7        655.49        668.78        27.36 o                         
  -8  10   7          0.58         -1.74        10.96 o                         
  -7  10   7        357.62        348.51        18.97 o                         
  -6  10   7        984.77       1017.53        28.17 o                         
  -5  10   7       6256.97       6170.19        99.70 o                         
  -4  10   7        166.49        164.28        11.11 o                         
  -3  10   7       2433.26       2361.27        49.96 o                         
  -2  10   7          3.43         11.26         5.66 o                         
  -1  10   7       1945.69       1893.97        36.06 o                         
   0  10   7          8.60          2.94         5.37 o                         
   1  10   7        638.90        596.73        19.05 o                         
   2  10   7       3036.13       3112.11        51.61 o                         
   3  10   7       4638.01       4645.52        72.17 o                         
   4  10   7        144.19        164.06         5.76 o                         
   5  10   7       8117.23       8310.50       180.18 o                         
   6  10   7        346.71        385.98        24.26 o                         
   7  10   7        229.11        220.86        19.00 o                         
   8  10   7         10.02         47.46        22.04 o                         
   9  10   7        595.75        702.60        40.91 o                         
  -9  11   7          0.71        -15.67        15.67 o                         
  -8  11   7        737.57        687.29        32.72 o                         
  -7  11   7       1435.08       1509.24        35.49 o                         
  -6  11   7       1184.76       1204.11        31.12 o                         
  -5  11   7        935.85       1003.81        27.74 o                         
  -4  11   7       9192.58       8489.90       393.23 o                         
  -3  11   7        253.33        250.93        12.35 o                         
  -2  11   7        416.81        431.17        15.73 o                         
  -1  11   7       1351.49       1364.63        29.10 o                         
   0  11   7       2017.04       2010.52        38.00 o                         
   1  11   7       1030.47       1031.95        29.29 o                         
   2  11   7        652.04        641.43        16.48 o                         
   3  11   7       1588.46       1576.76        39.86 o                         
   4  11   7       6409.02       6517.12        98.64 o                         
   5  11   7        417.42        478.57        31.20 o                         
   6  11   7        533.25        471.22        26.73 o                         
   7  11   7        105.59        107.59        16.92 o                         
   8  11   7        502.52        505.52        34.36 o                         
   9  11   7        478.37        620.44        53.49 o                         
  -9  12   7          6.87         27.94        16.64 o                         
  -8  12   7        546.90        574.40        25.29 o                         
  -7  12   7         18.70         -9.43        10.85 o                         
  -6  12   7       5478.80       5605.92        94.11 o                         
  -5  12   7        889.61        904.30        26.51 o                         
  -4  12   7        346.47        354.88        24.20 o                         
  -3  12   7          3.32          9.67         9.61 o                         
  -2  12   7       2894.71       2947.68        53.41 o                         
  -1  12   7        279.55        233.22        12.58 o                         
   0  12   7          4.00          7.06         5.97 o                         
   1  12   7        407.73        322.27        23.02 o                         
   2  12   7       9002.09       8850.14       143.82 o                         
   3  12   7         95.36        102.20         8.90 o                         
   4  12   7          0.24          8.69         4.35 o                         
   5  12   7        470.61        474.06        24.04 o                         
   6  12   7       1952.34       1908.76        57.66 o                         
   7  12   7          5.74         22.68        17.85 o                         
   8  12   7          0.02         16.75        34.15 o                         
  -9  13   7        173.76        101.84        23.06 o                         
  -8  13   7        712.85        654.21        29.79 o                         
  -7  13   7        936.60        840.33        28.09 o                         
  -6  13   7          9.32         23.40        11.70 o                         
  -5  13   7        836.68        812.99        31.90 o                         
  -4  13   7       1068.47       1146.76        29.96 o                         
  -3  13   7       1481.17       1559.49        34.56 o                         
  -2  13   7        529.22        509.61        21.70 o                         
  -1  13   7          9.47          2.67         7.19 o                         
   0  13   7       2661.56       2610.67        48.27 o                         
   1  13   7        742.66        737.44        20.72 o                         
   2  13   7        267.16        284.16        15.82 o                         
   3  13   7       1324.86       1328.87        30.69 o                         
   4  13   7       4375.36       4222.32        92.96 o                         
   5  13   7       1814.95       1850.05        40.63 o                         
   6  13   7         70.90         65.52        18.87 o                         
   7  13   7         91.75         97.15        20.36 o                         
   8  13   7        894.43        801.44        42.54 o                         
  -8  14   7          1.62         19.22        17.46 o                         
  -7  14   7        740.28        710.30        33.49 o                         
  -6  14   7        307.92        299.78        19.29 o                         
  -5  14   7       3818.21       3892.13        70.73 o                         
  -4  14   7         19.67          9.41         9.37 o                         
  -3  14   7        517.79        559.35        21.97 o                         
  -2  14   7        686.59        609.34        24.31 o                         
  -1  14   7       1441.31       1427.88        33.08 o                         
   0  14   7          5.53          3.50        10.20 o                         
   1  14   7       1424.70       1436.18        40.85 o                         
   2  14   7        629.42        690.55        23.50 o                         
   3  14   7       3073.26       3027.16        70.76 o                         
   4  14   7          0.12         17.63         7.74 o                         
   5  14   7        447.58        441.34        15.73 o                         
   6  14   7          2.93         16.39        17.41 o                         
   7  14   7        980.32        959.69        43.75 o                         
  -8  15   7        819.55        821.96        42.23 o                         
  -7  15   7        660.67        657.89        28.04 o                         
  -6  15   7          0.94         32.17        12.83 o                         
  -5  15   7        461.23        412.18        22.45 o                         
  -4  15   7       1462.46       1521.91        35.93 o                         
  -3  15   7       1104.42       1175.96        31.33 o                         
  -2  15   7        165.07        140.77        12.44 o                         
  -1  15   7        341.82        338.11        16.61 o                         
   0  15   7        900.81        887.22        26.89 o                         
   1  15   7       1378.32       1425.24        33.45 o                         
   2  15   7         14.43         19.07         8.28 o                         
   3  15   7        871.14        937.55        24.90 o                         
   4  15   7        289.47        300.57        15.94 o                         
   5  15   7       1860.19       1856.39        35.79 o                         
   6  15   7        369.84        402.52        17.60 o                         
   7  15   7       1009.87        966.57        56.03 o                         
  -7  16   7        196.10        194.68        23.69 o                         
  -6  16   7       1964.54       1819.43        44.16 o                         
  -5  16   7        304.11        321.78        20.93 o                         
  -4  16   7        494.09        411.55        22.08 o                         
  -3  16   7        749.99        780.37        24.75 o                         
  -2  16   7       1963.52       2022.49        43.37 o                         
  -1  16   7         23.29         14.81        10.74 o                         
   0  16   7        540.67        503.77        22.28 o                         
   1  16   7        275.40        270.63        17.13 o                         
   2  16   7       3896.26       4008.98        70.20 o                         
   3  16   7       1042.64       1073.52        30.29 o                         
   4  16   7         75.98         88.92        10.95 o                         
   5  16   7         30.76         14.49         9.50 o                         
   6  16   7       2085.92       2046.99        45.48 o                         
  -6  17   7        152.04        115.83        21.59 o                         
  -5  17   7        429.81        418.17        23.60 o                         
  -4  17   7       1581.22       1587.30        39.92 o                         
  -3  17   7         21.69         27.33        12.62 o                         
  -2  17   7         43.33         27.53        12.11 o                         
  -1  17   7          4.97         -7.41        10.29 o                         
   0  17   7       1024.51       1100.12        30.08 o                         
   1  17   7        221.32        214.30        16.42 o                         
   2  17   7          4.40          9.13        12.28 o                         
   3  17   7         91.59        101.75        11.96 o                         
   4  17   7       1563.16       1655.55        41.01 o                         
   5  17   7        177.95        117.50        12.47 o                         
   6  17   7          2.54         12.00         9.97 o                         
  -6  18   7        206.92        151.58        27.96 o                         
  -5  18   7        383.83        422.73        26.49 o                         
  -4  18   7       1241.16       1176.15        37.12 o                         
  -3  18   7        192.03        164.96        15.88 o                         
  -2  18   7        864.46        773.79        28.11 o                         
  -1  18   7        811.25        828.22        28.10 o                         
   0  18   7        112.17         88.69        13.95 o                         
   1  18   7        290.28        302.49        19.29 o                         
   2  18   7       1092.50       1217.03        38.64 o                         
   3  18   7       2368.14       2223.09        64.77 o                         
   4  18   7         56.96        103.07        13.56 o                         
   5  18   7        400.03        397.88        22.58 o                         
  -5  19   7        103.50         86.58        21.05 o                         
  -4  19   7          1.25          3.27        16.72 o                         
  -3  19   7       1260.13       1261.07        44.98 o                         
  -2  19   7         86.68         44.22        14.60 o                         
  -1  19   7        879.82        859.88        33.05 o                         
   0  19   7        100.87         98.44        14.04 o                         
   1  19   7       1059.85       1062.05        31.50 o                         
   2  19   7         25.60         18.90        13.67 o                         
   3  19   7        790.10        773.48        31.04 o                         
   4  19   7         51.57         73.61        15.52 o                         
  -4  20   7          8.96         13.45        21.34 o                         
  -3  20   7        195.23        192.57        21.87 o                         
  -2  20   7        516.40        415.93        29.86 o                         
  -1  20   7        198.73        158.43        18.37 o                         
   0  20   7         99.91        119.13        17.00 o                         
   1  20   7        235.13        207.03        18.01 o                         
   2  20   7        454.07        417.61        24.34 o                         
   3  20   7        442.74        360.91        32.77 o                         
  -2  21   7        124.69        141.48        25.77 o                         
  -1  21   7        143.49        152.13        25.95 o                         
   0  21   7       1130.82       1146.36        40.38 o                         
   1  21   7         42.03         19.07        18.99 o                         
 -10   0   8       1605.27       1571.74        60.61 o                         
  -8   0   8       2079.82       2102.65        61.57 o                         
  -6   0   8        576.62        565.93        26.98 o                         
  -4   0   8        286.10        314.70        15.89 o                         
  -2   0   8       8615.65       8824.82       184.00 o                         
   0   0   8      19195.21      19179.51       383.27 o                         
   2   0   8       4773.29       4654.23       133.07 o                         
   6   0   8       1254.29       1388.41        44.05 o                         
   8   0   8       1349.18       1370.61        55.32 o                         
  10   0   8       1312.38       1309.16        90.33 o                         
 -11   1   8        749.23        706.63        31.85 o                         
 -10   1   8       1436.73       1342.16        44.74 o                         
  -9   1   8         38.02          6.08        11.93 o                         
  -8   1   8        456.98        459.85        19.99 o                         
  -7   1   8        467.62        506.29        21.05 o                         
  -6   1   8       1482.26       1537.75        32.01 o                         
  -5   1   8        923.94        936.86        22.24 o                         
  -4   1   8        156.87        161.92        10.20 o                         
  -3   1   8       2986.30       3021.68        57.74 o                         
  -2   1   8      12515.43      12673.09       183.73 o                         
  -1   1   8        285.30        336.90         9.25 o                         
   0   1   8       7491.41       7347.82       106.29 o                         
   1   1   8       4309.35       4164.76        86.93 o                         
   2   1   8       5938.04       5921.74       119.39 o                         
   5   1   8       1400.64       1581.20        75.93 o                         
   6   1   8         58.11         51.74         4.32 o                         
   7   1   8         14.68          6.25         7.16 o                         
   8   1   8        362.49        365.21        19.50 o                         
   9   1   8       1245.14       1239.42        36.81 o                         
  10   1   8        440.13        420.09        29.95 o                         
 -11   2   8         43.92         34.64        20.64 o                         
 -10   2   8         11.12        -12.37        12.37 o                         
  -9   2   8       2603.14       2693.62        53.08 o                         
  -8   2   8        466.49        517.82        21.04 o                         
  -7   2   8        643.93        658.52        23.17 o                         
  -6   2   8        873.32        924.83        24.71 o                         
  -5   2   8       1384.91       1432.57        29.81 o                         
  -4   2   8         25.24         15.85         5.71 o                         
  -3   2   8       1560.15       1541.05        31.04 o                         
  -2   2   8        671.28        657.10        15.15 o                         
  -1   2   8      24815.02      24986.49       354.21 o                         
   0   2   8       2301.75       2535.19        39.35 o                         
   1   2   8          8.42         24.84         3.52 o                         
   2   2   8        728.61        762.26        18.54 o                         
   3   2   8      17927.35      17276.71       435.50 o                         
   4   2   8        659.04        671.10        29.66 o                         
   5   2   8        738.10        731.35        20.63 o                         
   6   2   8        186.28        194.85        11.47 o                         
   7   2   8       2808.17       2693.94        59.46 o                         
   8   2   8         72.11         79.67        11.87 o                         
   9   2   8         26.15         56.35        13.49 o                         
  10   2   8         67.37         53.97        16.33 o                         
 -11   3   8        872.96        716.24        49.35 o                         
 -10   3   8        516.16        451.00        27.28 o                         
  -9   3   8       1047.78       1008.78        28.76 o                         
  -8   3   8       1225.74       1242.00        30.94 o                         
  -7   3   8       6036.22       6319.59       118.42 o                         
  -6   3   8         32.38         24.74         6.66 o                         
  -5   3   8        358.02        371.95        14.09 o                         
  -4   3   8         62.29         67.35         7.41 o                         
  -3   3   8       6482.41       6425.98        98.14 o                         
  -2   3   8         88.96         82.29         5.53 o                         
  -1   3   8       2088.92       2170.55        36.08 o                         
   0   3   8        886.73        771.83        14.69 o                         
   1   3   8      15876.85      15636.87       314.24 o                         
   2   3   8       4097.54       4140.22        86.25 o                         
   3   3   8        458.80        441.36        12.13 o                         
   4   3   8        861.98        805.21        19.29 o                         
   5   3   8       5634.86       6030.63       142.94 o                         
   6   3   8          5.11          5.68         4.38 o                         
   7   3   8       1287.43       1270.43        32.92 o                         
   8   3   8          3.05         12.44         8.08 o                         
   9   3   8       1801.55       1751.23        76.99 o                         
  10   3   8        163.86        169.43        19.49 o                         
 -10   4   8        192.85        152.87        18.29 o                         
  -9   4   8        390.21        445.01        21.39 o                         
  -8   4   8        635.34        683.70        22.72 o                         
  -7   4   8        582.73        658.40        31.40 o                         
  -6   4   8        113.14        104.06         8.79 o                         
  -5   4   8        376.97        370.32        20.23 o                         
  -4   4   8       5665.55       5806.21        90.93 o                         
  -3   4   8          7.55          1.02         4.09 o                         
  -2   4   8       7576.63       8003.72       119.34 o                         
  -1   4   8      21146.33      20992.48       299.15 o                         
   0   4   8       9948.66       9834.01       142.24 o                         
   1   4   8       1147.74       1250.29        31.06 o                         
   2   4   8       5985.82       5899.63       122.26 o                         
   3   4   8        685.94        754.08        27.19 o                         
   4   4   8        287.03        305.49        13.29 o                         
   5   4   8         51.76         67.72         6.05 o                         
   6   4   8       1090.81       1056.80        34.48 o                         
   7   4   8        365.62        396.64        16.53 o                         
   8   4   8       1150.80        993.90        37.47 o                         
   9   4   8         66.28         94.53        14.84 o                         
  10   4   8        170.45        138.57        17.85 o                         
 -10   5   8       1334.38       1204.88        34.25 o                         
  -9   5   8          0.17          9.83        10.74 o                         
  -8   5   8       3291.17       3311.13        60.96 o                         
  -7   5   8        505.32        585.21        20.98 o                         
  -6   5   8       1429.17       1499.17        32.34 o                         
  -5   5   8        199.91        171.70        10.44 o                         
  -4   5   8        879.35        899.51        21.39 o                         
  -3   5   8         61.24         58.33         5.97 o                         
  -2   5   8       3515.26       3405.44        63.67 o                         
  -1   5   8       5066.19       5106.88        78.23 o                         
   0   5   8       1783.45       1653.54        28.62 o                         
   1   5   8        739.94        806.33        14.65 o                         
   2   5   8      10755.75      11168.20       227.45 o                         
   3   5   8       1536.57       1601.01        38.17 o                         
   4   5   8       1396.44       1435.60        34.96 o                         
   5   5   8        252.76        217.06        11.46 o                         
   6   5   8       1026.80       1113.57        30.75 o                         
   7   5   8         64.64         60.86        10.65 o                         
   8   5   8       2465.33       2502.18        61.13 o                         
   9   5   8          4.09         -7.96        12.94 o                         
  10   5   8        511.70        323.59        39.06 o                         
 -10   6   8         59.75         37.87        14.29 o                         
  -9   6   8        568.10        622.58        24.01 o                         
  -8   6   8       3622.34       3717.92        66.82 o                         
  -7   6   8          0.17         21.43        12.21 o                         
  -6   6   8         16.99         24.94         8.45 o                         
  -5   6   8        628.11        622.91        18.01 o                         
  -4   6   8       2184.20       2169.22        40.62 o                         
  -3   6   8       6219.45       6207.29        96.39 o                         
  -2   6   8       6003.34       5917.41        91.16 o                         
  -1   6   8      27131.54      27537.43       391.95 o                         
   0   6   8       2947.47       2841.68        45.79 o                         
   1   6   8        278.85        286.12         8.22 o                         
   2   6   8        894.80        900.14        25.50 o                         
   3   6   8       2498.71       2442.54        55.95 o                         
   4   6   8        391.43        369.78        19.64 o                         
   5   6   8         10.82         18.97         6.27 o                         
   6   6   8       1031.36        988.96        31.45 o                         
   7   6   8       2603.19       2390.29        74.77 o                         
   8   6   8        277.76        262.66        27.01 o                         
   9   6   8          0.25        -12.74        12.74 o                         
 -10   7   8          8.49          3.02        17.06 o                         
  -9   7   8        426.20        338.96        19.40 o                         
  -8   7   8         94.93         78.84        11.42 o                         
  -7   7   8       2998.75       3144.19        58.69 o                         
  -6   7   8        809.35        876.64        33.34 o                         
  -5   7   8       1878.21       1812.29        36.83 o                         
  -4   7   8       1389.89       1302.04        42.00 o                         
  -3   7   8      10630.24      10829.36       161.71 o                         
  -2   7   8       7910.13       7582.40       115.10 o                         
  -1   7   8        778.56        841.01        18.68 o                         
   0   7   8        895.74        775.38        17.15 o                         
   1   7   8      10277.67      10564.02       153.52 o                         
   2   7   8       4095.00       4113.02        65.56 o                         
   3   7   8         33.44         43.71         6.63 o                         
   4   7   8         22.66         25.62         5.53 o                         
   5   7   8       4950.75       5067.38       110.81 o                         
   6   7   8         28.92         17.24        10.38 o                         
   7   7   8        102.37         93.63        12.79 o                         
   8   7   8        337.04        436.82        24.63 o                         
   9   7   8        986.78       1038.77        39.23 o                         
 -10   8   8          1.01          0.38        16.42 o                         
  -9   8   8       1483.11       1427.74        37.09 o                         
  -8   8   8        755.78        666.11        23.11 o                         
  -7   8   8       1059.07       1063.22        33.66 o                         
  -6   8   8       2530.09       2633.88        51.03 o                         
  -5   8   8       2848.34       2989.48        54.28 o                         
  -4   8   8       1311.71       1259.64        28.22 o                         
  -3   8   8       1491.10       1501.12        31.17 o                         
  -2   8   8         13.11         16.02         4.78 o                         
  -1   8   8        941.34       1013.77        22.22 o                         
   0   8   8         73.98         79.08         5.88 o                         
   1   8   8       2321.39       2167.38        36.74 o                         
   2   8   8       1472.27       1434.72        25.34 o                         
   3   8   8       6863.17       7133.52       152.67 o                         
   4   8   8       4886.95       4878.60       108.44 o                         
   5   8   8          0.23         -2.76        10.13 o                         
   6   8   8        664.13        677.62        30.29 o                         
   7   8   8       2466.73       2549.62        65.28 o                         
   8   8   8        195.56        180.73        22.66 o                         
   9   8   8          0.18        -16.36        16.36 o                         
 -10   9   8        612.42        500.83        31.49 o                         
  -9   9   8         66.41         52.47        13.64 o                         
  -8   9   8        483.66        452.95        20.58 o                         
  -7   9   8        198.87        179.74        18.28 o                         
  -6   9   8       2479.26       2535.56        49.94 o                         
  -5   9   8         36.26         37.09        13.58 o                         
  -4   9   8       1100.44       1114.23        26.61 o                         
  -3   9   8        284.30        276.94        12.90 o                         
  -2   9   8       7335.61       7424.99       114.66 o                         
  -1   9   8        639.11        579.20        16.05 o                         
   0   9   8       1675.14       1665.45        31.38 o                         
   1   9   8       1491.68       1502.57        28.19 o                         
   2   9   8       3774.21       3855.27        60.53 o                         
   3   9   8        863.67        822.64        20.26 o                         
   4   9   8       4484.84       4489.86       118.14 o                         
   5   9   8          5.35         23.94         9.56 o                         
   6   9   8        594.65        604.00        31.25 o                         
   7   9   8         11.10         -7.77        12.40 o                         
   8   9   8        217.72        216.98        19.73 o                         
   9   9   8        237.94        270.32        29.95 o                         
  -9  10   8        112.40        112.41        16.57 o                         
  -8  10   8       1576.59       1435.46        36.76 o                         
  -7  10   8          0.44         -0.87        12.04 o                         
  -6  10   8        626.30        668.46        23.71 o                         
  -5  10   8        677.93        773.15        32.08 o                         
  -4  10   8       4501.61       4651.72        89.74 o                         
  -3  10   8       1838.13       1788.33        36.64 o                         
  -2  10   8       2780.89       2804.23        50.12 o                         
  -1  10   8       1555.65       1531.14        33.61 o                         
   0  10   8        832.39        822.41        23.19 o                         
   1  10   8       1310.64       1259.74        25.54 o                         
   2  10   8         10.76          8.13         3.66 o                         
   3  10   8       5870.72       5800.87        90.33 o                         
   4  10   8       1610.15       1677.36       106.37 o                         
   5  10   8        517.13        526.97        25.83 o                         
   6  10   8       1202.51       1259.35        41.87 o                         
   7  10   8         52.86         23.04        13.13 o                         
   8  10   8       1111.09       1383.51        92.07 o                         
   9  10   8         32.43         55.38        22.00 o                         
  -9  11   8         48.05         20.05        16.87 o                         
  -8  11   8         19.32         15.49        12.55 o                         
  -7  11   8       1287.56       1151.66        41.88 o                         
  -6  11   8       1151.03       1182.14        33.74 o                         
  -5  11   8         16.11         15.51         8.65 o                         
  -4  11   8        857.32        830.88        60.16 o                         
  -3  11   8       8573.18       8354.97       196.30 o                         
  -2  11   8        402.31        393.17        18.99 o                         
  -1  11   8        101.73        103.77         8.84 o                         
   0  11   8        625.73        633.60        17.75 o                         
   1  11   8       2235.92       2293.24        41.73 o                         
   2  11   8        877.77        878.82        24.24 o                         
   3  11   8        704.31        684.92        16.22 o                         
   4  11   8        724.98        719.60        31.22 o                         
   5  11   8       8224.98       8024.60       295.88 o                         
   6  11   8        232.43        209.48        21.24 o                         
   7  11   8        142.57        146.43        18.30 o                         
   8  11   8        565.67        538.75        37.63 o                         
  -9  12   8        206.75        150.28        25.03 o                         
  -8  12   8         11.25         -1.38        14.04 o                         
  -7  12   8        424.30        409.14        21.45 o                         
  -6  12   8          6.70          7.79        10.35 o                         
  -5  12   8       7233.54       7398.99       119.84 o                         
  -4  12   8       1325.48       1398.22        34.17 o                         
  -3  12   8        294.53        300.32        20.24 o                         
  -2  12   8        215.64        166.26        11.39 o                         
  -1  12   8       1927.17       1976.64        38.98 o                         
   0  12   8        508.88        494.75        16.38 o                         
   1  12   8        538.04        502.78        15.72 o                         
   2  12   8        101.35         98.15         7.80 o                         
   3  12   8       3369.69       3465.85        59.45 o                         
   4  12   8        416.25        435.00        12.46 o                         
   5  12   8        154.97        171.76        18.69 o                         
   6  12   8        164.45        145.12        17.32 o                         
   7  12   8       2417.44       2497.08        73.34 o                         
   8  12   8         22.19          6.86        19.66 o                         
  -8  13   8        462.61        421.49        24.12 o                         
  -7  13   8       1259.67       1238.69        36.93 o                         
  -6  13   8       1439.78       1428.18        36.86 o                         
  -5  13   8         55.50         54.35        16.88 o                         
  -4  13   8       2168.14       2300.06        47.60 o                         
  -3  13   8        470.26        515.97        20.32 o                         
  -2  13   8       1792.00       1838.08        38.93 o                         
  -1  13   8        245.62        202.78        14.22 o                         
   0  13   8        338.10        313.09        16.57 o                         
   1  13   8        111.24        112.16         8.62 o                         
   2  13   8       3589.86       3623.97        61.52 o                         
   3  13   8         52.23         36.98         6.25 o                         
   4  13   8       3023.39       3013.02        50.63 o                         
   5  13   8       1335.59       1473.80        56.52 o                         
   6  13   8        464.99        537.19        35.04 o                         
   7  13   8          9.00          3.74        22.50 o                         
   8  13   8        529.81        506.06        38.00 o                         
  -8  14   8       1259.81       1234.83        40.46 o                         
  -7  14   8          4.81         -8.58        14.35 o                         
  -6  14   8       1701.49       1684.38        41.43 o                         
  -5  14   8         10.35          7.34        11.64 o                         
  -4  14   8       3552.66       3638.92        66.40 o                         
  -3  14   8        292.73        267.74        16.28 o                         
  -2  14   8       1154.08       1262.39        30.97 o                         
  -1  14   8       1932.13       1888.88        40.20 o                         
   0  14   8       1332.77       1343.87        31.62 o                         
   1  14   8        239.16        245.25        16.90 o                         
   2  14   8       3684.99       3794.17        64.99 o                         
   3  14   8         41.80         37.13        12.92 o                         
   4  14   8       1857.58       1827.67        35.45 o                         
   5  14   8          4.04          3.61         8.24 o                         
   6  14   8       1112.40       1098.46        65.35 o                         
   7  14   8         84.60         83.00        21.02 o                         
  -7  15   8        438.38        470.99        28.81 o                         
  -6  15   8       1504.22       1392.00        36.64 o                         
  -5  15   8        195.26        187.71        15.69 o                         
  -4  15   8        811.37        827.55        27.08 o                         
  -3  15   8       1434.48       1471.32        35.27 o                         
  -2  15   8       1170.33       1194.94        30.92 o                         
  -1  15   8         15.13          5.17        10.53 o                         
   0  15   8       1462.66       1416.24        33.53 o                         
   1  15   8        834.78        835.40        24.14 o                         
   2  15   8        234.28        250.69        15.76 o                         
   3  15   8          0.58         -5.30         8.04 o                         
   4  15   8        584.88        559.79        20.53 o                         
   5  15   8        778.40        816.97        28.72 o                         
   6  15   8       1704.38       1710.57        58.78 o                         
   7  15   8          6.81         27.53        23.90 o                         
  -7  16   8         50.06         34.65        18.93 o                         
  -6  16   8         26.24         29.06        14.95 o                         
  -5  16   8       2113.04       2043.26        55.97 o                         
  -4  16   8        224.70        213.66        15.40 o                         
  -3  16   8         10.02         -5.91        11.67 o                         
  -2  16   8          0.58         -6.75        12.15 o                         
  -1  16   8       3052.04       3146.57        59.60 o                         
   0  16   8        117.90        101.45        13.56 o                         
   1  16   8          5.76          5.69        11.07 o                         
   2  16   8       1075.14       1131.34        28.96 o                         
   3  16   8       1498.28       1567.57        34.31 o                         
   4  16   8        113.85        105.83        11.60 o                         
   5  16   8        292.23        252.80        21.34 o                         
   6  16   8          5.12         21.88        23.63 o                         
  -6  17   8        169.39        142.77        20.69 o                         
  -5  17   8        692.65        565.84        33.72 o                         
  -4  17   8         19.31         53.05        13.68 o                         
  -3  17   8       3002.46       2991.25        60.12 o                         
  -2  17   8        362.55        384.14        20.56 o                         
  -1  17   8         64.89         19.92        11.88 o                         
   0  17   8        499.81        485.00        22.41 o                         
   1  17   8       2013.48       2097.67        48.24 o                         
   2  17   8         31.86         24.84        10.78 o                         
   3  17   8        361.92        418.36        20.88 o                         
   4  17   8        161.20        170.82        13.28 o                         
   5  17   8       1004.79        962.46        24.10 o                         
  -5  18   8        870.08        846.26        35.14 o                         
  -4  18   8        673.21        633.39        28.62 o                         
  -3  18   8          2.00        -13.67        13.67 o                         
  -2  18   8        810.78        824.33        35.48 o                         
  -1  18   8          1.80          0.75        12.05 o                         
   0  18   8        738.39        796.97        33.63 o                         
   1  18   8         65.62         67.77        13.52 o                         
   2  18   8        694.90        663.95        26.86 o                         
   3  18   8        390.02        418.78        21.66 o                         
   4  18   8       1572.95       1526.02        57.16 o                         
   5  18   8         66.68         67.83        12.18 o                         
  -4  19   8        436.66        498.57        30.37 o                         
  -3  19   8         16.21          6.16        16.29 o                         
  -2  19   8       1009.40        872.13        34.65 o                         
  -1  19   8          1.64        -12.54        13.86 o                         
   0  19   8        395.40        369.38        26.34 o                         
   1  19   8         92.55         79.31        16.15 o                         
   2  19   8       1146.20       1167.08        40.82 o                         
   3  19   8        146.26        187.24        18.41 o                         
   4  19   8       1466.54       1440.79        37.61 o                         
  -3  20   8         74.29         51.87        20.58 o                         
  -2  20   8        137.58        118.57        19.31 o                         
  -1  20   8       1563.68       1565.98        49.68 o                         
   0  20   8        937.23        982.34        34.64 o                         
   1  20   8          0.39        -15.94        15.94 o                         
   2  20   8        488.73        449.89        26.54 o                         
  -9   0   9        954.59        979.82        41.03 o                         
  -7   0   9       4735.57       4780.57       114.25 o                         
  -5   0   9       1113.51       1047.80        34.53 o                         
  -3   0   9       1171.31       1181.16        33.95 o                         
  -1   0   9      15545.81      16085.47       325.82 o                         
   1   0   9      15215.74      14927.25       424.23 o                         
   7   0   9        168.48        153.38        15.28 o                         
   9   0   9       1585.13       1545.53        69.79 o                         
 -10   1   9       1020.99       1072.41        32.05 o                         
  -9   1   9        680.15        605.82        23.83 o                         
  -8   1   9          3.35          7.94        10.36 o                         
  -7   1   9       1015.94       1056.29        27.94 o                         
  -6   1   9       2793.90       2874.79        51.76 o                         
  -5   1   9       3692.71       3797.91        68.30 o                         
  -4   1   9        731.51        810.22        19.78 o                         
  -3   1   9        510.55        503.75        16.37 o                         
  -2   1   9        538.01        543.97        13.82 o                         
  -1   1   9       8001.01       8150.79       119.80 o                         
   0   1   9       3933.03       3959.99        59.12 o                         
   1   1   9      11222.09      11320.46       228.72 o                         
   2   1   9      11693.66      11493.58       230.42 o                         
   6   1   9          9.10         21.23         3.36 o                         
   7   1   9         64.77         53.18         7.25 o                         
   8   1   9         41.43         35.12         7.77 o                         
   9   1   9       1251.06       1226.14        35.76 o                         
  10   1   9        166.72        159.62        17.85 o                         
 -10   2   9         32.18         45.04        13.39 o                         
  -9   2   9          0.14        -10.74        10.74 o                         
  -8   2   9       3690.42       3898.17        69.36 o                         
  -7   2   9        482.56        514.57        20.37 o                         
  -6   2   9        381.52        408.72        16.42 o                         
  -5   2   9        207.83        197.02        12.89 o                         
  -4   2   9       3440.33       3496.63        58.58 o                         
  -3   2   9       1384.15       1449.68        32.66 o                         
  -2   2   9         12.95         13.23         3.75 o                         
  -1   2   9       1002.14        888.84        17.82 o                         
   0   2   9       5590.18       5280.54        77.91 o                         
   1   2   9         45.68         33.01         4.33 o                         
   2   2   9         12.59         14.94         4.23 o                         
   3   2   9       1537.61       1608.59        42.53 o                         
   4   2   9       7295.09       7215.29       288.12 o                         
   5   2   9        813.54        779.71        31.59 o                         
   6   2   9        732.15        731.95        22.26 o                         
   7   2   9         22.89         19.56         4.70 o                         
   8   2   9       2486.38       2447.75        68.44 o                         
   9   2   9          0.47          3.17        10.82 o                         
  10   2   9         65.79         96.28        17.28 o                         
 -10   3   9       1588.74       1534.43        39.17 o                         
  -9   3   9        222.71        241.78        17.46 o                         
  -8   3   9         72.39         61.35        12.08 o                         
  -7   3   9        326.65        353.26        19.33 o                         
  -6   3   9       5675.45       5970.29        96.11 o                         
  -5   3   9       1761.62       1797.07        39.93 o                         
  -4   3   9        199.26        220.29        10.34 o                         
  -3   3   9       1168.13       1112.66        23.52 o                         
  -2   3   9       6676.83       6546.54       156.59 o                         
  -1   3   9       7971.65       8098.44       119.41 o                         
   0   3   9       1041.96        980.00        18.09 o                         
   1   3   9       4222.01       4195.41        89.45 o                         
   2   3   9      11335.99      11155.82       225.16 o                         
   3   3   9        157.38        180.70        12.40 o                         
   4   3   9         96.85         91.82         6.53 o                         
   5   3   9        230.13        235.54        16.99 o                         
   6   3   9       2499.22       2556.94        56.10 o                         
   7   3   9        207.51        179.53        10.53 o                         
   8   3   9       1570.10       1479.48        38.33 o                         
   9   3   9         10.00          4.74        15.17 o                         
 -10   4   9         12.65         -1.26        13.99 o                         
  -9   4   9        890.25        854.18        28.22 o                         
  -8   4   9        754.45        758.80        26.06 o                         
  -7   4   9       1010.73       1100.74        29.10 o                         
  -6   4   9        256.88        195.03        14.69 o                         
  -5   4   9        739.67        747.91        20.09 o                         
  -4   4   9        142.73        154.05         9.77 o                         
  -3   4   9       1634.05       1555.00        29.95 o                         
  -2   4   9          2.87         17.55         4.83 o                         
  -1   4   9       7386.11       7335.05       109.20 o                         
   0   4   9      14532.35      14945.29       213.79 o                         
   1   4   9      13209.28      13494.87       273.60 o                         
   2   4   9        910.92        960.63        25.00 o                         
   3   4   9       4843.63       4768.93        99.74 o                         
   4   4   9       2438.15       2481.10        54.33 o                         
   5   4   9       2237.59       2220.23        57.76 o                         
   6   4   9         86.37         82.78         7.27 o                         
   7   4   9       3107.11       3160.73        71.37 o                         
   8   4   9        289.92        279.34        27.42 o                         
   9   4   9         35.08         30.05        12.10 o                         
 -10   5   9        224.30        175.47        17.30 o                         
  -9   5   9       3746.95       3828.02        70.49 o                         
  -8   5   9        276.85        256.49        19.13 o                         
  -7   5   9       2172.96       2266.56        45.89 o                         
  -6   5   9         28.11         18.62         7.88 o                         
  -5   5   9       2449.36       2561.67        47.28 o                         
  -4   5   9         51.62         45.82         6.29 o                         
  -3   5   9       1972.89       1929.07        35.89 o                         
  -2   5   9        455.05        435.12        12.67 o                         
  -1   5   9       4561.97       4664.61        72.56 o                         
   0   5   9       3940.16       3904.79        60.34 o                         
   1   5   9      11774.36      11536.94       176.36 o                         
   2   5   9        214.53        165.07        12.22 o                         
   3   5   9        912.89        875.05        23.50 o                         
   4   5   9        718.71        706.94        20.38 o                         
   5   5   9       1598.44       1514.09        55.50 o                         
   6   5   9         70.21         73.87        11.05 o                         
   7   5   9        142.92        147.31        11.67 o                         
   8   5   9          0.45         -3.51         8.33 o                         
   9   5   9        636.16        708.28        30.25 o                         
 -10   6   9        277.11        284.24        24.04 o                         
  -9   6   9       1087.72       1021.14        30.39 o                         
  -8   6   9       2792.69       2933.12        55.83 o                         
  -7   6   9       2761.51       2822.86        54.34 o                         
  -6   6   9        691.69        704.46        21.52 o                         
  -5   6   9        587.15        527.03        17.50 o                         
  -4   6   9       1260.55       1275.73        28.02 o                         
  -3   6   9       1239.11       1297.01        27.36 o                         
  -2   6   9          0.69          8.49         4.88 o                         
  -1   6   9       4460.89       4437.19        69.89 o                         
   0   6   9      11164.38      11298.90       164.44 o                         
   1   6   9       2370.34       2348.60        37.56 o                         
   2   6   9          4.86          2.57         4.58 o                         
   3   6   9        178.68        190.20        10.41 o                         
   4   6   9       3381.96       3336.98        74.34 o                         
   5   6   9       1246.31       1281.86        40.78 o                         
   6   6   9         22.74         29.18         9.43 o                         
   7   6   9       2758.98       2716.89        91.75 o                         
   8   6   9        629.66        600.82        25.86 o                         
   9   6   9          1.97        -14.38        14.38 o                         
 -10   7   9        820.92        733.55        48.11 o                         
  -9   7   9         66.57         79.63        12.97 o                         
  -8   7   9        195.06        184.66        14.53 o                         
  -7   7   9        111.06        103.75        12.70 o                         
  -6   7   9       3468.69       3699.15        65.95 o                         
  -5   7   9       2251.12       2195.16        57.63 o                         
  -4   7   9        493.59        530.09        16.74 o                         
  -3   7   9       1186.16       1165.18        26.02 o                         
  -2   7   9       3925.34       3825.34        62.90 o                         
  -1   7   9       1873.60       1902.18        34.46 o                         
   0   7   9          5.28         14.07         3.58 o                         
   1   7   9        827.77        838.90        17.06 o                         
   2   7   9       4224.34       4197.58        93.24 o                         
   3   7   9        334.79        342.58        14.96 o                         
   4   7   9         35.59         48.96         6.70 o                         
   5   7   9       1140.40       1119.82        32.44 o                         
   6   7   9       7385.06       7042.12       236.78 o                         
   7   7   9        175.93        175.97        14.37 o                         
   8   7   9        268.49        269.75        20.58 o                         
   9   7   9        170.74        183.15        17.91 o                         
 -10   8   9          0.26        -21.15        21.15 o                         
  -9   8   9         47.32         46.27        13.50 o                         
  -8   8   9       1798.83       1777.98        41.25 o                         
  -7   8   9        548.81        627.70        21.54 o                         
  -6   8   9       1620.07       1659.53        37.20 o                         
  -5   8   9       5534.35       5687.52       106.70 o                         
  -4   8   9       9039.21       9233.85       141.68 o                         
  -3   8   9       3153.29       3254.85        56.67 o                         
  -2   8   9       1292.12       1228.61        36.12 o                         
  -1   8   9        686.40        699.69        17.87 o                         
   0   8   9       5963.79       5901.50        90.74 o                         
   1   8   9          3.07          6.26         3.48 o                         
   2   8   9        372.55        339.85         8.56 o                         
   3   8   9        847.36        787.80        26.62 o                         
   4   8   9       1362.17       1267.57        51.12 o                         
   5   8   9       1582.69       1508.38        42.35 o                         
   6   8   9         60.83         78.45        10.75 o                         
   7   8   9        565.31        561.41        36.09 o                         
   8   8   9       1249.65       1245.97        86.56 o                         
   9   8   9         54.35          1.64        29.37 o                         
  -9   9   9        361.54        327.89        21.03 o                         
  -8   9   9        156.95        140.38        14.72 o                         
  -7   9   9        366.74        381.69        17.85 o                         
  -6   9   9        964.38       1038.48        29.53 o                         
  -5   9   9       3825.90       3964.21        69.97 o                         
  -4   9   9        441.39        372.92        21.72 o                         
  -3   9   9       2098.56       2110.21        51.18 o                         
  -2   9   9        561.35        542.43        23.39 o                         
  -1   9   9       3747.67       3930.55        64.75 o                         
   0   9   9        297.54        276.95        10.68 o                         
   1   9   9       2618.07       2644.62        44.55 o                         
   2   9   9       1746.12       1702.45        29.69 o                         
   3   9   9       1082.71       1078.24        33.03 o                         
   4   9   9        176.40        178.22        14.39 o                         
   5   9   9       3926.14       3984.06       104.80 o                         
   6   9   9        103.79         91.45        14.86 o                         
   7   9   9        714.68        698.89        31.85 o                         
   8   9   9         84.46         99.09        17.10 o                         
   9   9   9        774.28        876.34        65.03 o                         
  -9  10   9         53.82         18.70        14.89 o                         
  -8  10   9          6.17         29.71        12.85 o                         
  -7  10   9       2925.77       2942.93        57.81 o                         
  -6  10   9         56.45         33.06         9.72 o                         
  -5  10   9       1782.57       1849.03        40.45 o                         
  -4  10   9       1269.13       1272.51        39.20 o                         
  -3  10   9       2950.89       3063.52        55.20 o                         
  -2  10   9       1381.50       1377.76        30.06 o                         
  -1  10   9       4845.06       4782.06        79.76 o                         
   0  10   9         21.38         16.10         5.53 o                         
   1  10   9       1968.81       1998.37        36.41 o                         
   2  10   9        172.45        167.25         8.12 o                         
   3  10   9       3079.44       3036.45        75.26 o                         
   4  10   9       3059.44       3197.71        97.21 o                         
   5  10   9        321.55        340.69        22.85 o                         
   6  10   9         27.11         22.69        12.85 o                         
   7  10   9        237.48        257.49        24.16 o                         
   8  10   9        218.90        284.71        48.74 o                         
  -9  11   9         38.85         20.46        17.08 o                         
  -8  11   9        396.67        328.62        23.47 o                         
  -7  11   9        108.53        120.46        13.32 o                         
  -6  11   9       3366.62       3461.63        63.87 o                         
  -5  11   9        909.27        988.31        28.66 o                         
  -4  11   9        373.30        412.05        18.61 o                         
  -3  11   9       1156.96       1124.75        27.03 o                         
  -2  11   9       4111.31       4163.31        70.65 o                         
  -1  11   9        436.68        424.85        15.69 o                         
   0  11   9         18.58         15.50         5.43 o                         
   1  11   9        781.42        751.58        19.31 o                         
   2  11   9       2490.91       2500.74        43.45 o                         
   3  11   9       1076.35       1065.27        20.97 o                         
   4  11   9        713.22        702.24        41.50 o                         
   5  11   9        258.59        259.29        25.77 o                         
   6  11   9       1016.69       1009.67        38.90 o                         
   7  11   9         34.77         55.44        16.31 o                         
   8  11   9         69.63        112.66        21.99 o                         
  -8  12   9        182.20        183.05        22.49 o                         
  -7  12   9         19.94         27.39        12.35 o                         
  -6  12   9        118.33         93.09        15.39 o                         
  -5  12   9        142.04        162.06        19.65 o                         
  -4  12   9       6885.79       7301.45       118.05 o                         
  -3  12   9          9.66          5.34         8.33 o                         
  -2  12   9        182.08        225.33        15.24 o                         
  -1  12   9        684.15        654.62        24.48 o                         
   0  12   9       2113.61       2147.71        41.06 o                         
   1  12   9       2478.58       2552.91        46.24 o                         
   2  12   9         19.46          5.77         5.16 o                         
   3  12   9        349.96        331.23        17.98 o                         
   4  12   9       4045.89       4088.06       100.29 o                         
   5  12   9        168.47        168.33        16.61 o                         
   6  12   9          8.26         12.90        14.54 o                         
   7  12   9          1.07        -11.35        19.14 o                         
   8  12   9       1689.41       1699.05        58.64 o                         
  -8  13   9         48.71         31.30        17.14 o                         
  -7  13   9          6.00         22.13        14.84 o                         
  -6  13   9       2138.40       2206.45        48.75 o                         
  -5  13   9       2480.19       2475.24        50.60 o                         
  -4  13   9         69.75         78.64        13.32 o                         
  -3  13   9       2919.70       3022.03        57.72 o                         
  -2  13   9       4428.04       4499.62        77.56 o                         
  -1  13   9       3075.19       3137.10        57.22 o                         
   0  13   9        414.74        374.65        19.09 o                         
   1  13   9       2408.71       2446.37        45.72 o                         
   2  13   9        585.06        561.88        28.87 o                         
   3  13   9         12.63         -5.48         5.64 o                         
   4  13   9         77.35         92.45         8.77 o                         
   5  13   9        147.56        333.88        37.77 o                         
   6  13   9       1122.03       1225.36        48.91 o                         
   7  13   9        443.32        391.21        38.89 o                         
  -8  14   9         86.31         84.47        22.56 o                         
  -7  14   9        478.26        442.96        29.82 o                         
  -6  14   9        159.10        153.93        13.87 o                         
  -5  14   9       1092.88       1042.40        31.40 o                         
  -4  14   9         28.57         54.81        13.75 o                         
  -3  14   9       3205.65       3447.30        63.91 o                         
  -2  14   9         37.07         36.83         9.93 o                         
  -1  14   9       1440.58       1597.97        35.89 o                         
   0  14   9         88.87         75.49        10.10 o                         
   1  14   9        209.37        245.20        14.30 o                         
   2  14   9          8.46          9.82         7.23 o                         
   3  14   9       1063.47       1078.09        36.05 o                         
   4  14   9        535.58        546.93        17.30 o                         
   5  14   9       1776.60       1854.40        61.10 o                         
   6  14   9         82.12         68.67        24.24 o                         
   7  14   9       1593.08       1552.49        91.08 o                         
  -7  15   9        475.61        476.00        28.14 o                         
  -6  15   9        197.82        152.64        18.87 o                         
  -5  15   9        833.17        816.46        28.58 o                         
  -4  15   9        158.77        178.90        16.27 o                         
  -3  15   9        594.80        708.91        26.55 o                         
  -2  15   9       1624.39       1667.86        37.68 o                         
  -1  15   9       1243.59       1279.96        31.75 o                         
   0  15   9         87.43         79.26        10.31 o                         
   1  15   9        968.39        985.76        26.86 o                         
   2  15   9        145.15        172.36        12.80 o                         
   3  15   9        251.89        206.38        17.53 o                         
   4  15   9         88.94         48.62         7.22 o                         
   5  15   9       1072.31       1148.29        48.96 o                         
   6  15   9       1286.13       1194.04       105.33 o                         
  -6  16   9         13.44         11.09        16.38 o                         
  -5  16   9        134.85        110.60        15.89 o                         
  -4  16   9       2134.31       2165.78        47.93 o                         
  -3  16   9        151.35        158.48        13.75 o                         
  -2  16   9         55.28         41.39        11.25 o                         
  -1  16   9         89.47         65.77        15.03 o                         
   0  16   9       2231.18       2335.09        47.40 o                         
   1  16   9         63.12         63.03        13.33 o                         
   2  16   9         52.69         59.52        13.40 o                         
   3  16   9        364.58        396.67        18.35 o                         
   4  16   9       1635.54       1581.88        35.70 o                         
   5  16   9         37.18         35.72        22.74 o                         
   6  16   9          3.95         77.28        24.91 o                         
  -6  17   9        886.54        827.14        38.37 o                         
  -5  17   9        142.02         93.10        17.05 o                         
  -4  17   9        145.25        135.66        17.01 o                         
  -3  17   9          4.49         44.50        16.01 o                         
  -2  17   9       2977.65       3001.51        59.23 o                         
  -1  17   9        488.29        469.54        22.22 o                         
   0  17   9         76.93         87.29        12.33 o                         
   1  17   9         10.28         -1.45        12.68 o                         
   2  17   9       1432.58       1382.75        34.13 o                         
   3  17   9         97.28        110.58        14.02 o                         
   4  17   9         64.86         54.83        11.21 o                         
   5  17   9         88.71         85.95        17.05 o                         
  -5  18   9        521.53        463.72        30.17 o                         
  -4  18   9        910.20        848.91        37.42 o                         
  -3  18   9        660.90        681.21        31.25 o                         
  -2  18   9         22.74         50.86        14.53 o                         
  -1  18   9        903.65        969.05        30.91 o                         
   0  18   9        397.06        364.48        23.11 o                         
   1  18   9        117.51        113.85        15.10 o                         
   2  18   9          7.37         11.54        17.10 o                         
   3  18   9        125.85        102.02        12.93 o                         
   4  18   9         97.87         83.60        11.92 o                         
  -4  19   9        331.35        341.67        27.01 o                         
  -3  19   9        946.93        940.41        36.68 o                         
  -2  19   9        177.84        133.82        17.11 o                         
  -1  19   9       1038.55       1128.78        38.17 o                         
   0  19   9        121.72        152.16        19.96 o                         
   1  19   9        615.84        574.50        28.11 o                         
   2  19   9        144.78        161.04        17.46 o                         
   3  19   9        422.81        400.40        25.18 o                         
  -2  20   9          3.46         20.18        20.82 o                         
  -1  20   9        238.63        258.26        25.95 o                         
   0  20   9        362.69        366.24        24.45 o                         
   1  20   9        624.01        566.47        32.51 o                         
 -10   0  10        739.99        601.50        68.15 o                         
  -8   0  10       1202.51       1239.67        43.22 o                         
  -6   0  10       4410.49       3903.81       542.10 o                         
  -4   0  10        328.53        278.97        17.48 o                         
  -2   0  10        352.04        264.80        13.44 o                         
   0   0  10       1771.31       1678.47        38.57 o                         
   2   0  10      10972.96      11031.04       392.89 o                         
   6   0  10        572.41        594.94        30.32 o                         
   8   0  10       1742.14       1793.70        60.16 o                         
 -10   1  10        182.03        220.58        22.30 o                         
  -9   1  10        631.94        606.74        24.78 o                         
  -8   1  10       1153.17       1146.60        32.45 o                         
  -7   1  10         45.36         49.70         9.68 o                         
  -6   1  10       4488.53       4276.85       155.26 o                         
  -5   1  10      10296.48      10823.54       163.32 o                         
  -4   1  10        841.40        846.36        20.97 o                         
  -3   1  10       1391.99       1385.38        39.79 o                         
  -2   1  10        161.88        165.04         7.82 o                         
  -1   1  10        775.85        723.03        16.24 o                         
   0   1  10         15.49          0.60         2.27 o                         
   1   1  10       1122.28       1067.37        27.32 o                         
   2   1  10       5363.88       5312.89       109.66 o                         
   3   1  10       4493.88       4372.39        89.75 o                         
   6   1  10         23.62         25.13         3.49 o                         
   7   1  10       2533.31       2530.63        54.76 o                         
   8   1  10        600.71        623.85        24.22 o                         
   9   1  10        400.40        257.59        21.76 o                         
 -10   2  10          0.09        -14.66        14.66 o                         
  -9   2  10          1.33        -13.02        13.02 o                         
  -8   2  10        149.98        139.89        14.96 o                         
  -7   2  10       6456.14       6812.33       110.02 o                         
  -6   2  10        263.56        161.66        20.95 o                         
  -5   2  10        191.25        178.51        11.45 o                         
  -4   2  10         92.14         76.12         7.76 o                         
  -3   2  10       1109.16       1077.65        23.27 o                         
  -2   2  10       4428.47       4529.21        71.12 o                         
  -1   2  10       3757.49       3809.73        59.48 o                         
   0   2  10      10459.94      10525.37       151.38 o                         
   1   2  10      19822.03      20064.01       402.50 o                         
   2   2  10        231.73        232.19         9.48 o                         
   3   2  10        180.09        170.05         7.36 o                         
   4   2  10        230.29        224.57        10.62 o                         
   5   2  10       3272.02       3266.93        77.20 o                         
   6   2  10         25.71         32.08         4.41 o                         
   7   2  10        788.36        771.00        21.23 o                         
   8   2  10         63.11         56.28         8.83 o                         
   9   2  10       1243.23       1049.71        65.02 o                         
 -10   3  10         44.83         45.17        19.16 o                         
  -9   3  10       1930.76       1928.23        42.89 o                         
  -8   3  10        142.16        125.17        14.63 o                         
  -7   3  10          4.34         -4.04         9.18 o                         
  -6   3  10        221.07        229.50        18.61 o                         
  -5   3  10       3673.26       3706.46        63.59 o                         
  -4   3  10        106.22        120.32         8.47 o                         
  -3   3  10        754.97        717.23        17.71 o                         
  -2   3  10        633.37        640.02        15.23 o                         
  -1   3  10        599.11        510.89        16.72 o                         
   0   3  10       6899.65       6928.92       101.72 o                         
   1   3  10        282.82        196.95        12.52 o                         
   2   3  10       3523.11       3575.77        76.57 o                         
   3   3  10      10715.76      10591.38       213.57 o                         
   4   3  10         14.71         28.37         4.17 o                         
   5   3  10         16.47         23.67         4.02 o                         
   6   3  10        276.83        299.94        15.80 o                         
   7   3  10        377.44        327.96        32.42 o                         
   8   3  10        182.27        169.43        13.59 o                         
   9   3  10        261.64        207.28        15.46 o                         
 -10   4  10       1393.30       1390.34        48.16 o                         
  -9   4  10        176.19        175.36        18.13 o                         
  -8   4  10       1644.11       1636.05        40.55 o                         
  -7   4  10        717.47        801.36        25.48 o                         
  -6   4  10       1588.46       1652.99        35.73 o                         
  -5   4  10       1637.29       1625.31        34.04 o                         
  -4   4  10       2242.92       2217.50        41.55 o                         
  -3   4  10       1719.31       1671.54        32.39 o                         
  -2   4  10        794.98        818.83        18.81 o                         
  -1   4  10       3093.77       3158.90        51.19 o                         
   0   4  10       4438.17       4650.34        70.34 o                         
   1   4  10       1810.46       1873.47        44.96 o                         
   2   4  10       6437.08       6546.28       136.06 o                         
   3   4  10        152.09        146.29         8.06 o                         
   4   4  10       3499.33       3515.13        75.07 o                         
   5   4  10       1396.26       1370.02        32.82 o                         
   6   4  10       2014.90       2041.07        46.86 o                         
   7   4  10        139.69        120.90        10.17 o                         
   8   4  10       1154.20       1117.69        32.73 o                         
   9   4  10         92.79         95.77        13.24 o                         
 -10   5  10        184.59        177.84        18.18 o                         
  -9   5  10        650.91        698.66        31.42 o                         
  -8   5  10       2689.02       2720.02        53.84 o                         
  -7   5  10          8.11         10.63         9.26 o                         
  -6   5  10        145.38        168.81        12.82 o                         
  -5   5  10        141.70        122.55         9.56 o                         
  -4   5  10       9419.59       9536.31       144.88 o                         
  -3   5  10        950.12        971.57        24.31 o                         
  -2   5  10       7651.69       7542.50       114.40 o                         
  -1   5  10          4.85          8.18         5.08 o                         
   0   5  10        733.06        661.31        14.50 o                         
   1   5  10       2198.78       2169.11        51.91 o                         
   2   5  10       6630.26       6675.93       140.11 o                         
   3   5  10        209.91        192.86        11.40 o                         
   4   5  10       2627.41       2600.53        58.10 o                         
   5   5  10        461.51        430.83        20.56 o                         
   6   5  10       5398.61       5383.49       114.71 o                         
   7   5  10        264.23        273.39        24.50 o                         
   8   5  10         14.91         23.04        10.16 o                         
   9   5  10          0.87          5.47        13.89 o                         
 -10   6  10        113.95         47.02        16.89 o                         
  -9   6  10         14.15          9.41        12.81 o                         
  -8   6  10       1489.83       1451.35        36.37 o                         
  -7   6  10        963.75        983.14        26.80 o                         
  -6   6  10        877.56        866.70        25.94 o                         
  -5   6  10        313.06        263.97        15.04 o                         
  -4   6  10        920.10        916.20        23.34 o                         
  -3   6  10       5127.79       5061.56        81.36 o                         
  -2   6  10        484.68        482.53        16.47 o                         
  -1   6  10        300.31        256.05         9.67 o                         
   0   6  10       2520.56       2509.31        47.30 o                         
   1   6  10       4928.43       4879.16        72.49 o                         
   2   6  10       2064.40       2133.42        51.36 o                         
   3   6  10         29.39         31.42         6.71 o                         
   4   6  10        679.10        724.34        22.78 o                         
   5   6  10       3641.75       3777.19        97.98 o                         
   6   6  10        133.94        163.60        15.77 o                         
   7   6  10        247.97        255.09        23.11 o                         
   8   6  10        350.71        344.60        22.17 o                         
   9   6  10         41.42         83.23        25.87 o                         
 -10   7  10         10.81         -5.39        20.47 o                         
  -9   7  10       1351.99       1191.11        58.40 o                         
  -8   7  10        369.15        362.12        20.97 o                         
  -7   7  10        323.69        390.35        25.90 o                         
  -6   7  10        423.01        417.62        19.05 o                         
  -5   7  10       4671.49       4575.53       102.12 o                         
  -4   7  10       2132.08       2180.35        41.96 o                         
  -3   7  10        435.14        427.27        15.52 o                         
  -2   7  10          4.99          8.11         4.71 o                         
  -1   7  10       8609.02       8707.42       130.42 o                         
   0   7  10         10.70         13.22         3.40 o                         
   1   7  10         72.58         71.67         5.71 o                         
   2   7  10        200.04        179.69        12.38 o                         
   3   7  10       4963.34       5140.58       112.01 o                         
   4   7  10         32.81         40.32         6.78 o                         
   5   7  10        649.26        593.91        26.83 o                         
   6   7  10        547.14        397.99        42.62 o                         
   7   7  10       2012.97       2058.67        53.39 o                         
   8   7  10          0.05          8.67        12.95 o                         
   9   7  10        117.78        120.68        17.30 o                         
  -9   8  10         10.94         22.82        14.36 o                         
  -8   8  10        281.03        255.66        16.77 o                         
  -7   8  10        925.25        879.35        26.15 o                         
  -6   8  10         74.34         48.18        10.67 o                         
  -5   8  10         46.11         46.60        13.11 o                         
  -4   8  10       2821.21       2747.22        70.57 o                         
  -3   8  10       4982.18       5021.66        82.06 o                         
  -2   8  10       3976.34       3868.43        75.73 o                         
  -1   8  10        215.48        244.46        11.48 o                         
   0   8  10        868.96        860.80        22.51 o                         
   1   8  10       7378.36       7383.12       109.91 o                         
   2   8  10       2570.44       2521.90        62.10 o                         
   3   8  10        442.12        391.85        35.49 o                         
   4   8  10       3218.11       2808.63       141.69 o                         
   5   8  10        942.07        953.71        36.69 o                         
   6   8  10         45.71         34.33        11.58 o                         
   7   8  10          3.62         16.02        12.26 o                         
   8   8  10        128.44        131.05        17.08 o                         
  -9   9  10         76.10         71.44        20.48 o                         
  -8   9  10       1388.30       1347.11        36.10 o                         
  -7   9  10         14.19          5.79        11.72 o                         
  -6   9  10        474.75        515.83        23.83 o                         
  -5   9  10        799.15        868.02        26.14 o                         
  -4   9  10       6509.74       6732.56       107.92 o                         
  -3   9  10        662.74        642.30        19.42 o                         
  -2   9  10       4308.07       4475.83        73.94 o                         
  -1   9  10         49.67         37.96         5.77 o                         
   0   9  10       1963.22       1921.72        35.36 o                         
   1   9  10         45.67         45.33         4.42 o                         
   2   9  10       1922.19       1882.54        45.27 o                         
   3   9  10        891.56        883.18        30.92 o                         
   4   9  10         18.70         23.02         9.77 o                         
   5   9  10        200.48        217.96        21.56 o                         
   6   9  10        759.75        772.58        31.38 o                         
   7   9  10        319.69        353.10        25.36 o                         
   8   9  10       1228.99       1283.87        45.54 o                         
  -9  10  10         50.53         34.29        17.30 o                         
  -8  10  10         28.48         10.04        13.41 o                         
  -7  10  10        173.52        172.77        14.69 o                         
  -6  10  10       2906.99       2955.10        56.33 o                         
  -5  10  10       1227.73       1310.63        32.94 o                         
  -4  10  10        785.22        712.28        28.21 o                         
  -3  10  10       1518.61       1538.45        39.52 o                         
  -2  10  10       3174.94       3221.01        56.81 o                         
  -1  10  10        446.47        430.25        15.66 o                         
   0  10  10       3732.08       3700.57        61.78 o                         
   1  10  10        864.00        860.60        19.95 o                         
   2  10  10        387.21        407.47        13.82 o                         
   3  10  10          9.00         16.95        10.05 o                         
   4  10  10       2303.45       2323.55        61.45 o                         
   5  10  10        289.87        294.54        22.42 o                         
   6  10  10       1288.81       1240.45        60.87 o                         
   7  10  10         17.05         25.88        15.05 o                         
   8  10  10       1032.26       1246.13       124.05 o                         
  -9  11  10        338.65        308.18        30.12 o                         
  -8  11  10        199.39        154.63        20.43 o                         
  -7  11  10        316.66        303.70        19.16 o                         
  -6  11  10        646.04        547.26        23.12 o                         
  -5  11  10       3335.72       3450.82        63.82 o                         
  -4  11  10        498.38        573.43        21.38 o                         
  -3  11  10         89.80         94.89         9.94 o                         
  -2  11  10        656.91        639.94        23.44 o                         
  -1  11  10       2798.31       2824.96        50.95 o                         
   0  11  10        181.13        161.69         9.08 o                         
   1  11  10        135.28        129.36         8.09 o                         
   2  11  10        729.34        729.71        20.38 o                         
   3  11  10       2608.48       2500.95       151.19 o                         
   4  11  10       1089.97       1102.07        54.48 o                         
   5  11  10        462.60        476.71        28.23 o                         
   6  11  10        154.15        160.27        18.55 o                         
   7  11  10       1236.51       1313.42        81.68 o                         
   8  11  10         79.66        110.77        22.56 o                         
  -8  12  10          0.63        -12.16        15.90 o                         
  -7  12  10       1140.95       1080.53        45.12 o                         
  -6  12  10        268.37        267.88        17.38 o                         
  -5  12  10         52.14         60.94        11.87 o                         
  -4  12  10        987.07       1067.18        31.12 o                         
  -3  12  10       5483.94       5627.69        93.60 o                         
  -2  12  10        279.05        316.17        22.56 o                         
  -1  12  10        114.90         99.64        11.65 o                         
   0  12  10        189.03        194.12        14.20 o                         
   1  12  10       2699.90       2743.74        52.85 o                         
   2  12  10        358.93        344.21        12.91 o                         
   3  12  10        125.36        109.29        13.74 o                         
   4  12  10        272.77        254.79        25.49 o                         
   5  12  10       1642.29       1628.39        95.14 o                         
   6  12  10        286.29        536.08        36.64 o                         
   7  12  10          9.17          3.81        19.68 o                         
  -8  13  10        220.66        182.12        21.19 o                         
  -7  13  10          4.26         -6.20        15.72 o                         
  -6  13  10         10.80        -11.87        12.54 o                         
  -5  13  10       1098.48        957.29        29.43 o                         
  -4  13  10       1317.57       1226.80        46.36 o                         
  -3  13  10        339.98        330.87        21.06 o                         
  -2  13  10        995.62        982.07        34.57 o                         
  -1  13  10       4596.55       4617.60        78.74 o                         
   0  13  10       1410.57       1537.77        33.97 o                         
   1  13  10       1021.23        996.44        33.72 o                         
   2  13  10       1113.72       1152.14        28.49 o                         
   3  13  10        840.48        843.51        20.66 o                         
   4  13  10          4.44         47.32        24.41 o                         
   5  13  10          0.93         -7.61        18.31 o                         
   6  13  10         85.78         74.82        19.69 o                         
   7  13  10        429.07        365.29        41.69 o                         
  -7  14  10        157.60        149.00        18.11 o                         
  -6  14  10        624.43        573.28        25.80 o                         
  -5  14  10         26.73         18.77        12.57 o                         
  -4  14  10       1436.12       1494.22        36.57 o                         
  -3  14  10         85.91         80.60        11.07 o                         
  -2  14  10       3069.43       3118.98        58.90 o                         
  -1  14  10         61.33         34.56        10.04 o                         
   0  14  10       2246.42       2369.90        46.52 o                         
   1  14  10        247.76        275.19        14.69 o                         
   2  14  10        258.41        267.08        15.14 o                         
   3  14  10         19.09         19.50         5.91 o                         
   4  14  10        814.13        752.10        39.69 o                         
   5  14  10         79.41        111.59        22.06 o                         
   6  14  10        720.62        860.44        59.61 o                         
  -7  15  10         60.08         35.86        20.20 o                         
  -6  15  10        196.61        129.92        16.32 o                         
  -5  15  10        491.69        422.49        27.00 o                         
  -4  15  10       1562.09       1494.74        38.68 o                         
  -3  15  10         82.28        114.73        15.37 o                         
  -2  15  10       3404.24       3444.69        64.29 o                         
  -1  15  10       1350.92       1415.85        33.78 o                         
   0  15  10        316.21        398.34        18.56 o                         
   1  15  10         16.33          8.26         9.44 o                         
   2  15  10        435.99        415.10        23.15 o                         
   3  15  10         27.56         31.01         9.01 o                         
   4  15  10        493.56        678.25        75.88 o                         
   5  15  10          8.54          5.08        20.22 o                         
   6  15  10       1576.74       1516.83        65.51 o                         
  -6  16  10         63.00         21.93        19.32 o                         
  -5  16  10        171.25        135.66        16.35 o                         
  -4  16  10        374.56        392.32        20.92 o                         
  -3  16  10       3076.08       3117.56        60.87 o                         
  -2  16  10        407.18        451.04        26.86 o                         
  -1  16  10          1.89         -4.12        11.46 o                         
   0  16  10         62.90         41.67        13.06 o                         
   1  16  10       1161.80       1141.81        34.67 o                         
   2  16  10        144.65        147.79        11.55 o                         
   3  16  10         30.03         13.47        10.15 o                         
   4  16  10        237.72        198.93        13.03 o                         
   5  16  10       1289.53       1374.51        64.60 o                         
  -5  17  10        655.80        664.95        33.72 o                         
  -4  17  10        724.76        710.76        34.54 o                         
  -3  17  10        114.33        105.27        16.65 o                         
  -2  17  10       1013.90        932.14        36.59 o                         
  -1  17  10       1759.08       1741.45        40.91 o                         
   0  17  10         33.12         49.43        14.30 o                         
   1  17  10          2.59         -0.80        18.09 o                         
   2  17  10         41.43         42.55        11.97 o                         
   3  17  10        612.66        664.81        26.05 o                         
   4  17  10         55.82         47.59        12.66 o                         
  -4  18  10        434.75        385.22        26.01 o                         
  -3  18  10        645.52        577.58        33.21 o                         
  -2  18  10       1451.58       1464.71        39.81 o                         
  -1  18  10         25.94         29.66        14.35 o                         
   0  18  10        929.64        940.05        30.70 o                         
   1  18  10        952.92       1124.19        42.92 o                         
   2  18  10        559.37        546.63        40.14 o                         
   3  18  10        213.18        195.39        16.45 o                         
  -3  19  10        283.68        258.79        23.21 o                         
  -2  19  10       1079.77       1014.49        43.04 o                         
  -1  19  10        235.72        287.62        22.52 o                         
   0  19  10        983.20       1027.50        34.08 o                         
   1  19  10        167.33        190.18        18.48 o                         
   2  19  10        849.85        917.04        33.01 o                         
  -9   0  11        515.37        511.84        39.71 o                         
  -7   0  11       4689.44       4907.35       118.91 o                         
  -5   0  11       2664.39       2717.00        71.07 o                         
  -3   0  11       1015.09       1077.44        33.17 o                         
  -1   0  11       2198.51       2197.78        52.27 o                         
   1   0  11       7734.76       7660.38       223.84 o                         
   3   0  11       4763.84       4697.42       136.60 o                         
   7   0  11        467.62        452.59        19.29 o                         
   9   0  11        912.32        672.55        84.40 o                         
 -10   1  11         86.06         43.27        20.68 o                         
  -9   1  11          1.03        -12.35        12.35 o                         
  -8   1  11       1603.28       1581.54        45.74 o                         
  -7   1  11       2326.35       2441.87        49.23 o                         
  -6   1  11        222.44        267.52        17.20 o                         
  -5   1  11       3675.62       3903.12        66.95 o                         
  -4   1  11       1849.44       1953.33        37.88 o                         
  -3   1  11       4026.54       4232.90        68.63 o                         
  -2   1  11         10.32         13.06         4.38 o                         
  -1   1  11       2726.73       2767.33        45.05 o                         
   0   1  11       3161.25       3078.02        46.89 o                         
   1   1  11         76.92         28.46         8.90 o                         
   2   1  11        401.32        348.42        13.44 o                         
   3   1  11       5074.18       5069.36       104.08 o                         
   4   1  11       1797.14       1708.81        57.98 o                         
   6   1  11        437.15        441.76        30.37 o                         
   7   1  11       1073.00       1093.76        32.79 o                         
   8   1  11        314.57        246.70        24.03 o                         
   9   1  11          6.20         13.24        15.90 o                         
 -10   2  11        760.64        627.61        38.76 o                         
  -9   2  11          0.66        -12.55        12.55 o                         
  -8   2  11         24.60        -11.72        11.72 o                         
  -7   2  11        893.21        876.90        26.17 o                         
  -6   2  11      10575.88      11592.44       176.50 o                         
  -5   2  11        254.45        253.52        14.03 o                         
  -4   2  11        719.43        686.03        21.91 o                         
  -3   2  11         46.55         44.79         7.35 o                         
  -2   2  11       4402.73       4551.39        72.00 o                         
  -1   2  11        481.08        429.29        12.46 o                         
   0   2  11        945.75        917.37        16.66 o                         
   1   2  11        119.14        120.63         7.95 o                         
   2   2  11       8142.73       8469.24       173.37 o                         
   3   2  11       1623.03       1566.85        35.72 o                         
   4   2  11         89.69         94.04         5.73 o                         
   5   2  11       1137.95       1124.25        29.07 o                         
   6   2  11       1123.55       1120.03        26.12 o                         
   7   2  11        306.79        295.08        11.98 o                         
   8   2  11        362.23        361.77        15.58 o                         
   9   2  11         62.88         55.20        11.62 o                         
 -10   3  11         90.08         58.50        17.55 o                         
  -9   3  11          3.69         14.88        13.94 o                         
  -8   3  11       2566.76       2581.07        52.62 o                         
  -7   3  11        523.43        410.40        23.78 o                         
  -6   3  11        327.63        336.17        17.95 o                         
  -5   3  11       1022.24       1000.39        35.80 o                         
  -4   3  11       5872.62       6158.42        97.64 o                         
  -3   3  11        903.29        895.06        24.72 o                         
  -2   3  11         17.59         11.30         4.22 o                         
  -1   3  11          0.89         -3.70         3.73 o                         
   0   3  11       1066.78       1047.41        19.01 o                         
   1   3  11       2687.61       2675.48        61.08 o                         
   2   3  11        634.89        626.76        17.86 o                         
   3   3  11       1456.37       1467.26        34.36 o                         
   4   3  11       9210.17       9181.13       191.77 o                         
   5   3  11        642.66        666.68        29.23 o                         
   6   3  11        210.54        208.94        10.56 o                         
   7   3  11       1515.26       1501.44        35.80 o                         
   8   3  11        515.72        513.79        20.58 o                         
   9   3  11          2.34        -15.77        15.77 o                         
 -10   4  11        135.44        107.95        17.72 o                         
  -9   4  11       1222.01       1230.67        36.89 o                         
  -8   4  11       1034.44        946.01        29.99 o                         
  -7   4  11       1873.70       2062.85        42.82 o                         
  -6   4  11       1164.14       1181.57        30.53 o                         
  -5   4  11       2110.48       2090.09        51.54 o                         
  -4   4  11        805.56        839.23        25.48 o                         
  -3   4  11       2971.30       3054.12        53.01 o                         
  -2   4  11       2736.05       2734.80        47.08 o                         
  -1   4  11       3011.16       3078.68        50.23 o                         
   0   4  11       3262.65       3242.06        50.79 o                         
   1   4  11       3476.96       3521.91        78.47 o                         
   2   4  11        653.09        582.08        18.59 o                         
   3   4  11       1296.69       1274.02        31.32 o                         
   4   4  11        380.08        393.67        13.58 o                         
   5   4  11       4133.21       4008.80        85.21 o                         
   6   4  11        283.94        268.61        12.65 o                         
   7   4  11        130.92        142.15        12.61 o                         
   8   4  11         14.32         18.88        13.03 o                         
   9   4  11        229.58        211.01        16.86 o                         
 -10   5  11        118.78         90.45        21.70 o                         
  -9   5  11        731.68        697.70        27.87 o                         
  -8   5  11        641.33        669.54        25.42 o                         
  -7   5  11       2024.17       2120.53        43.22 o                         
  -6   5  11         30.19         19.80         9.09 o                         
  -5   5  11       2526.48       2617.57        49.21 o                         
  -4   5  11         13.90         14.51         6.61 o                         
  -3   5  11       2019.62       1977.07        48.72 o                         
  -2   5  11        128.55        110.25         9.02 o                         
  -1   5  11        859.28        801.87        18.44 o                         
   0   5  11         39.02         34.70         4.01 o                         
   1   5  11        215.46        193.69        10.99 o                         
   2   5  11        637.26        620.03        24.63 o                         
   3   5  11       1511.80       1433.57        35.70 o                         
   4   5  11        115.54         83.52        10.17 o                         
   5   5  11       3436.78       3336.44        78.03 o                         
   6   5  11        746.82        731.64        23.36 o                         
   7   5  11       4621.07       4595.31        99.82 o                         
   8   5  11         71.11         55.48        19.13 o                         
   9   5  11         19.06         24.18        13.47 o                         
  -9   6  11         66.81         59.32        14.39 o                         
  -8   6  11        142.36        140.50        14.26 o                         
  -7   6  11        203.11        214.00        15.70 o                         
  -6   6  11       1899.42       2034.02        42.63 o                         
  -5   6  11       2342.36       2404.52        56.42 o                         
  -4   6  11        351.13        358.90        14.95 o                         
  -3   6  11        859.36        914.03        22.83 o                         
  -2   6  11       7653.79       7835.82       119.60 o                         
  -1   6  11       1432.18       1439.00        29.89 o                         
   0   6  11          0.10          1.43         3.62 o                         
   1   6  11       5340.60       5309.99       116.13 o                         
   2   6  11        409.74        404.53        20.26 o                         
   3   6  11          9.51         14.69         6.02 o                         
   4   6  11         28.62         31.87         7.52 o                         
   5   6  11        322.75        353.10        16.91 o                         
   6   6  11       2595.85       2586.33        60.74 o                         
   7   6  11         81.63         89.30        12.05 o                         
   8   6  11         19.78         33.70        12.15 o                         
  -9   7  11        174.28        141.01        16.88 o                         
  -8   7  11       2369.24       2426.48        50.64 o                         
  -7   7  11        172.51        169.61        13.02 o                         
  -6   7  11        318.27        313.36        23.05 o                         
  -5   7  11        524.86        558.81        21.66 o                         
  -4   7  11       3832.57       3911.55        78.45 o                         
  -3   7  11          7.65         17.48         7.10 o                         
  -2   7  11       1047.81        938.48        39.27 o                         
  -1   7  11         44.33         36.26         5.76 o                         
   0   7  11       7174.50       7189.06       108.15 o                         
   1   7  11        101.82         93.87         4.46 o                         
   2   7  11       1204.09       1116.01        46.98 o                         
   3   7  11        752.28        732.35        24.98 o                         
   4   7  11       2520.61       2578.46        61.59 o                         
   5   7  11          7.29         -7.37         8.82 o                         
   6   7  11        241.80         97.06        30.97 o                         
   7   7  11        439.30        403.85        22.37 o                         
   8   7  11        420.21        385.61        44.74 o                         
  -9   8  11        809.31        870.93        33.91 o                         
  -8   8  11         63.88         66.86        13.07 o                         
  -7   8  11         12.22          1.54        11.53 o                         
  -6   8  11        604.52        626.80        31.57 o                         
  -5   8  11         51.37         65.31        11.58 o                         
  -4   8  11          3.61          5.86         8.11 o                         
  -3   8  11        694.80        682.70        21.41 o                         
  -2   8  11       1986.36       2032.63        38.78 o                         
  -1   8  11       1408.28       1430.35        32.06 o                         
   0   8  11          1.26         10.65         4.73 o                         
   1   8  11          1.99          2.64         3.49 o                         
   2   8  11       6246.72       6480.58       141.14 o                         
   3   8  11       5045.19       5110.07       113.53 o                         
   4   8  11        512.87        472.64        23.68 o                         
   5   8  11       1849.29       1842.55        56.37 o                         
   6   8  11       1329.64       1363.20        41.28 o                         
   7   8  11          0.23         15.89        13.51 o                         
   8   8  11         83.38         76.05        16.87 o                         
  -9   9  11        213.06        186.34        19.75 o                         
  -8   9  11          1.77          4.21        13.14 o                         
  -7   9  11       2025.87       2072.69        46.27 o                         
  -6   9  11        222.30        192.16        13.26 o                         
  -5   9  11       2317.85       2394.92        48.09 o                         
  -4   9  11       1480.36       1444.02        62.24 o                         
  -3   9  11       1850.66       1897.92        44.98 o                         
  -2   9  11        192.27        205.03        12.05 o                         
  -1   9  11       4816.72       4871.64        78.62 o                         
   0   9  11       1028.36       1061.41        23.19 o                         
   1   9  11       1123.47       1129.60        22.56 o                         
   2   9  11       1913.68       1938.57        61.28 o                         
   3   9  11       1149.89       1090.96        85.16 o                         
   4   9  11        111.70        109.73        12.16 o                         
   5   9  11        383.20        342.91        37.22 o                         
   6   9  11        211.28        226.49        18.95 o                         
   7   9  11       1307.71       1230.30        59.41 o                         
   8   9  11        134.74        146.54        19.26 o                         
  -9  10  11         24.46          9.01        22.39 o                         
  -8  10  11        442.61        400.03        25.30 o                         
  -7  10  11        538.95        540.23        24.09 o                         
  -6  10  11        415.43        383.37        20.90 o                         
  -5  10  11        846.01        860.49        25.56 o                         
  -4  10  11        698.19        682.33        26.63 o                         
  -3  10  11        858.73        855.96        24.05 o                         
  -2  10  11       1500.66       1373.14        51.22 o                         
  -1  10  11       4262.54       4345.20        72.23 o                         
   0  10  11        306.71        310.48        13.03 o                         
   1  10  11       5147.09       5087.40        79.67 o                         
   2  10  11        296.52        316.24        21.60 o                         
   3  10  11         41.70         40.58        11.95 o                         
   4  10  11         16.67         74.45        16.37 o                         
   5  10  11       2054.04       2117.95        59.23 o                         
   6  10  11         19.38         23.31        13.65 o                         
   7  10  11        339.37        393.11        29.56 o                         
  -8  11  11        753.80        834.54        33.87 o                         
  -7  11  11          0.76         12.00        12.97 o                         
  -6  11  11         17.16          5.20        11.58 o                         
  -5  11  11        373.46        357.50        19.13 o                         
  -4  11  11       1227.84       1224.51        38.77 o                         
  -3  11  11       1530.59       1555.62        44.28 o                         
  -2  11  11        286.47        258.67        14.32 o                         
  -1  11  11       1727.46       1660.51        34.96 o                         
   0  11  11       7065.28       7309.72       113.37 o                         
   1  11  11        138.21        137.31         9.30 o                         
   2  11  11         21.07         23.95         4.99 o                         
   3  11  11        761.76        755.00        32.16 o                         
   4  11  11        561.65        535.55        35.74 o                         
   5  11  11          0.22         -4.79        13.43 o                         
   6  11  11         20.29         31.73        16.43 o                         
   7  11  11         10.53        171.86        27.16 o                         
  -8  12  11         56.51          8.88        18.05 o                         
  -7  12  11         52.97         33.30        14.61 o                         
  -6  12  11        985.90       1005.56        30.35 o                         
  -5  12  11        132.43        118.00        13.59 o                         
  -4  12  11         58.50         38.46        10.31 o                         
  -3  12  11          6.63         16.47         9.44 o                         
  -2  12  11       6468.33       6548.70       105.94 o                         
  -1  12  11       1010.98       1077.18        33.00 o                         
   0  12  11        884.70        924.69        27.60 o                         
   1  12  11        947.84        930.79        22.64 o                         
   2  12  11       3757.81       3824.37        65.43 o                         
   3  12  11        743.68        729.37        63.22 o                         
   4  12  11        780.70        658.31        61.60 o                         
   5  12  11         11.35        -15.47        15.47 o                         
   6  12  11        634.60        969.46        44.61 o                         
   7  12  11         63.35        113.31        25.54 o                         
  -7  13  11        741.28        678.90        31.30 o                         
  -6  13  11         16.10         14.10        13.14 o                         
  -5  13  11        317.83        296.51        18.37 o                         
  -4  13  11        990.32       1056.81        30.22 o                         
  -3  13  11        879.26        843.22        32.41 o                         
  -2  13  11         46.58         11.39        12.09 o                         
  -1  13  11        661.83        688.81        22.68 o                         
   0  13  11        920.26        983.94        26.55 o                         
   1  13  11       1302.33       1366.66        38.84 o                         
   2  13  11          5.47          6.42         8.94 o                         
   3  13  11        393.16        572.65        48.37 o                         
   4  13  11       2100.05       2269.57        79.76 o                         
   5  13  11        216.18        243.72        25.15 o                         
   6  13  11        355.38        381.20        31.15 o                         
  -7  14  11         83.97         68.62        20.04 o                         
  -6  14  11         31.87          0.00        14.74 o                         
  -5  14  11        926.43        984.53        31.01 o                         
  -4  14  11         53.79         62.53        12.37 o                         
  -3  14  11       2103.79       2066.97        53.29 o                         
  -2  14  11        164.40        162.29        15.36 o                         
  -1  14  11       1711.05       1733.70        38.08 o                         
   0  14  11         12.40         17.14        10.72 o                         
   1  14  11       2247.78       2472.68        47.33 o                         
   2  14  11         17.26         14.45         9.82 o                         
   3  14  11        185.99        173.78        10.12 o                         
   4  14  11         46.42         53.61        20.49 o                         
   5  14  11        736.49        696.49        71.98 o                         
   6  14  11         96.75        110.40        27.72 o                         
  -6  15  11         36.69          8.57        17.18 o                         
  -5  15  11        139.41         90.72        15.30 o                         
  -4  15  11        319.23        312.62        19.60 o                         
  -3  15  11        295.83        307.28        19.16 o                         
  -2  15  11          9.90         46.25        14.26 o                         
  -1  15  11       2009.24       1996.16        43.23 o                         
   0  15  11       2495.66       2456.75        48.45 o                         
   1  15  11        682.98        730.49        24.60 o                         
   2  15  11        147.24        127.69        12.76 o                         
   3  15  11        856.21        866.73        30.45 o                         
   4  15  11        146.14        168.60        27.22 o                         
   5  15  11         31.07         38.94        22.63 o                         
  -6  16  11        313.78        233.73        27.11 o                         
  -5  16  11          1.61        -16.53        16.53 o                         
  -4  16  11         35.02         29.62        15.33 o                         
  -3  16  11       1011.28       1017.53        32.15 o                         
  -2  16  11       4246.95       4227.26        76.26 o                         
  -1  16  11         91.43        113.13        14.18 o                         
   0  16  11          2.66         -8.30        18.39 o                         
   1  16  11         77.01         86.34        11.58 o                         
   2  16  11       1043.69       1089.97        30.61 o                         
   3  16  11         73.70         54.59        14.40 o                         
   4  16  11         10.91        -22.29        23.62 o                         
  -5  17  11        152.05         88.54        22.63 o                         
  -4  17  11        951.10        948.30        35.30 o                         
  -3  17  11        371.86        376.64        28.31 o                         
  -2  17  11        126.53        163.24        15.58 o                         
  -1  17  11        549.64        497.14        26.00 o                         
   0  17  11       1989.43       2120.70        62.07 o                         
   1  17  11         28.23         44.27        12.99 o                         
   2  17  11         67.03         47.95        11.94 o                         
   3  17  11         11.53         29.17        12.63 o                         
   4  17  11        473.83        514.80        52.28 o                         
  -3  18  11       1044.41        970.41        36.65 o                         
  -2  18  11          2.65         18.27        15.88 o                         
  -1  18  11        410.12        376.63        23.11 o                         
   0  18  11        134.31        133.10        20.98 o                         
   1  18  11        400.51        408.73        27.99 o                         
   2  18  11        407.54        456.65        27.46 o                         
  -2  19  11         11.86        -14.94        59.43 o                         
  -1  19  11        781.27        791.05        45.78 o                         
   0  19  11         32.01         23.53        19.68 o                         
 -10   0  12         21.38          5.33        25.82 o                         
  -8   0  12       1751.42       1955.86        62.78 o                         
  -6   0  12       8909.29       9394.36       207.15 o                         
  -4   0  12        512.89        498.38        25.00 o                         
  -2   0  12       1570.92       1575.22        61.47 o                         
   0   0  12        868.55        875.57        36.53 o                         
   2   0  12       5545.22       5483.72       162.16 o                         
   4   0  12       1612.99       1554.32        57.55 o                         
   8   0  12        508.67        495.85        46.34 o                         
 -10   1  12        265.82        209.68        21.76 o                         
  -9   1  12         44.79         47.67        13.60 o                         
  -8   1  12        187.86        170.81        14.84 o                         
  -7   1  12       2199.03       2287.31        45.79 o                         
  -6   1  12       1495.53       1578.16        36.22 o                         
  -5   1  12         82.47         83.18        12.22 o                         
  -4   1  12       3292.99       3189.14        60.62 o                         
  -3   1  12       2054.62       1992.86        39.09 o                         
  -2   1  12       1754.02       1731.08        32.37 o                         
  -1   1  12          0.11          4.53         3.77 o                         
   0   1  12        885.14        866.64        25.77 o                         
   1   1  12        949.37        943.60        26.53 o                         
   2   1  12        514.49        456.93        15.21 o                         
   3   1  12         96.92         75.11         7.18 o                         
   4   1  12       4794.76       4738.83        96.86 o                         
   6   1  12        363.10        439.28        24.25 o                         
   7   1  12          1.23          0.67         4.66 o                         
   8   1  12       1203.80       1180.49        29.63 o                         
 -10   2  12         30.25         -6.01        23.21 o                         
  -9   2  12        561.25        512.02        25.48 o                         
  -8   2  12        168.49        154.43        14.79 o                         
  -7   2  12         12.37         14.07        12.80 o                         
  -6   2  12        195.00        243.71        17.20 o                         
  -5   2  12      10009.80      10670.22       162.43 o                         
  -4   2  12       1964.93       1945.81        43.90 o                         
  -3   2  12        372.36        324.01        13.37 o                         
  -2   2  12         51.02         56.08         5.60 o                         
  -1   2  12       2662.73       2591.53        42.81 o                         
   0   2  12        386.93        375.33        15.96 o                         
   1   2  12        413.35        403.95        15.76 o                         
   2   2  12          0.54          1.00         3.73 o                         
   3   2  12       7078.99       7163.44       146.92 o                         
   4   2  12         99.00         90.41         6.45 o                         
   5   2  12         13.50         25.13         4.74 o                         
   6   2  12         75.54         90.32         8.57 o                         
   7   2  12       4378.44       4366.08        90.79 o                         
   8   2  12        119.93        101.18         8.46 o                         
 -10   3  12        310.24        244.43        35.51 o                         
  -9   3  12        112.50         64.74        17.44 o                         
  -8   3  12         94.48        101.97        13.22 o                         
  -7   3  12       1337.51       1293.64        31.13 o                         
  -6   3  12       1204.46       1237.50        31.48 o                         
  -5   3  12          4.97         -6.49         7.85 o                         
  -4   3  12       2084.11       2100.65        56.86 o                         
  -3   3  12      11058.59      11115.26       166.16 o                         
  -2   3  12        312.68        307.39        11.87 o                         
  -1   3  12        334.46        324.91        12.55 o                         
   0   3  12        193.49        200.14         6.17 o                         
   1   3  12       2802.83       2834.10        64.66 o                         
   2   3  12        602.02        626.45        18.87 o                         
   3   3  12       1402.21       1435.74        34.40 o                         
   4   3  12        304.79        296.66        29.82 o                         
   5   3  12       5340.12       5284.06       109.05 o                         
   6   3  12        718.33        761.66        24.62 o                         
   7   3  12        533.04        539.74        26.07 o                         
   8   3  12        453.71        490.64        23.11 o                         
  -9   4  12         68.30         41.81        14.40 o                         
  -8   4  12        328.10        353.59        20.09 o                         
  -7   4  12        455.81        393.25        19.41 o                         
  -6   4  12       1129.33       1147.50        29.93 o                         
  -5   4  12        809.61        828.29        41.75 o                         
  -4   4  12       3132.15       3267.45        57.65 o                         
  -3   4  12        912.21        930.25        23.04 o                         
  -2   4  12       7961.20       8054.02       122.18 o                         
  -1   4  12       1741.89       1706.17        31.15 o                         
   0   4  12        893.97        862.61        16.78 o                         
   1   4  12          4.98          2.03         5.63 o                         
   2   4  12       1248.74       1239.02        32.92 o                         
   3   4  12       1324.17       1210.75        63.80 o                         
   4   4  12        937.55        946.72        24.91 o                         
   5   4  12       1033.38       1040.44        27.03 o                         
   6   4  12       2565.63       2676.17        59.70 o                         
   7   4  12         21.77         37.86         8.65 o                         
   8   4  12         10.54          8.36        10.77 o                         
  -9   5  12        180.63        190.96        20.95 o                         
  -8   5  12        999.66        931.55        28.66 o                         
  -7   5  12        605.08        583.98        28.38 o                         
  -6   5  12        537.51        495.33        33.55 o                         
  -5   5  12          0.16         -9.61         9.61 o                         
  -4   5  12       5187.66       5295.53        91.41 o                         
  -3   5  12         77.57         81.16         8.07 o                         
  -2   5  12       1418.10       1430.82        30.57 o                         
  -1   5  12         59.96         53.99         5.98 o                         
   0   5  12        894.74        837.70        16.88 o                         
   1   5  12         30.41         31.42         6.45 o                         
   2   5  12       2215.10       2276.50        53.94 o                         
   3   5  12        862.35        848.02        25.51 o                         
   4   5  12       7057.97       7156.35       149.46 o                         
   5   5  12        247.90        240.03        17.97 o                         
   6   5  12        206.10        204.47        13.93 o                         
   7   5  12        504.14        512.59        22.56 o                         
   8   5  12        522.10        469.09        22.56 o                         
  -9   6  12       1088.67       1153.30        36.35 o                         
  -8   6  12        168.61        157.35        14.19 o                         
  -7   6  12         43.14         21.78        11.99 o                         
  -6   6  12        753.98        834.46        25.30 o                         
  -5   6  12       3375.19       3592.27        64.49 o                         
  -4   6  12       2569.17       2597.19        48.62 o                         
  -3   6  12       1422.35       1360.48        29.99 o                         
  -2   6  12        110.47         98.17         8.48 o                         
  -1   6  12       6149.01       6179.38        95.31 o                         
   0   6  12       2131.00       2071.41        35.48 o                         
   1   6  12         92.42         98.22         9.64 o                         
   2   6  12       3443.55       3425.29        78.65 o                         
   3   6  12       1449.82       1411.03        37.15 o                         
   4   6  12        151.80        157.63        11.90 o                         
   5   6  12        664.46        678.16        28.40 o                         
   6   6  12       1473.83       1494.89        43.15 o                         
   7   6  12        285.37        261.18        17.95 o                         
   8   6  12          0.19         -1.31        15.20 o                         
  -9   7  12          8.05         19.04        17.76 o                         
  -8   7  12          0.92         22.07        12.94 o                         
  -7   7  12        176.01        190.17        14.92 o                         
  -6   7  12         53.90         33.33        10.10 o                         
  -5   7  12        548.27        542.39        21.91 o                         
  -4   7  12          0.27          2.81         8.54 o                         
  -3   7  12       6892.29       6898.34       198.54 o                         
  -2   7  12       1358.52       1313.26        32.14 o                         
  -1   7  12       1549.76       1522.37        30.33 o                         
   0   7  12        163.82        157.97         8.06 o                         
   1   7  12       4999.85       4988.13       111.92 o                         
   2   7  12       1977.44       1890.30        48.77 o                         
   3   7  12       2032.65       1837.38       104.00 o                         
   4   7  12         36.97         17.98         8.44 o                         
   5   7  12       3077.26       2920.86        69.67 o                         
   6   7  12        637.39        606.51        34.65 o                         
   7   7  12         73.07         59.24        12.20 o                         
   8   7  12          0.22         -1.15        14.70 o                         
  -9   8  12       1591.52       1509.86        44.80 o                         
  -8   8  12       1106.28       1024.64        37.77 o                         
  -7   8  12         42.08         31.98        12.48 o                         
  -6   8  12        574.50        547.71        23.12 o                         
  -5   8  12       2014.14       2075.27        43.29 o                         
  -4   8  12       1207.41       1219.03        49.59 o                         
  -3   8  12         58.74         40.56         9.58 o                         
  -2   8  12       2706.23       2719.74        49.09 o                         
  -1   8  12       2797.03       2755.28        52.51 o                         
   0   8  12         19.58         23.54         4.71 o                         
   1   8  12       1155.87       1156.91        25.56 o                         
   2   8  12         91.00         89.04        10.97 o                         
   3   8  12       2049.43       2152.88        55.58 o                         
   4   8  12        630.66        590.19        23.63 o                         
   5   8  12        248.40        226.68        19.27 o                         
   6   8  12        153.92        132.39        19.81 o                         
   7   8  12       1063.15       1034.81        46.14 o                         
   8   8  12         68.40         83.00        21.96 o                         
  -8   9  12        612.59        633.79        28.26 o                         
  -7   9  12        119.86        114.31        16.99 o                         
  -6   9  12        489.85        469.77        22.64 o                         
  -5   9  12        509.99        525.22        20.69 o                         
  -4   9  12        435.88        489.39        22.74 o                         
  -3   9  12        440.39        428.23        18.52 o                         
  -2   9  12       1288.22       1305.32        39.37 o                         
  -1   9  12       1621.34       1630.62        33.06 o                         
   0   9  12       3212.84       3190.74        53.85 o                         
   1   9  12        707.75        682.95        15.62 o                         
   2   9  12       1837.51       1834.48        51.17 o                         
   3   9  12        226.40        268.95        20.56 o                         
   4   9  12       2911.99       2978.65        81.07 o                         
   5   9  12        284.36        328.40        30.02 o                         
   6   9  12         43.07         45.76        14.73 o                         
   7   9  12         11.26         12.83        15.62 o                         
  -8  10  12        659.20        683.71        31.33 o                         
  -7  10  12        228.21        234.46        18.02 o                         
  -6  10  12       1465.30       1588.88        40.50 o                         
  -5  10  12        365.38        328.71        23.14 o                         
  -4  10  12        217.85        174.38        15.73 o                         
  -3  10  12         69.11         54.49         9.34 o                         
  -2  10  12       1817.66       1840.50        40.93 o                         
  -1  10  12        327.70        292.75        18.07 o                         
   0  10  12       2018.12       1911.29        36.63 o                         
   1  10  12        101.73        104.83         7.14 o                         
   2  10  12       2659.68       2494.13       173.54 o                         
   3  10  12       1450.34       1517.95        47.12 o                         
   4  10  12        149.62        143.72        17.26 o                         
   5  10  12         17.60         26.44        16.80 o                         
   6  10  12        316.80        328.74        29.57 o                         
   7  10  12        101.32         65.48        18.41 o                         
  -8  11  12        164.62        158.13        21.32 o                         
  -7  11  12       1496.21       1559.26        39.83 o                         
  -6  11  12         14.04         13.71        13.23 o                         
  -5  11  12        116.53        108.78        12.09 o                         
  -4  11  12        336.85        296.02        19.47 o                         
  -3  11  12        980.83        912.00        35.40 o                         
  -2  11  12       1508.37       1544.17        34.51 o                         
  -1  11  12        131.73        171.28        14.98 o                         
   0  11  12        588.34        566.29        21.81 o                         
   1  11  12       8772.63       8910.71       133.93 o                         
   2  11  12        135.66        156.84        17.16 o                         
   3  11  12        223.72        225.97        18.65 o                         
   4  11  12        682.03        644.36        44.18 o                         
   5  11  12        610.16        590.01        32.98 o                         
   6  11  12          1.66        -13.98        25.32 o                         
   7  11  12         97.36        112.24        37.19 o                         
  -7  12  12          0.04         26.25        16.55 o                         
  -6  12  12         25.77         24.48        13.69 o                         
  -5  12  12        876.71        819.00        35.66 o                         
  -4  12  12         15.41        -10.66        10.66 o                         
  -3  12  12          0.83         18.07        13.69 o                         
  -2  12  12          7.45         24.25         9.42 o                         
  -1  12  12       4298.19       4374.46        90.04 o                         
   0  12  12        181.68        176.61        13.43 o                         
   1  12  12        934.91       1048.13        28.39 o                         
   2  12  12        152.87        135.36         9.05 o                         
   3  12  12       1410.57       1349.24        49.02 o                         
   4  12  12        205.40        234.17        26.79 o                         
   6  12  12        109.07        104.49        23.70 o                         
  -7  13  12        455.06        427.70        25.50 o                         
  -6  13  12        361.59        306.76        20.32 o                         
  -5  13  12          2.95         13.68        12.61 o                         
  -4  13  12        308.41        303.93        19.91 o                         
  -3  13  12       1059.28       1028.86        29.96 o                         
  -2  13  12        628.01        594.89        28.56 o                         
  -1  13  12        285.40        255.67        17.87 o                         
   0  13  12       1598.11       1764.12        37.59 o                         
   1  13  12        376.86        405.35        16.69 o                         
   2  13  12        726.74        732.42        18.02 o                         
   3  13  12         78.09        129.58        22.14 o                         
   4  13  12        346.73        355.62        49.59 o                         
   5  13  12         63.94         50.94        21.10 o                         
   6  13  12          0.56         -5.67        21.77 o                         
  -6  14  12        258.10        257.89        20.32 o                         
  -5  14  12         25.83         11.60        14.17 o                         
  -4  14  12        594.59        513.45        28.89 o                         
  -3  14  12          6.83         20.42        11.61 o                         
  -2  14  12       1900.92       1890.37        61.95 o                         
  -1  14  12         47.16         45.34        10.51 o                         
   0  14  12       1335.67       1459.91        36.37 o                         
   1  14  12         58.98         54.06         8.70 o                         
   2  14  12       2006.95       2078.32        42.42 o                         
   3  14  12        263.24        328.28        34.80 o                         
   4  14  12        464.95        500.72        75.66 o                         
   5  14  12        370.71        668.35        71.71 o                         
  -6  15  12        463.35        418.62        29.74 o                         
  -5  15  12        172.71        143.28        16.96 o                         
  -4  15  12        369.69        379.26        22.52 o                         
  -3  15  12        258.88        228.07        17.09 o                         
  -2  15  12        148.78        140.90        14.20 o                         
  -1  15  12          0.95          5.01        11.49 o                         
   0  15  12       2105.51       2070.40        53.98 o                         
   1  15  12       1235.23       1321.08        31.42 o                         
   2  15  12        467.93        504.53        17.88 o                         
   3  15  12         70.05         99.23        25.05 o                         
   4  15  12        701.82        707.63        57.81 o                         
   5  15  12        401.29        415.60        68.26 o                         
  -5  16  12        746.38        784.82        39.86 o                         
  -4  16  12         56.20         38.02        15.84 o                         
  -3  16  12        206.11        183.62        19.64 o                         
  -2  16  12          4.75         25.05        13.90 o                         
  -1  16  12       2470.08       2414.18        50.13 o                         
   0  16  12         81.29         72.50        14.11 o                         
   1  16  12         34.71         28.18        11.44 o                         
   2  16  12        378.23        404.09        20.68 o                         
   3  16  12        914.22        963.58        61.17 o                         
   4  16  12         74.47         87.74        27.59 o                         
  -4  17  12         31.97         12.40        18.99 o                         
  -3  17  12       1120.58       1070.95        36.36 o                         
  -2  17  12        153.01        117.95        16.63 o                         
  -1  17  12         67.56         73.94        15.41 o                         
   0  17  12         25.01         37.57        19.19 o                         
   1  17  12       2012.31       2033.23        71.02 o                         
   2  17  12         70.16         51.46        11.63 o                         
   3  17  12        296.53        280.36        18.06 o                         
  -2  18  12        681.43        593.53        31.65 o                         
  -1  18  12        343.52        349.55        24.08 o                         
   0  18  12        315.34        298.90        21.43 o                         
   1  18  12         65.90         88.27        17.26 o                         
  -9   0  13          9.02         15.60        21.56 o                         
  -7   0  13        929.40        912.92        39.16 o                         
  -5   0  13       4135.09       3909.87       199.61 o                         
  -3   0  13       3029.93       2950.13        73.54 o                         
  -1   0  13       9243.99       9481.85       197.47 o                         
   1   0  13          2.38          0.48         6.86 o                         
   3   0  13       2969.40       2996.46        91.99 o                         
  -9   1  13        146.48        157.38        16.83 o                         
  -8   1  13         42.93         42.12        12.41 o                         
  -7   1  13        952.71        885.59        29.14 o                         
  -6   1  13       1514.12       1562.76        35.73 o                         
  -5   1  13        170.06        162.04        13.26 o                         
  -4   1  13          2.09         -8.18         8.18 o                         
  -3   1  13       3041.95       3149.79        54.89 o                         
  -2   1  13       4271.31       4253.50        68.73 o                         
  -1   1  13        925.13        848.64        20.97 o                         
   0   1  13        125.08        108.27        13.67 o                         
   1   1  13       1042.74       1062.83        28.95 o                         
   2   1  13         60.12         60.82         6.07 o                         
   3   1  13        116.85        100.34         8.24 o                         
   4   1  13         86.90         92.05         9.77 o                         
   5   1  13       1171.11       1085.44        28.57 o                         
   6   1  13       1227.78       1357.75        59.34 o                         
   7   1  13        426.35        467.52        25.99 o                         
   8   1  13        172.43        144.20        15.05 o                         
  -9   2  13         31.74         33.03        15.42 o                         
  -8   2  13       1330.82       1253.43        45.33 o                         
  -7   2  13         14.25         17.96        10.74 o                         
  -6   2  13        311.01        347.54        21.70 o                         
  -5   2  13        287.65        276.83        26.55 o                         
  -4   2  13       6673.29       6706.00       153.41 o                         
  -3   2  13        908.72        867.61        22.07 o                         
  -2   2  13        405.28        360.22        13.79 o                         
  -1   2  13          5.89          7.62         3.82 o                         
   0   2  13        729.78        685.76        23.33 o                         
   1   2  13         81.14         85.46         7.96 o                         
   2   2  13        552.31        546.57        18.45 o                         
   3   2  13        187.33        189.70        15.17 o                         
   4   2  13       2345.81       2250.19        51.06 o                         
   5   2  13         71.08         68.70         6.04 o                         
   6   2  13        943.00        934.37        40.48 o                         
   7   2  13          6.83         19.05         5.66 o                         
   8   2  13       1332.40       1311.50        32.04 o                         
  -9   3  13         51.34         58.24        16.20 o                         
  -8   3  13          8.20          5.51        13.04 o                         
  -7   3  13          1.48        -10.98        10.98 o                         
  -6   3  13       1521.72       1599.54        36.85 o                         
  -5   3  13       1656.32       1579.00        54.14 o                         
  -4   3  13        579.96        620.58        23.67 o                         
  -3   3  13       1610.81       1631.09        33.57 o                         
  -2   3  13       7951.67       8118.89       123.23 o                         
  -1   3  13       2000.34       1950.39        37.87 o                         
   0   3  13       1992.65       1987.78        49.43 o                         
   1   3  13       2213.73       2133.71        52.01 o                         
   2   3  13        988.01        948.92        26.97 o                         
   3   3  13         15.56         21.30         5.98 o                         
   4   3  13       1324.27       1296.97        31.61 o                         
   5   3  13        170.14        182.93         9.75 o                         
   6   3  13       1276.47       1316.69        37.37 o                         
   7   3  13         80.82         94.00         8.94 o                         
   8   3  13         47.01         19.03         7.60 o                         
  -9   4  13        384.29        341.58        22.19 o                         
  -8   4  13        146.79        164.85        15.05 o                         
  -7   4  13        453.82        416.19        28.71 o                         
  -6   4  13        271.11        253.19        15.13 o                         
  -5   4  13       2055.21       2236.70        44.93 o                         
  -4   4  13       1417.50       1489.20        32.68 o                         
  -3   4  13        215.93        216.84        12.32 o                         
  -2   4  13         21.91         19.06         6.32 o                         
  -1   4  13       1446.02       1456.49        30.38 o                         
   0   4  13       1071.84       1077.53        32.44 o                         
   1   4  13        853.28        762.77        55.20 o                         
   2   4  13        151.19        137.82        10.33 o                         
   3   4  13       1230.40       1210.03        32.23 o                         
   4   4  13       1471.91       1353.91        57.02 o                         
   5   4  13        545.66        500.94        16.26 o                         
   6   4  13         62.77         57.68         8.33 o                         
   7   4  13        748.26        665.45        48.59 o                         
   8   4  13         81.72        104.20        10.99 o                         
  -9   5  13        367.85        367.39        24.32 o                         
  -8   5  13         63.63         64.30        13.52 o                         
  -7   5  13         35.53         44.64        12.38 o                         
  -6   5  13        395.13        385.76        20.04 o                         
  -5   5  13        696.17        744.15        24.44 o                         
  -4   5  13         54.63         54.50         9.44 o                         
  -3   5  13       7569.07       7845.72       121.60 o                         
  -2   5  13        558.35        583.90        17.39 o                         
  -1   5  13        225.20        223.63        10.65 o                         
   0   5  13        453.10        434.24        13.68 o                         
   1   5  13       1997.11       2008.85        50.35 o                         
   2   5  13        447.98        439.68        18.44 o                         
   3   5  13         31.69         34.51         6.33 o                         
   4   5  13         79.43         85.82         8.60 o                         
   5   5  13       3238.47       3283.98        73.55 o                         
   6   5  13         42.81         59.32        11.66 o                         
   7   5  13        171.74        183.27        16.82 o                         
   8   5  13         74.92         73.35        12.19 o                         
  -9   6  13        746.20        720.38        34.46 o                         
  -8   6  13       1036.15        992.55        31.58 o                         
  -7   6  13          0.38        -10.69        11.55 o                         
  -6   6  13        445.92        373.69        26.68 o                         
  -5   6  13       3453.79       3718.07        66.66 o                         
  -4   6  13       4677.17       4900.49        82.26 o                         
  -3   6  13        277.07        232.52        13.40 o                         
  -2   6  13       2558.53       2583.38        46.35 o                         
  -1   6  13          5.46         -0.96         4.97 o                         
   0   6  13       1527.15       1580.32        28.28 o                         
   1   6  13        938.54        911.44        30.32 o                         
   2   6  13         29.32         22.21         7.39 o                         
   3   6  13       1298.23       1270.37        36.17 o                         
   4   6  13       1657.86       1621.96        41.91 o                         
   5   6  13          0.39         -4.94         7.81 o                         
   6   6  13        163.00        121.62        16.96 o                         
   7   6  13        695.11        672.32        30.30 o                         
  -9   7  13          3.92         -1.11        20.26 o                         
  -8   7  13         46.91         34.27        14.98 o                         
  -7   7  13         96.88         73.35        12.54 o                         
  -6   7  13       1360.68       1376.63        33.88 o                         
  -5   7  13        218.71        232.81        17.85 o                         
  -4   7  13         84.95        104.08        10.59 o                         
  -3   7  13         65.84         64.76        10.70 o                         
  -2   7  13       3838.08       4016.68        67.45 o                         
  -1   7  13       3253.47       3170.48        53.80 o                         
   0   7  13        409.80        424.38        12.45 o                         
   1   7  13        111.73        109.47        12.51 o                         
   2   7  13       2785.50       2860.83        69.81 o                         
   3   7  13       1951.94       1931.85        49.48 o                         
   4   7  13       1150.17       1192.18        40.77 o                         
   5   7  13         41.78         26.89        11.57 o                         
   6   7  13       2095.84       2006.93        52.40 o                         
   7   7  13          0.89          3.07        12.83 o                         
  -8   8  13        783.87        793.97        32.08 o                         
  -7   8  13        648.05        644.67        25.40 o                         
  -6   8  13        676.18        640.89        23.64 o                         
  -5   8  13        904.63        949.48        27.37 o                         
  -4   8  13        913.53        947.63        35.64 o                         
  -3   8  13        757.04        809.38        23.62 o                         
  -2   8  13        211.10        194.24        12.46 o                         
  -1   8  13       1352.32       1380.27        29.48 o                         
   0   8  13       3614.93       3559.70        86.36 o                         
   1   8  13        138.45        149.94        14.35 o                         
   2   8  13       1323.30       1336.41        40.77 o                         
   3   8  13        224.76        218.20        28.46 o                         
   4   8  13       1172.32       1251.39        38.83 o                         
   5   8  13          0.57          7.19        13.62 o                         
   6   8  13        648.61        720.99        48.81 o                         
   7   8  13        174.09        177.65        28.90 o                         
  -8   9  13         10.76         -6.74        17.46 o                         
  -7   9  13       1475.67       1406.52        43.87 o                         
  -6   9  13          5.47         12.25        11.97 o                         
  -5   9  13        237.68        184.44        16.85 o                         
  -4   9  13        496.97        548.05        21.41 o                         
  -3   9  13        330.54        374.05        17.66 o                         
  -2   9  13        474.61        505.12        18.96 o                         
  -1   9  13       1332.68       1245.71        29.41 o                         
   0   9  13        315.12        295.77        12.36 o                         
   1   9  13       4243.78       4068.79       146.37 o                         
   2   9  13         13.84         11.57        11.70 o                         
   3   9  13        181.28        222.95        18.92 o                         
   4   9  13         96.69         94.75        23.21 o                         
   5   9  13        942.02       1029.20        37.27 o                         
   6   9  13        378.85        423.58        30.09 o                         
   7   9  13         82.55         88.94        17.81 o                         
  -8  10  13        520.17        413.20        28.92 o                         
  -7  10  13        339.46        311.81        19.73 o                         
  -6  10  13         68.35         66.97        13.07 o                         
  -5  10  13        500.73        499.35        21.78 o                         
  -4  10  13        426.42        409.64        19.99 o                         
  -3  10  13        659.54        633.70        22.45 o                         
  -2  10  13          4.44         -8.33         8.33 o                         
  -1  10  13       3492.10       3663.20        62.98 o                         
   0  10  13        714.50        705.03        20.61 o                         
   1  10  13       1236.00       1173.59        22.55 o                         
   2  10  13          0.32          3.69        11.96 o                         
   3  10  13       2324.58       2200.72        81.07 o                         
   4  10  13        296.17        122.03        18.06 o                         
   5  10  13        135.17        123.42        19.28 o                         
   6  10  13          9.56         17.66        17.17 o                         
  -7  11  13        445.56        477.43        32.80 o                         
  -6  11  13       1435.04       1468.67        38.10 o                         
  -5  11  13          0.08         -7.77        12.21 o                         
  -4  11  13          0.44        -11.49        11.49 o                         
  -3  11  13        294.04        339.45        17.56 o                         
  -2  11  13       1053.75       1101.78        28.83 o                         
  -1  11  13        708.35        719.12        22.59 o                         
   0  11  13       2623.17       2794.18        50.08 o                         
   1  11  13        670.10        686.52        21.73 o                         
   2  11  13       2115.20       2094.37       109.28 o                         
   3  11  13        113.99        100.30        17.81 o                         
   4  11  13        146.09        124.11        29.19 o                         
   5  11  13        678.79        428.41        51.74 o                         
   6  11  13        494.59        570.07        54.43 o                         
  -7  12  13        209.44        215.70        21.19 o                         
  -6  12  13        237.91        233.20        18.88 o                         
  -5  12  13         12.41          9.86        13.45 o                         
  -4  12  13        136.83        155.42        14.81 o                         
  -3  12  13         19.29         12.43        11.81 o                         
  -2  12  13          2.31          1.60        11.55 o                         
  -1  12  13         43.85         44.89         9.51 o                         
   0  12  13       2847.35       2843.52        51.67 o                         
   1  12  13        801.97        796.76        32.00 o                         
   2  12  13         51.68         97.78        21.26 o                         
   3  12  13         33.25         70.55        29.16 o                         
   4  12  13       2630.48       3017.32        80.18 o                         
   5  12  13        493.21        593.58        48.98 o                         
   6  12  13        557.34        525.56        51.75 o                         
  -6  13  13        512.45        487.28        29.49 o                         
  -5  13  13        247.31        257.21        22.17 o                         
  -4  13  13         27.86          7.33        15.19 o                         
  -3  13  13         83.45         74.13        12.89 o                         
  -2  13  13       1435.88       1357.91        33.87 o                         
  -1  13  13        547.62        520.99        20.51 o                         
   0  13  13        144.67        120.70        12.97 o                         
   1  13  13       2874.58       3076.39        54.33 o                         
   2  13  13       1327.83       1452.02        52.69 o                         
   3  13  13        172.64        207.49        21.69 o                         
   4  13  13         92.18         76.30        21.51 o                         
   5  13  13        211.50        248.52        28.14 o                         
  -6  14  13         16.86          7.07        20.93 o                         
  -5  14  13        409.89        416.91        24.96 o                         
  -4  14  13         46.71         13.14        15.07 o                         
  -3  14  13        214.18        176.32        23.62 o                         
  -2  14  13        412.78        431.64        25.05 o                         
  -1  14  13       1549.13       1558.34        39.41 o                         
   0  14  13        111.66         98.85        11.37 o                         
   1  14  13        668.02        679.55        20.30 o                         
   2  14  13         83.28        369.83        55.70 o                         
   3  14  13       2181.33       2245.00        78.41 o                         
   4  14  13          1.27        -16.79        33.69 o                         
  -5  15  13        274.19        193.57        20.03 o                         
  -4  15  13         18.60         -1.95        15.61 o                         
  -3  15  13        625.30        472.99        33.40 o                         
  -2  15  13        209.82        202.67        17.07 o                         
  -1  15  13          2.44        -12.41        12.41 o                         
   0  15  13          1.35          3.33        11.23 o                         
   1  15  13        932.78        942.98        31.58 o                         
   2  15  13        787.39        847.34        20.57 o                         
   3  15  13        296.43        295.63        43.00 o                         
   4  15  13         45.82          5.33        25.91 o                         
  -4  16  13       1145.86       1104.52        38.71 o                         
  -3  16  13         63.21         54.16        16.30 o                         
  -2  16  13        286.88        285.57        22.53 o                         
  -1  16  13         57.24         30.45        14.98 o                         
   0  16  13       1090.17       1050.15        31.00 o                         
   1  16  13          0.48          6.28        12.08 o                         
   2  16  13         21.37         19.09        11.70 o                         
   3  16  13        100.32        106.46        30.92 o                         
  -3  17  13         63.04        104.36        21.14 o                         
  -2  17  13        613.43        478.82        27.65 o                         
  -1  17  13         79.94         69.19        16.22 o                         
   0  17  13         67.19         27.26        16.97 o                         
   1  17  13          0.25          0.66        14.32 o                         
  -8   0  14        163.93        156.09        20.82 o                         
  -6   0  14        653.08        646.29        31.69 o                         
  -4   0  14       2501.02       2554.12        68.31 o                         
  -2   0  14       1501.82       1471.99        67.59 o                         
   0   0  14       8839.17       8872.83       264.28 o                         
   2   0  14        101.51         78.26        10.83 o                         
   4   0  14       1343.27       1314.13        43.80 o                         
  -9   1  14        235.73        164.37        20.09 o                         
  -8   1  14        478.09        507.76        25.12 o                         
  -7   1  14         11.95         26.32        11.02 o                         
  -6   1  14        655.19        626.91        23.19 o                         
  -5   1  14       1641.52       1715.67        37.92 o                         
  -4   1  14        434.31        458.96        18.39 o                         
  -3   1  14        281.72        268.72        13.61 o                         
  -2   1  14       7706.06       7751.28       118.05 o                         
  -1   1  14       7067.38       7208.32       108.15 o                         
   0   1  14        132.32        158.61        14.66 o                         
   1   1  14       1382.72       1264.08        35.15 o                         
   2   1  14       1678.06       1699.92        41.67 o                         
   3   1  14        139.76        132.62        11.71 o                         
   4   1  14         22.68         22.63         4.57 o                         
   5   1  14         56.24         43.34         4.39 o                         
  -9   2  14          4.39         -2.27        18.12 o                         
  -8   2  14         98.35         78.18        13.83 o                         
  -7   2  14       1416.50       1498.32        37.14 o                         
  -6   2  14         38.26         18.33         9.65 o                         
  -5   2  14        380.33        372.06        21.06 o                         
  -4   2  14        800.46        822.01        29.57 o                         
  -3   2  14       5720.42       5947.20        94.67 o                         
  -2   2  14        101.47         95.44         8.41 o                         
  -1   2  14         22.82         19.90         4.91 o                         
   0   2  14         37.74         17.68         8.02 o                         
   1   2  14       3110.47       3076.52        98.46 o                         
   2   2  14       1117.34       1082.64        29.35 o                         
   3   2  14        365.33        372.76        15.53 o                         
   4   2  14       1294.10       1298.98        31.44 o                         
   5   2  14        928.84        877.40        25.99 o                         
   6   2  14        296.04        298.84        12.60 o                         
   7   2  14       1337.22       1323.10        57.65 o                         
  -9   3  14        410.36        380.36        25.44 o                         
  -8   3  14         22.80         -4.87        13.21 o                         
  -7   3  14         56.42         55.21        12.77 o                         
  -6   3  14        203.91        173.55        14.99 o                         
  -5   3  14       1695.17       1793.95        39.23 o                         
  -4   3  14         45.96         19.25         8.90 o                         
  -3   3  14       1421.40       1388.12        35.60 o                         
  -2   3  14       1401.19       1363.83        28.70 o                         
  -1   3  14       2472.94       2515.22        42.68 o                         
   0   3  14          0.23          7.67         7.01 o                         
   1   3  14          4.75         -2.66         6.54 o                         
   2   3  14        984.01        932.10        27.09 o                         
   3   3  14       1856.99       1871.68        45.35 o                         
   4   3  14        187.53        159.17        18.08 o                         
   5   3  14       1175.80       1153.32        28.71 o                         
   6   3  14        384.48        399.76        18.05 o                         
   7   3  14       1102.02       1090.09        37.16 o                         
  -9   4  14          8.46        -17.69        20.32 o                         
  -8   4  14        235.94        179.95        16.56 o                         
  -7   4  14        121.33        102.76        15.39 o                         
  -6   4  14       1833.56       1834.17        41.02 o                         
  -5   4  14         43.75         32.34        10.77 o                         
  -4   4  14       3542.91       3678.63        64.65 o                         
  -3   4  14        938.01        909.26        28.90 o                         
  -2   4  14       1624.10       1662.70        38.86 o                         
  -1   4  14        193.03        147.08        10.87 o                         
   0   4  14       6176.36       6265.05       137.01 o                         
   1   4  14       1014.57        995.60        30.04 o                         
   2   4  14        256.28        290.39        15.14 o                         
   3   4  14       1218.53       1249.03        32.89 o                         
   4   4  14        865.11        842.19        24.98 o                         
   5   4  14        103.38         97.71        12.39 o                         
   6   4  14        342.59        241.83        25.10 o                         
   7   4  14         21.52         31.23         9.67 o                         
  -8   5  14        442.36        421.21        22.84 o                         
  -7   5  14         13.77         19.02        12.02 o                         
  -6   5  14        669.05        686.28        25.75 o                         
  -5   5  14        677.45        738.86        23.08 o                         
  -4   5  14        232.43        214.66        13.73 o                         
  -3   5  14         65.61         57.71        10.64 o                         
  -2   5  14       4991.14       5052.90        81.32 o                         
  -1   5  14         64.74         23.41         5.09 o                         
   0   5  14       1650.22       1658.69        46.25 o                         
   1   5  14        786.27        774.58        27.52 o                         
   2   5  14       4521.14       4626.25       115.19 o                         
   3   5  14          5.31          3.28         7.22 o                         
   4   5  14          3.07          6.78         6.86 o                         
   5   5  14        267.89        291.61        16.42 o                         
   6   5  14       2489.49       2559.89        70.85 o                         
   7   5  14         46.00         50.98        10.65 o                         
  -8   6  14        491.73        491.13        27.52 o                         
  -7   6  14        241.30        233.15        16.69 o                         
  -6   6  14         18.58         24.58        11.22 o                         
  -5   6  14        882.14        884.58        26.12 o                         
  -4   6  14       3429.67       3742.38        66.59 o                         
  -3   6  14       1635.63       1678.84        52.95 o                         
  -2   6  14         90.19         70.80         8.27 o                         
  -1   6  14         47.75         40.61         6.14 o                         
   0   6  14        289.88        322.48        17.57 o                         
   1   6  14       2080.97       2110.20        77.24 o                         
   2   6  14        312.46        281.57        17.92 o                         
   3   6  14        849.94        819.93        27.49 o                         
   4   6  14        883.71        905.69        32.83 o                         
   5   6  14        620.68        586.26        23.38 o                         
   6   6  14         37.32         60.14        19.13 o                         
   7   6  14         29.15         -9.73        13.52 o                         
  -8   7  14          2.74         24.61        17.19 o                         
  -7   7  14          0.77          3.14        13.32 o                         
  -6   7  14          3.26        -11.27        11.27 o                         
  -5   7  14       2100.45       2210.05        46.25 o                         
  -4   7  14        181.06        118.79        14.70 o                         
  -3   7  14        732.08        772.89        23.16 o                         
  -2   7  14         14.27         17.57         8.10 o                         
  -1   7  14       3588.97       3706.60        61.45 o                         
   0   7  14       1367.53       1291.71        28.21 o                         
   1   7  14        463.28        425.00        23.01 o                         
   2   7  14        359.31        312.65        28.65 o                         
   3   7  14       2095.12       2196.04        56.86 o                         
   4   7  14        102.75         92.38        10.33 o                         
   5   7  14        485.34        458.18        22.62 o                         
   6   7  14        180.28        272.88        32.60 o                         
   7   7  14        896.18        910.24        34.72 o
[truncated: 67,150 more chars]
